# Supplementary material for: Transcriptome and proteome analysis of tyrosine kinase inhibitor treated canine mast cell tumour cells identifies potentially kit signaling-dependent genes
Source: BMC Vet Res. 2012 Jun 29;8:96. doi: 10.1186/1746-6148-8-96 (PMC3489685; doi:10.1186/1746-6148-8-96)
Supplement: Additional file 1 — List of genes with significant changes in mRNA expression levels after 12h, 24 and 72 hours of masitinib treatment. [file 1746-6148-8-96-S1.xls]

## Sheet: 0vs12 >1.5
Probeset ID	Gene Symbol	Gene Title	Fold-Change(0h vs. 12h)	qvalue(p-value(0h vs. 12h))	Ratio(0h vs. 12h)	Fold-Change(0h vs. 12h) (Description)	RefSeq Transcript ID
Cfa.267.1.A1_at	TXNIP	thioredoxin interacting protein	-8.73548	2.01019e-08	0.114476	0h down vs 12h	XM_533037 /// XM_854360
CfaAffx.3671.1.S1_s_at	SPINK4	serine peptidase inhibitor, Kazal type 4	-8.54809	1.24866e-07	0.116985	0h down vs 12h	XM_849488
CfaAffx.5538.1.S1_s_at	HPCAL4	hippocalcin like 4	-8.30871	4.1022e-06	0.120356	0h down vs 12h	XM_844587
Cfa.19011.1.S1_at	C5orf41	similar to CG13624-PC, isoform C	-6.77583	2.49916e-05	0.147583	0h down vs 12h	XM_847754 /// XM_861338
CfaAffx.15967.1.S1_at	C1orf186	hypothetical protein LOC607341	-6.06842	6.5678e-07	0.164787	0h down vs 12h	XM_843963
Cfa.15813.1.S1_at	CCL26	chemokine (C-C motif) ligand 26	-5.91468	1.37548e-05	0.169071	0h down vs 12h	NM_001005253 /// XM_850505
Cfa.482.1.A1_at	TCP11L2	t-complex 11 (mouse)-like 2	-5.77565	9.80837e-07	0.173141	0h down vs 12h	XM_531761
Cfa.1578.1.S1_at	KLHL24	kelch-like 24 (Drosophila)	-5.70051	5.33273e-08	0.175423	0h down vs 12h	XM_535819
CfaAffx.6688.1.S1_at	AKD1	adenylate kinase domain containing 1	-5.39716	0.00488179	0.185283	0h down vs 12h	XM_532258
Cfa.2465.1.A1_at	AGPHD1	similar to CG31751-PA, isoform A	-5.19262	1.73337e-07	0.192581	0h down vs 12h	XM_532363
CfaAffx.24310.1.S1_at	KIAA1370	similar to CG9005-PA	-5.15868	0.00226387	0.193848	0h down vs 12h	XM_544682 /// XM_846119 /// XM_858177
CfaAffx.17699.1.S1_at	VWA5A	von Willebrand factor A domain containing 5A	-5.09683	7.7002e-07	0.196201	0h down vs 12h	XM_546453
CfaAffx.13734.1.S1_s_at	CCNG2	cyclin G2	-5.03314	1.18381e-07	0.198683	0h down vs 12h	XM_535619
Cfa.16872.1.S1_s_at	HBP1	HMG-box transcription factor 1	-5.01685	9.80983e-07	0.199328	0h down vs 12h	XM_533094 /// XM_843890 /// XM_852368 /// XM_852411 /// XM_852449 /// XM_852490
Cfa.1405.1.A1_at	SNX24	sorting nexin 24	-4.8596	1.44577e-05	0.205778	0h down vs 12h	XM_845762
CfaAffx.24404.1.S1_s_at	CCPG1	cell cycle progression 1	-4.62513	0.00676997	0.21621	0h down vs 12h	XM_544691 /// XM_858478
CfaAffx.14825.1.S1_at	MRGPRX2	MAS-related GPR, member X2	-4.52001	1.14661e-06	0.221239	0h down vs 12h	XM_542529
CfaAffx.21447.1.S1_at	LZTFL1	leucine zipper transcription factor-like 1	-4.18256	4.06324e-05	0.239088	0h down vs 12h	XM_533855
CfaAffx.6687.1.S1_at	AKD1	similar to Adenylate kinase isoenzyme 4, mitochondrial (ATP-AMP transphosphoryla	-4.13756	1.68059e-06	0.241688	0h down vs 12h	XM_849991
CfaAffx.24672.1.S1_at	TSPYL2	TSPY-like 2	-4.12432	0.00613203	0.242464	0h down vs 12h	XM_549013
CfaAffx.21882.1.S1_at	ITGA4	integrin, alpha 4 (antigen CD49D, alpha 4 subunit of VLA-4 receptor)	-4.0847	3.4395e-06	0.244816	0h down vs 12h	XM_545551
CfaAffx.23176.1.S1_at	NDST2	N-deacetylase/N-sulfotransferase (heparan glucosaminyl) 2	-4.07495	1.13112e-07	0.245402	0h down vs 12h	XM_546167 /// XM_857932
CfaAffx.14358.1.S1_at	LXN	latexin	-4.07342	7.01344e-07	0.245494	0h down vs 12h	XM_847886
CfaAffx.22910.1.S1_at	MXD4	MAX dimerization protein 4	-4.04919	7.40901e-07	0.246963	0h down vs 12h	XM_545921 /// XM_856915
CfaAffx.13861.1.S1_s_at	ATP6V0D2	ATPase, H+ transporting, lysosomal 38kDa, V0 subunit d2	-4.04064	1.20102e-05	0.247485	0h down vs 12h	XM_535118
CfaAffx.9180.1.S1_s_at	KCNE3	potassium voltage-gated channel, Isk-related family, member 3	-3.97092	1.07839e-05	0.251831	0h down vs 12h	XM_542315
Cfa.2633.1.A1_at	AVIL	advillin	-3.93413	7.80838e-06	0.254186	0h down vs 12h	XM_531652
Cfa.70.1.A1_s_at	SULT1A1	sulfotransferase family, cytosolic, 1A, phenol-preferring, member 1	-3.84392	4.25735e-07	0.260151	0h down vs 12h	NM_001003223 /// XM_850485
Cfa.40.1.S1_at	IL18	interleukin 18 (interferon-gamma-inducing factor)	-3.83947	5.39649e-05	0.260452	0h down vs 12h	NM_001003169
Cfa.4115.1.A1_at	DSCAML1	Down syndrome cell adhesion molecule like 1	-3.80043	3.79258e-08	0.263128	0h down vs 12h	XM_546506
CfaAffx.2242.1.S1_at	DEPDC6	DEP domain containing 6	-3.72962	0.000198712	0.268124	0h down vs 12h	XM_539149
Cfa.8843.1.A1_s_at	APOC1	apolipoprotein C-I	-3.71362	7.88663e-07	0.269279	0h down vs 12h	XM_533643 /// XM_847490
Cfa.8740.1.A1_at	GGA2	golgi associated, gamma adaptin ear containing, ARF binding protein 2	-3.70765	1.04949e-07	0.269713	0h down vs 12h	XM_845608
Cfa.2391.1.S1_at	AASS	aminoadipate-semialdehyde synthase	-3.67041	4.40245e-05	0.272449	0h down vs 12h	XM_539546
CfaAffx.5812.1.S1_at	AOAH	acyloxyacyl hydrolase (neutrophil)	-3.66232	1.60528e-07	0.273051	0h down vs 12h	XM_539519
CfaAffx.17218.1.S1_at	LGMN	legumain	-3.63467	1.99672e-05	0.275128	0h down vs 12h	XM_537355 /// XM_851487
Cfa.3053.1.A1_at	FBXO25	F-box protein 25	-3.62185	4.03572e-07	0.276102	0h down vs 12h	XM_844695 /// XM_854696 /// XM_854728 /// XM_854759 /// XM_854797 /// XM_854831
Cfa.7409.1.S1_at	GLT8D2	glycosyltransferase 8 domain containing 2	-3.5379	5.68274e-08	0.282654	0h down vs 12h	XM_849976
CfaAffx.7099.1.S1_at	SESN3	sestrin 3	-3.53384	7.59296e-05	0.282978	0h down vs 12h	XM_542236
CfaAffx.20241.1.S1_at	PIK3IP1	phosphoinositide-3-kinase interacting protein 1	-3.46382	2.24934e-05	0.288699	0h down vs 12h	XM_543490 /// XM_861104
CfaAffx.14830.1.S1_s_at	TNNC1	troponin C type 1 (slow)	-3.45694	1.14661e-06	0.289273	0h down vs 12h	XM_533799 /// XM_854183 /// XM_854221
Cfa.11291.1.A1_at	C7orf41	hypothetical protein LOC611562	-3.40136	8.54166e-08	0.294	0h down vs 12h	XM_849242
Cfa.10786.1.A1_s_at	PDIA5	protein disulfide isomerase family A, member 5	-3.35884	2.56515e-08	0.297722	0h down vs 12h	XM_535765
Cfa.19830.1.S1_s_at	PDCD4	programmed cell death 4 (neoplastic transformation inhibitor)	-3.34557	1.15688e-07	0.298902	0h down vs 12h	XM_535012 /// XM_859444 /// XM_859460 /// XM_859477
Cfa.9685.2.S1_a_at	TSC22D1	TSC22 domain family, member 1	-3.33872	4.67973e-08	0.299516	0h down vs 12h	XM_534128
CfaAffx.7426.1.S1_s_at	PIK3R3	phosphoinositide-3-kinase, regulatory subunit 3 (gamma)	-3.33656	7.48905e-05	0.29971	0h down vs 12h	XM_539629 /// XM_856294 /// XM_856314
CfaAffx.8921.1.S1_at	DCT	dopachrome tautomerase (dopachrome delta-isomerase, tyrosine-related protein 2)	-3.28044	3.91877e-06	0.304837	0h down vs 12h	XM_542639
CfaAffx.28363.1.S1_s_at	WDR78	WD repeat domain 78	-3.26055	9.80973e-06	0.306697	0h down vs 12h	XM_536676 /// XM_859872
Cfa.986.1.A1_at	ARMC3	armadillo repeat containing 3	-3.24935	9.55805e-05	0.307754	0h down vs 12h	XM_535165
CfaAffx.24279.1.S1_s_at	KLHL11	kelch-like 11 (Drosophila)	-3.20825	5.38028e-05	0.311696	0h down vs 12h	XM_537640
Cfa.18427.1.S1_s_at	CAST	calpastatin	-3.19121	0.00463112	0.313361	0h down vs 12h	XM_536292 /// XM_843528 /// XM_851392 /// XM_851435
Cfa.3911.1.S1_s_at	IGF1R	insulin-like growth factor 1 receptor	-3.15984	0.00100021	0.316472	0h down vs 12h	XM_545828 /// XM_853228 /// XM_853269 /// XM_853308 /// XM_853347 /// XM_853381
CfaAffx.10545.1.S1_s_at	NPHP3	similar to nephronophthisis 3	-3.14074	9.48011e-05	0.318397	0h down vs 12h	XM_542785 /// XM_858782 /// XM_858827 /// XM_858850 /// XM_858868
Cfa.18483.1.S1_at	MYLIP	myosin regulatory light chain interacting protein	-3.12839	6.76041e-06	0.319653	0h down vs 12h	XM_545352
Cfa.20064.1.S1_at	PCMTD1	protein-L-isoaspartate (D-aspartate) O-methyltransferase domain containing 1	-3.12336	0.0003394	0.320168	0h down vs 12h	XM_535066 /// XM_843527 /// XM_851556
Cfa.14378.1.S1_at	DGAT2	diacylglycerol O-acyltransferase homolog 2 (mouse)	-3.11741	6.71675e-06	0.320779	0h down vs 12h	XM_542303
Cfa.18616.1.S1_at	TMEM100	transmembrane protein 100	-3.06726	3.75317e-06	0.326024	0h down vs 12h	XM_846961
CfaAffx.3799.1.S1_at	NIPAL1	NIPA-like domain containing 1	-3.06225	0.0032896	0.326557	0h down vs 12h	XM_539257
CfaAffx.26205.1.S1_s_at	NUPR1	similar to Nuclear protein 1 (Protein p8) (Candidate of metastasis 1)	-3.06016	1.66461e-07	0.32678	0h down vs 12h	XM_536921 /// XM_854272
CfaAffx.20330.1.S1_at	REEP3	receptor accessory protein 3	-3.05798	0.0050026	0.327014	0h down vs 12h	XM_536364
CfaAffx.6001.1.S1_at	OSCP1	similar to oxidored-nitro domain-containing protein isoform 1	-3.04544	5.42884e-07	0.32836	0h down vs 12h	XM_532560
CfaAffx.16903.1.S1_s_at	ZBTB20	zinc finger and BTB domain containing 20	-3.04455	3.14304e-06	0.328455	0h down vs 12h	XM_545109 /// XM_843445
Cfa.12623.1.A1_at	FBXO32	F-box protein 32	-3.03741	4.70693e-07	0.329228	0h down vs 12h	XM_532324 /// XM_856600 /// XM_856632 /// XM_856659 /// XM_856687
CfaAffx.9664.1.S1_at	KAT2B	K(lysine) acetyltransferase 2B	-3.02189	5.50083e-05	0.330918	0h down vs 12h	XM_534249
CfaAffx.18723.1.S1_at	PDIA5	protein disulfide isomerase family A, member 5	-3.01801	7.10171e-05	0.331344	0h down vs 12h	XM_535765
Cfa.18676.1.S1_s_at	OPTN	optineurin	-3.00553	0.00480215	0.33272	0h down vs 12h	XM_535187 /// XM_852414 /// XM_852453 /// XM_852493 /// XM_852531 /// XM_852568
Cfa.12703.1.A1_s_at	CTSF	cathepsin F	-2.96741	2.20418e-07	0.336994	0h down vs 12h	XM_533219
Cfa.4307.1.S1_at	NR2F1	nuclear receptor subfamily 2, group F, member 1	-2.96732	1.27758e-07	0.337005	0h down vs 12h	XM_546025 /// XM_843791 /// XM_852342
Cfa.17844.1.A1_at	RNASEL	ribonuclease L (2',5'-oligoisoadenylate synthetase-dependent)	-2.96584	6.04787e-05	0.337173	0h down vs 12h	NM_001097549 /// XM_547430
Cfa.12385.1.A1_at	LOC607395	hypothetical protein LOC607395	-2.94272	4.39689e-07	0.339821	0h down vs 12h	XM_852878
Cfa.9467.1.A1_at	RELN	reelin	-2.92332	7.90961e-06	0.342077	0h down vs 12h	XM_540392 /// XM_844371
Cfa.13636.1.A1_at	MAP2K6	mitogen-activated protein kinase kinase 6	-2.91621	4.01284e-06	0.34291	0h down vs 12h	XM_537572 /// XM_845930 /// XM_857774
CfaAffx.12647.1.S1_at	HPGD	hydroxyprostaglandin dehydrogenase 15-(NAD)	-2.90505	0.000353699	0.344229	0h down vs 12h	XM_543199
CfaAffx.15956.1.S1_s_at	FBXO25	F-box protein 25	-2.89662	0.000163751	0.34523	0h down vs 12h	XM_844695 /// XM_854696 /// XM_854728 /// XM_854759 /// XM_854797 /// XM_854831
Cfa.15917.1.S1_at	ADSSL1	adenylosuccinate synthase like 1	-2.88237	1.58996e-06	0.346937	0h down vs 12h	XM_850419
Cfa.3648.1.S1_s_at	DHDH	dihydrodiol dehydrogenase (dimeric)	-2.87968	2.52398e-06	0.347261	0h down vs 12h	NM_001003160
CfaAffx.9251.1.S1_at	MBD5	methyl-CpG binding domain protein 5	-2.86953	2.51516e-05	0.348489	0h down vs 12h	XM_541030 /// XM_852451 /// XM_852491 /// XM_852529
CfaAffx.19220.1.S1_at	KALRN	kalirin, RhoGEF kinase	-2.83328	0.000222988	0.352948	0h down vs 12h	XM_535768
CfaAffx.16824.1.S1_at	MAP2K6	mitogen-activated protein kinase kinase 6	-2.82874	1.71465e-06	0.353514	0h down vs 12h	XM_537572 /// XM_845930 /// XM_857774
Cfa.15823.1.S1_at	CCL24	chemokine (C-C motif) ligand 24	-2.81911	9.52105e-06	0.354722	0h down vs 12h	NM_001003967
CfaAffx.956.1.S1_at	PLAC8	placenta-specific 8	-2.81191	8.92459e-06	0.35563	0h down vs 12h	XM_845786
Cfa.10950.1.A1_at	ARPP21	similar to cyclic AMP-regulated phosphoprotein, 21 kD isoform 1	-2.79583	3.6553e-05	0.357675	0h down vs 12h	XM_534216 /// XM_844441 /// XM_853446 /// XM_853490 /// XM_853531 /// XM_853572
Cfa.12240.1.A1_at	C3	complement component 3	-2.77498	1.05878e-06	0.360363	0h down vs 12h	XM_533932
Cfa.6427.1.A1_at	FBLN2	fibulin 2	-2.7714	9.26991e-07	0.360829	0h down vs 12h	XM_541748
CfaAffx.1598.1.S1_s_at	LYZ	lysozyme (renal amyloidosis)	-2.7519	4.92729e-06	0.363386	0h down vs 12h	XM_531672
Cfa.3888.1.S1_at	IGF1	insulin-like growth factor 1 (somatomedin C)	-2.73423	0.00252254	0.365734	0h down vs 12h	XM_848024 /// XM_861842 /// XM_861853
CfaAffx.27412.1.S1_s_at	GM2A	GM2 ganglioside activator	-2.73186	0.000302662	0.366051	0h down vs 12h	XM_536462
CfaAffx.1630.1.S1_s_at	PTPRR	protein tyrosine phosphatase, receptor type, R	-2.73138	9.14569e-07	0.366115	0h down vs 12h	XM_538284
CfaAffx.14912.1.S1_s_at	SERINC3	serine incorporator 3	-2.72573	9.65636e-05	0.366874	0h down vs 12h	XM_534427
Cfa.14413.1.S1_at	PROS1	protein S (alpha)	-2.72426	1.42331e-06	0.367072	0h down vs 12h	XM_535708
Cfa.2460.1.A1_at	UBE2H	ubiquitin-conjugating enzyme E2H (UBC8 homolog, yeast)	-2.72075	5.40284e-07	0.367546	0h down vs 12h	XM_843755 /// XM_852202 /// XM_852243 /// XM_852280 /// XM_852326
CfaAffx.19527.1.S1_s_at	CD48	CD48 molecule	-2.68404	9.83539e-07	0.372573	0h down vs 12h	XM_545759
CfaAffx.27020.1.S1_at	PSTPIP2	proline-serine-threonine phosphatase interacting protein 2	-2.65734	8.90832e-06	0.376316	0h down vs 12h	XM_537274
Cfa.4658.1.A1_at	PKIG	protein kinase (cAMP-dependent, catalytic) inhibitor gamma	-2.65543	1.27214e-06	0.376587	0h down vs 12h	XM_848508
CfaAffx.6450.1.S1_s_at	GSN	gelsolin (amyloidosis, Finnish type)	-2.64642	1.97556e-05	0.377869	0h down vs 12h	XM_532049 /// XM_848644 /// XM_862756 /// XM_862762 /// XM_862779 /// XM_862786
CfaAffx.27061.1.S1_at	GGA2	golgi associated, gamma adaptin ear containing, ARF binding protein 2	-2.64508	9.80837e-07	0.37806	0h down vs 12h	XM_845608
CfaAffx.3571.1.S1_s_at	ANXA1	annexin A1	-2.64124	1.00382e-07	0.378611	0h down vs 12h	XM_533524
CfaAffx.24194.1.S1_s_at	WDR45	WD repeat domain 45	-2.63925	1.57563e-06	0.378896	0h down vs 12h	XM_846382 /// XM_858750 /// XM_858771 /// XM_858796
Cfa.10299.1.A1_at	JUP	junction plakoglobin	-2.631	2.35963e-06	0.380084	0h down vs 12h	XM_537642 /// XM_845346 /// XM_856381 /// XM_856417 /// XM_856443 /// XM_856473
CfaAffx.9225.1.S1_s_at	PGM2L1	phosphoglucomutase 2-like 1	-2.61283	0.000603619	0.382726	0h down vs 12h	XM_542316
CfaAffx.7009.1.S1_at	COL10A1	collagen, type X, alpha 1	-2.61068	0.000139825	0.383042	0h down vs 12h	XM_849417
CfaAffx.18556.1.S1_at	FIGF	c-fos induced growth factor (vascular endothelial growth factor D)	-2.59661	3.43747e-07	0.385118	0h down vs 12h	XM_548869
Cfa.3497.1.A1_s_at	TIMP2	TIMP metallopeptidase inhibitor 2	-2.59586	1.06314e-07	0.385228	0h down vs 12h	NM_001003082
CfaAffx.4010.1.S1_s_at	RFX3	regulatory factor X, 3 (influences HLA class II expression)	-2.58457	4.24441e-05	0.386911	0h down vs 12h	XM_533540 /// XM_855949 /// XM_855977 /// XM_856001
CfaAffx.7702.1.S1_at	C17orf80	similar to lung cancer-related protein 8	-2.57807	2.76084e-06	0.387888	0h down vs 12h	XM_847390
CfaAffx.19703.1.S1_at	PAFAH2	platelet-activating factor acetylhydrolase 2, 40kDa	-2.56409	1.42331e-06	0.390002	0h down vs 12h	XM_535348
CfaAffx.17017.1.S1_at	FMO5	flavin containing monooxygenase 5	-2.56074	8.48157e-06	0.390512	0h down vs 12h	XM_533027 /// XM_853482
CfaAffx.14278.1.S1_s_at	SYNJ1	synaptojanin 1	-2.55645	0.00652055	0.391167	0h down vs 12h	XM_535580 /// XM_851310 /// XM_851354 /// XM_851437 /// XM_851477
CfaAffx.7032.1.S1_at	ABTB1	ankyrin repeat and BTB (POZ) domain containing 1	-2.54155	2.67531e-05	0.39346	0h down vs 12h	XM_846538
Cfa.10325.1.A1_at	FYCO1	FYVE and coiled-coil domain containing 1	-2.54092	7.79043e-08	0.393558	0h down vs 12h	XM_533853
Cfa.20981.1.S1_s_at	PVALB	parvalbumin	-2.53083	9.87006e-06	0.395128	0h down vs 12h	XM_538399 /// XM_845484
Cfa.6138.1.A1_at	EMR4P	egf-like module containing, mucin-like, hormone receptor-like 4 pseudogene	-2.52463	4.66457e-05	0.396098	0h down vs 12h	NM_001038665 /// XM_849363
CfaAffx.12819.1.S1_at	MCTP1	multiple C2 domains, transmembrane 1	-2.51028	3.68403e-05	0.398362	0h down vs 12h	XM_546023 /// XM_843739 /// XM_851923 /// XM_851966 /// XM_852007 /// XM_852049
Cfa.10427.1.A1_at	HSD17B14	hydroxysteroid (17-beta) dehydrogenase 14	-2.50679	4.01284e-06	0.398917	0h down vs 12h	NM_001047981 /// XM_533627 /// XM_859695
CfaAffx.4787.1.S1_s_at	TNNT1	troponin T type 1 (skeletal, slow)	-2.50582	1.11502e-05	0.399072	0h down vs 12h	XM_533586
CfaAffx.15515.1.S1_s_at	MMRN1	multimerin 1	-2.50426	0.000195204	0.399319	0h down vs 12h	XM_544980 /// XM_855938
CfaAffx.14957.1.S1_s_at	EXD1	exonuclease 3'-5' domain containing 1	-2.50008	6.76041e-06	0.399987	0h down vs 12h	XM_535437
CfaAffx.18614.1.S1_at	EPB42	erythrocyte membrane protein band 4.2	-2.49777	9.91442e-05	0.400357	0h down vs 12h	XM_846088
CfaAffx.967.1.S1_at	YPEL2	yippee-like 2 (Drosophila)	-2.49704	0.000244131	0.400474	0h down vs 12h	XM_847459
Cfa.15188.2.A1_a_at	LOC474943	hypothetical LOC474943	-2.49354	0.000195411	0.401036	0h down vs 12h	XM_532178
Cfa.1715.1.S1_at	ALDH1A1	aldehyde dehydrogenase 1 family, member A1	-2.48619	2.60037e-06	0.402222	0h down vs 12h	XM_533525 /// XM_853561 /// XM_853599
Cfa.15175.1.A1_at	KDM5A	lysine (K)-specific demethylase 5A	-2.48403	0.00625291	0.402572	0h down vs 12h	XM_849597
Cfa.15200.1.S1_at	TMEM55A	transmembrane protein 55A	-2.4696	4.38654e-05	0.404923	0h down vs 12h	XM_535128
Cfa.3854.1.S1_at	CD9	CD9 molecule	-2.46613	0.000760129	0.405493	0h down vs 12h	XM_849393
Cfa.1016.1.A1_s_at	ENPP2	ectonucleotide pyrophosphatase/phosphodiesterase 2	-2.45055	6.37293e-07	0.408071	0h down vs 12h	XM_539147 /// XM_856034 /// XM_856063 /// XM_856093 /// XM_856126 /// XM_856150
CfaAffx.30566.1.S1_s_at	AMY2A	similar to Pancreatic alpha-amylase precursor (PA) (1,4-alpha-D-glucan glucanohy	-2.45036	6.90934e-06	0.408103	0h down vs 12h	XM_843196 /// XM_850702 /// XM_850750 /// XM_850789 /// XM_850831 /// XM_850872
Cfa.995.1.S1_s_at	RMND5A	required for meiotic nuclear division 5 homolog A (S. cerevisiae)	-2.43645	5.8036e-06	0.410432	0h down vs 12h	XM_532970 /// XM_847036 /// XM_860008
Cfa.10328.1.A1_s_at	BAZ2B	bromodomain adjacent to zinc finger domain, 2B	-2.42135	0.00950353	0.412993	0h down vs 12h	XM_843574 /// XM_851357 /// XM_851397 /// XM_851440 /// XM_851481 /// XM_851522
Cfa.10333.1.A1_at	ACSS3	acyl-CoA synthetase short-chain family member 3	-2.4199	0.000280386	0.41324	0h down vs 12h	XM_532637
Cfa.2777.1.A1_at	PHKG1	phosphorylase kinase, gamma 1 (muscle)	-2.41066	5.87971e-08	0.414823	0h down vs 12h	XM_546902
Cfa.17687.1.S1_at	CCNDBP1	cyclin D-type binding-protein 1	-2.40927	3.98857e-05	0.415063	0h down vs 12h	XM_844654 /// XM_854599
CfaAffx.16558.1.S1_s_at	RGS2	regulator of G-protein signaling 2, 24kDa	-2.40675	3.98774e-05	0.415498	0h down vs 12h	XM_545701
CfaAffx.6877.1.S1_at	ANKRD50	ankyrin repeat domain 50	-2.40632	0.00335796	0.415572	0h down vs 12h	XM_540955 /// XM_851745
Cfa.21300.1.S1_at	LOC607225	hypothetical protein LOC607225	-2.4057	3.7578e-06	0.41568	0h down vs 12h	XM_852399
CfaAffx.18573.1.S1_s_at	CCNDBP1	cyclin D-type binding-protein 1	-2.40196	5.2652e-07	0.416327	0h down vs 12h	XM_844654 /// XM_854599
Cfa.5086.1.A1_at	ENO2	similar to enolase 2	-2.39029	3.91894e-05	0.418359	0h down vs 12h	XM_535025
CfaAffx.17022.1.S1_at	ARRDC4	arrestin domain containing 4	-2.38846	0.00116911	0.418681	0h down vs 12h	XM_545831
CfaAffx.15271.1.S1_s_at	TSPAN2	tetraspanin 2	-2.3849	5.08156e-05	0.419304	0h down vs 12h	XM_843666
Cfa.15731.2.S1_at	RBM39	RNA binding motif protein 39	-2.38186	0.00125363	0.419841	0h down vs 12h	XM_534407 /// XM_859850 /// XM_859866 /// XM_859886 /// XM_859903 /// XM_859922
CfaAffx.6084.1.S1_s_at	VRK3	vaccinia related kinase 3	-2.37461	5.80316e-06	0.421123	0h down vs 12h	XM_541482 /// XM_846238
Cfa.12195.11.A1_at	HIST2H2BF	similar to Histone H2B 291B	-2.37318	3.16605e-06	0.421375	0h down vs 12h	XM_540282
CfaAffx.2237.1.S1_s_at	PARVB	parvin, beta	-2.37207	2.87272e-05	0.421574	0h down vs 12h	XM_538336
CfaAffx.4365.1.S1_s_at	THAP4	THAP domain containing 4	-2.36649	1.4355e-06	0.422566	0h down vs 12h	XM_543333
Cfa.15466.1.S1_s_at	SLU7	SLU7 splicing factor homolog (S. cerevisiae)	-2.36254	0.00468094	0.423273	0h down vs 12h	XM_536446
CfaAffx.18296.1.S1_at	GPR146	G protein-coupled receptor 146	-2.3622	4.56962e-07	0.423334	0h down vs 12h	XM_548724
Cfa.3649.1.S1_s_at	S100A4	S100 calcium binding protein A4	-2.36145	2.64667e-07	0.423468	0h down vs 12h	NM_001003161
Cfa.19144.1.S1_at	IRF2	interferon regulatory factor 2	-2.35835	8.01448e-07	0.424025	0h down vs 12h	XM_532847 /// XM_843814 /// XM_852367 /// XM_852409 /// XM_852448
CfaAffx.18761.1.S1_s_at	CTSS	cathepsin S	-2.35497	2.64454e-07	0.424634	0h down vs 12h	NM_001002938
Cfa.21596.1.S1_at	IP6K2	inositol hexakisphosphate kinase 2	-2.34818	5.42435e-07	0.425863	0h down vs 12h	XM_846093 /// XM_858197
Cfa.14500.1.S1_at	TST	thiosulfate sulfurtransferase (rhodanese)	-2.33991	1.92353e-06	0.427368	0h down vs 12h	XM_538396
Cfa.15478.1.A1_at	C4BPB	complement component 4 binding protein, beta	-2.33472	0.000278001	0.428316	0h down vs 12h	XM_846518
CfaAffx.6830.1.S1_at	SLC25A31	solute carrier family 25 (mitochondrial carrier; adenine nucleotide translocator	-2.33218	1.14831e-05	0.428784	0h down vs 12h	XM_540952
Cfa.7017.1.A1_s_at	PDGFD	platelet derived growth factor D	-2.33198	3.19048e-06	0.42882	0h down vs 12h	XM_536595
CfaAffx.1951.1.S1_s_at	OXR1	oxidation resistance 1	-2.33111	1.46153e-06	0.42898	0h down vs 12h	XM_539119 /// XM_854494 /// XM_854524
Cfa.18044.1.S1_at	ITGAV	integrin, alpha V (vitronectin receptor, alpha polypeptide, antigen CD51)	-2.32891	0.000232153	0.429386	0h down vs 12h	XM_545559 /// XM_845896 /// XM_857722
CfaAffx.6773.1.S1_at	PLEKHA4	pleckstrin homology domain containing, family A (phosphoinositide binding specif	-2.32713	8.8731e-05	0.429713	0h down vs 12h	XM_541508
Cfa.2729.1.S1_s_at	IRF3	interferon regulatory factor 3	-2.32181	4.70693e-07	0.430699	0h down vs 12h	XM_533616
Cfa.17217.1.S1_s_at	ME3	malic enzyme 3, NADP(+)-dependent, mitochondrial	-2.31943	0.000140154	0.43114	0h down vs 12h	XM_542269 /// XM_843677 /// XM_851958 /// XM_851998 /// XM_852042 /// XM_852084
Cfa.18490.1.S1_at	PPM1A	protein phosphatase 1A (formerly 2C), magnesium-dependent, alpha isoform	-2.31081	0.000191737	0.432749	0h down vs 12h	XM_537467 /// XM_847051 /// XM_860040 /// XM_860060 /// XM_860096
Cfa.15673.1.S1_at	SMPDL3A	sphingomyelin phosphodiesterase, acid-like 3A	-2.30404	0.000228408	0.434021	0h down vs 12h	XM_533485
Cfa.15350.1.A1_at	C17orf58	hypothetical LOC480468	-2.297	6.68976e-07	0.43535	0h down vs 12h	XM_537587
CfaAffx.19456.1.S1_at	PARD3B	similar to amyotrophic lateral sclerosis 2 (juvenile) chromosome region, candida	-2.29683	0.00131264	0.435382	0h down vs 12h	XM_536037
CfaAffx.13949.1.S1_s_at	NR1H3	nuclear receptor subfamily 1, group H, member 3	-2.29455	6.41259e-07	0.435816	0h down vs 12h	XM_540745
Cfa.11460.1.A1_at	KCTD19	potassium channel tetramerisation domain containing 19	-2.29273	7.90961e-06	0.436161	0h down vs 12h	XM_536820
CfaAffx.20484.1.S1_s_at	PTPRE	protein tyrosine phosphatase, receptor type, E	-2.29183	0.00026055	0.436332	0h down vs 12h	XM_847604 /// XM_861091 /// XM_861106 /// XM_861118
CfaAffx.29792.1.S1_s_at	SEPX1	selenoprotein X, 1	-2.28812	9.16642e-06	0.43704	0h down vs 12h	NM_001114749 /// XM_848651
CfaAffx.6852.1.S1_s_at	CA11	carbonic anhydrase XI	-2.28107	5.25072e-06	0.43839	0h down vs 12h	XM_541515 /// XM_846938 /// XM_859749 /// XM_859784 /// XM_859823
Cfa.15484.1.A1_at	MYO5B	myosin VB	-2.27923	0.00115738	0.438745	0h down vs 12h	XM_537345
CfaAffx.25712.1.S1_at	KDM6B	lysine (K)-specific demethylase 6B	-2.27683	0.00262512	0.439206	0h down vs 12h	XM_546599
Cfa.8596.2.A1_a_at	BCAS3	breast carcinoma amplified sequence 3	-2.27677	5.30862e-06	0.439219	0h down vs 12h	XM_537707
Cfa.15647.1.A1_s_at	C9orf150	similar to Protein C9orf150 homolog	-2.27305	0.000168533	0.439938	0h down vs 12h	XM_848542
CfaAffx.1376.1.S1_s_at	CCDC28A	coiled-coil domain containing 28A	-2.27123	4.39689e-07	0.44029	0h down vs 12h	XM_533425
Cfa.11381.1.A1_at	NCOA2	nuclear receptor coactivator 2	-2.26747	0.00491958	0.44102	0h down vs 12h	XM_544118
Cfa.5655.1.A1_at	ABCC5	ATP-binding cassette, sub-family C (CFTR/MRP), member 5	-2.26714	2.0282e-05	0.441083	0h down vs 12h	NM_001128100 /// XM_535820 /// XM_852011 /// XM_852053 /// XM_852096 /// XM_8521
CfaAffx.21800.1.S1_at	CXorf38	hypothetical protein LOC612387	-2.25975	4.78442e-06	0.442528	0h down vs 12h	XM_850118
CfaAffx.20312.1.S1_at	ATF7IP	activating transcription factor 7 interacting protein	-2.25753	2.01557e-05	0.442962	0h down vs 12h	XM_543801 /// XM_861700
CfaAffx.6709.1.S1_at	LOC482987	similar to CG9413-PA, isoform A	-2.25242	2.73942e-05	0.443967	0h down vs 12h	XM_540100
CfaAffx.22164.1.S1_s_at	LGALS3	lectin, galactoside-binding, soluble, 3	-2.24563	2.01019e-08	0.445309	0h down vs 12h	XM_848582
Cfa.17292.2.S1_s_at	CLK1	similar to CDC-like kinase 1 isoform 1	-2.24557	5.38639e-07	0.445321	0h down vs 12h	XM_536026 /// XM_844048 /// XM_852996
Cfa.21070.1.S1_s_at	TRAF3IP3	TRAF3 interacting protein 3	-2.24341	3.81711e-07	0.445751	0h down vs 12h	XM_537137 /// XM_852313
Cfa.38.1.S1_s_at	IL10	interleukin 10	-2.23467	8.7178e-06	0.447494	0h down vs 12h	NM_001003077 /// XM_850467
Cfa.4127.1.A1_at	SYBU	hypothetical LOC475076	-2.23226	1.17734e-06	0.447977	0h down vs 12h	XM_532310
Cfa.3841.1.S1_s_at	TSHB	thyroid stimulating hormone, beta	-2.23085	0.0071654	0.448259	0h down vs 12h	NM_001003290
CfaAffx.20508.1.S1_s_at	CTNNA3	catenin (cadherin-associated protein), alpha 3	-2.22918	7.04875e-05	0.448596	0h down vs 12h	XM_546126 /// XM_844561 /// XM_854268
Cfa.9459.1.A1_s_at	BCL6	B-cell CLL/lymphoma 6	-2.22677	4.53791e-07	0.449082	0h down vs 12h	XM_545248 /// XM_845194 /// XM_856077
Cfa.18505.1.S1_at	BSDC1	BSD domain containing 1	-2.21912	2.6791e-06	0.450628	0h down vs 12h	XM_544433 /// XM_846784 /// XM_859454 /// XM_859504
Cfa.19796.1.S1_at	RBL2	retinoblastoma-like 2 (p130)	-2.21894	2.22264e-06	0.450665	0h down vs 12h	XM_535303 /// XM_858301
Cfa.11828.1.A1_at	STOM	stomatin	-2.21852	5.13034e-05	0.45075	0h down vs 12h	NM_001142670 /// XM_850443
Cfa.19475.2.S1_s_at	STX2	syntaxin 2	-2.21798	0.00551057	0.450861	0h down vs 12h	XM_534637
Cfa.1374.1.S1_at	CPE	carboxypeptidase E	-2.21717	4.29015e-05	0.451025	0h down vs 12h	XM_532715
CfaAffx.27210.1.S1_at	BNIP3L	BCL2/adenovirus E1B 19kDa interacting protein 3-like	-2.21383	4.16619e-07	0.451705	0h down vs 12h	XM_845605
CfaAffx.18796.1.S1_at	CAMK2D	calcium/calmodulin-dependent protein kinase II delta	-2.20839	0.000100054	0.452819	0h down vs 12h	XM_848313
Cfa.5332.1.A1_at	CLIC2	chloride intracellular channel 2	-2.20491	7.3762e-06	0.453534	0h down vs 12h	XM_549390
Cfa.130.1.S1_s_at	CDKN1B	cyclin-dependent kinase inhibitor 1B (p27, Kip1)	-2.19969	0.00019227	0.454609	0h down vs 12h	NM_001002957
Cfa.15714.1.A1_at	KLKB1	kallikrein B, plasma (Fletcher factor) 1	-2.19211	6.76171e-05	0.456181	0h down vs 12h	XM_532838
Cfa.1153.1.A1_at	FKBP1B	FK506 binding protein 1B, 12.6 kDa	-2.19159	5.17036e-07	0.45629	0h down vs 12h	XM_848368
CfaAffx.22324.1.S1_s_at	PTPN6	protein tyrosine phosphatase, non-receptor type 6	-2.19061	1.06314e-07	0.456493	0h down vs 12h	XM_543844
Cfa.4008.1.A1_at	LARGE	like-glycosyltransferase	-2.19023	0.000121596	0.456573	0h down vs 12h	XM_531751
CfaAffx.19221.1.S1_at	LOC478786	hypothetical LOC478786	-2.18198	0.000285954	0.4583	0h down vs 12h	XM_535951
Cfa.12651.1.A1_s_at	TGFBR2	transforming growth factor, beta receptor II (70/80kDa)	-2.17227	0.000890383	0.460347	0h down vs 12h	XM_534237
Cfa.3084.1.A1_a_at	DHRS1	dehydrogenase/reductase (SDR family) member 1	-2.1678	6.70404e-06	0.461297	0h down vs 12h	XM_537393
Cfa.5894.1.A1_at	LOC491868	Similar to Histone-lysine N-methyltransferase, H3 lysine-9 specific 1 (Histone H	-2.16724	4.64655e-05	0.461417	0h down vs 12h	XM_548987
Cfa.14089.1.A1_x_at	GGA2	golgi associated, gamma adaptin ear containing, ARF binding protein 2	-2.16446	4.95603e-05	0.462009	0h down vs 12h	XM_845608
Cfa.6017.1.S1_at	CYBB	cytochrome b-245, beta polypeptide (chronic granulomatous disease)	-2.16332	0.00020287	0.462252	0h down vs 12h	NM_001100291 /// XM_548945 /// XM_855737 /// XM_855765 /// XM_855797 /// XM_8558
Cfa.7732.2.A1_s_at	PPAPDC3	phosphatidic acid phosphatase type 2 domain containing 3	-2.15994	4.4584e-05	0.462975	0h down vs 12h	XM_548410
CfaAffx.24171.1.S1_at	TTC25	tetratricopeptide repeat domain 25	-2.15963	0.00150685	0.463042	0h down vs 12h	XM_548096
CfaAffx.19652.1.S1_s_at	SELENBP1	selenium binding protein 1	-2.15051	8.60478e-07	0.465005	0h down vs 12h	XM_533056
Cfa.1519.1.A1_at	ING4	inhibitor of growth family, member 4	-2.1481	5.87446e-06	0.465528	0h down vs 12h	XM_534907 /// XM_848563 /// XM_862566 /// XM_862575 /// XM_862592 /// XM_862601
Cfa.11204.1.A1_at	C13orf15	similar to response gene to complement 32	-2.14493	1.42038e-06	0.466216	0h down vs 12h	XM_846804
CfaAffx.8895.1.S1_s_at	YPEL5	yippee-like 5 (Drosophila)	-2.13725	4.73408e-06	0.46789	0h down vs 12h	XM_532921 /// XM_857398
CfaAffx.28663.1.S1_at	LOC611582	similar to FLJ44048 protein	-2.12903	3.44374e-05	0.469698	0h down vs 12h	XM_849264
CfaAffx.28458.1.S1_at	EVI2B	ecotropic viral integration site 2B	-2.12787	1.51341e-05	0.469954	0h down vs 12h	XM_848787
Cfa.8104.2.S1_at	CARHSP1	calcium regulated heat stable protein 1, 24kDa	-2.12758	4.21114e-07	0.470018	0h down vs 12h	XM_847650
CfaAffx.4803.1.S1_at	RHOQ	ras homolog gene family, member Q	-2.12493	8.27e-05	0.470603	0h down vs 12h	XM_531808
CfaAffx.24841.1.S1_s_at	AP1S3	adaptor-related protein complex 1, sigma 3 subunit	-2.12431	3.20198e-05	0.47074	0h down vs 12h	XM_536088
CfaAffx.29633.1.S1_s_at	GADD45B	growth arrest and DNA-damage-inducible, beta	-2.1201	4.65208e-05	0.471676	0h down vs 12h	XM_542187
Cfa.18840.1.S1_at	MYADM	myeloid-associated differentiation marker	-2.1196	0.000137371	0.471786	0h down vs 12h	XM_849198
CfaAffx.20518.1.S1_at	PCMTD2	protein-L-isoaspartate (D-aspartate) O-methyltransferase domain containing 2	-2.1127	3.44522e-06	0.473329	0h down vs 12h	XM_543113 /// XM_848550 /// XM_862641 /// XM_862651
Cfa.8566.2.S1_at	SLC25A26	solute carrier family 25, member 26	-2.10754	0.000259159	0.474487	0h down vs 12h	XM_848677
Cfa.17809.1.S1_s_at	PTPRC	protein tyrosine phosphatase, receptor type, C	-2.10716	9.31157e-05	0.474572	0h down vs 12h	XM_547374
Cfa.1404.1.A1_at	MAP7	microtubule-associated protein 7	-2.10709	0.00056705	0.474588	0h down vs 12h	XM_533419
Cfa.2676.1.S1_at	IRF9	interferon regulatory factor 9	-2.10636	5.04248e-06	0.474753	0h down vs 12h	XM_844884 /// XM_855170 /// XM_855208
CfaAffx.17336.1.S1_s_at	ACACB	similar to acetyl-Coenzyme A carboxylase beta	-2.1013	1.1687e-05	0.475895	0h down vs 12h	XM_534718
Cfa.8889.1.S1_s_at	FIG4	FIG4 homolog (S. cerevisiae)	-2.09897	2.25091e-07	0.476424	0h down vs 12h	NM_001114625 /// XM_532259 /// XM_863356
CfaAffx.23712.1.S1_at	C10orf11	similar to Protein C10orf11 homolog	-2.09873	2.86464e-06	0.476479	0h down vs 12h	XM_847689
Cfa.6341.1.A1_at	PDZK1IP1	PDZK1 interacting protein 1	-2.09351	5.18113e-07	0.477667	0h down vs 12h	XM_532589
Cfa.6145.1.A1_at	SLC26A11	solute carrier family 26, member 11	-2.09303	1.19064e-06	0.477776	0h down vs 12h	XM_540473
Cfa.10965.1.A1_at	CDS1	CDP-diacylglycerol synthase (phosphatidate cytidylyltransferase) 1	-2.09101	1.69908e-05	0.478237	0h down vs 12h	XM_544962
CfaAffx.24292.1.S1_at	AHNAK	similar to AHNAK nucleoprotein isoform 1	-2.08868	0.000433953	0.478771	0h down vs 12h	XM_849966
Cfa.11077.1.A1_at	ALPK1	alpha-kinase 1	-2.08568	5.15337e-05	0.479459	0h down vs 12h	XM_545029
Cfa.12138.1.A1_at	SELL	selectin L	-2.08019	1.21858e-05	0.480725	0h down vs 12h	XM_537201 /// XM_857304
CfaAffx.27799.1.S1_s_at	ZNF521	zinc finger protein 521	-2.07874	1.66824e-06	0.48106	0h down vs 12h	XM_547633 /// XM_861877
CfaAffx.2218.1.S1_s_at	ENPP2	ectonucleotide pyrophosphatase/phosphodiesterase 2	-2.07849	1.83492e-05	0.481119	0h down vs 12h	XM_539147 /// XM_856034 /// XM_856063 /// XM_856093 /// XM_856126 /// XM_856150
CfaAffx.6623.1.S1_at	SESN1	sestrin 1	-2.07829	1.17463e-05	0.481164	0h down vs 12h	XM_539077 /// XM_849248 /// XM_863309 /// XM_863312 /// XM_863317 /// XM_863320
Cfa.3914.1.S1_s_at	EPB41	erythrocyte membrane protein band 4.1 (elliptocytosis 1, RH-linked)	-2.07638	0.000134435	0.481607	0h down vs 12h	NM_001003362
CfaAffx.1736.1.S1_at	RGS22	regulator of G-protein signaling 22	-2.07537	0.000106225	0.481842	0h down vs 12h	XM_532281
Cfa.17336.1.S1_at	FBXO9	F-box protein 9	-2.07474	0.000429608	0.481988	0h down vs 12h	XM_532175 /// XM_847732 /// XM_861233 /// XM_861246 /// XM_861257 /// XM_861272
Cfa.932.1.S1_at	FHIT	fragile histidine triad	-2.07385	7.95223e-06	0.482196	0h down vs 12h	NM_001142257
CfaAffx.18336.1.S1_at	C1orf51	hypothetical LOC483182	-2.06998	2.63417e-05	0.483097	0h down vs 12h	XM_540300
Cfa.1252.1.A1_at	KCNMB4	similar to calcium-activated potassium channel beta 4 subunit	-2.0679	1.95781e-07	0.483583	0h down vs 12h	XM_531677
CfaAffx.12503.1.S1_s_at	CAPG	capping protein (actin filament), gelsolin-like	-2.06729	1.73337e-07	0.483726	0h down vs 12h	XM_540197
CfaAffx.5550.1.S1_s_at	MUP	similar to alpha-2u globulin PGCL4	-2.06605	0.000391124	0.484017	0h down vs 12h	XM_850249
CfaAffx.20697.1.S1_at	EFCAB3	EF-hand calcium binding domain 3	-2.06485	0.00230434	0.484296	0h down vs 12h	XM_548039
CfaAffx.13366.1.S1_at	ASB5	ankyrin repeat and SOCS box-containing 5	-2.0609	0.0023453	0.485225	0h down vs 12h	XM_540048 /// XM_844027
CfaAffx.28680.1.S1_s_at	PROCA1	protein interacting with cyclin A1	-2.05441	0.000284424	0.486758	0h down vs 12h	XM_849043 /// XM_863139
CfaAffx.4267.1.S1_s_at	ICA1	islet cell autoantigen 1, 69kDa	-2.05289	0.000219434	0.487117	0h down vs 12h	XM_532475 /// XM_845458 /// XM_856601 /// XM_856660 /// XM_856689
Cfa.3089.1.A1_at	GSS	glutathione synthetase	-2.04814	1.26559e-05	0.488248	0h down vs 12h	XM_534396 /// XM_846522 /// XM_859006
Cfa.9184.1.A1_at	HBB	Similar to beta globin	-2.04741	7.13155e-08	0.488423	0h down vs 12h	XM_537902
Cfa.11864.1.A1_s_at	PAIP2	poly(A) binding protein interacting protein 2	-2.04568	2.01019e-08	0.488836	0h down vs 12h	XM_535206 /// XM_850573 /// XM_850602
CfaAffx.22214.1.S1_s_at	HBD	hemoglobin, delta /// similar to beta globin	-2.03732	0.00110797	0.49084	0h down vs 12h	XM_534029 /// XM_845730 /// XM_857349
CfaAffx.18567.1.S1_at	TIPARP	similar to TCDD-inducible poly(ADP-ribose) polymerase	-2.03582	2.69482e-05	0.491202	0h down vs 12h	XM_845768
CfaAffx.20835.1.S1_at	KLF7	Kruppel-like factor 7 (ubiquitous)	-2.03058	0.00104987	0.49247	0h down vs 12h	XM_536044 /// XM_854951 /// XM_854989 /// XM_855022
Cfa.14297.1.A1_s_at	MAOB	monoamine oxidase B	-2.03032	4.39689e-07	0.492534	0h down vs 12h	NM_001002970 /// XM_850456
Cfa.11298.1.S2_at	MAP1LC3B	microtubule-associated protein 1 light chain 3 beta	-2.02981	2.01019e-08	0.492658	0h down vs 12h	XM_536756
CfaAffx.3972.1.S1_at	SLC25A27	solute carrier family 25, member 27	-2.02958	7.41891e-06	0.492713	0h down vs 12h	XM_847236
Cfa.10747.1.S1_at	BCL2L14	BCL2-like 14 (apoptosis facilitator)	-2.02925	2.21476e-05	0.492793	0h down vs 12h	XM_534887 /// XM_861820
Cfa.1971.1.S1_at	BANP	BTG3 associated nuclear protein	-2.0274	4.28819e-06	0.493244	0h down vs 12h	XM_536755
Cfa.4397.1.A1_s_at	ABAT	4-aminobutyrate aminotransferase	-2.02503	5.70249e-05	0.493819	0h down vs 12h	XM_536981 /// XM_846331
CfaAffx.12197.1.S1_at	ESYT3	similar to chr3 synaptotagmin	-2.02213	0.0014552	0.494529	0h down vs 12h	XM_542806
Cfa.13002.1.S1_at	TMEM59	transmembrane protein 59	-2.02049	5.42884e-07	0.49493	0h down vs 12h	XM_536700 /// XM_860782 /// XM_860798 /// XM_860812
CfaAffx.2788.1.S1_at	TNRC6B	trinucleotide repeat containing 6B	-2.01863	0.00052897	0.495387	0h down vs 12h	XM_538361 /// XM_854247 /// XM_854282 /// XM_854318
Cfa.2982.1.S1_s_at	IFT172	intraflagellar transport 172 homolog (Chlamydomonas)	-2.01724	4.39689e-07	0.495727	0h down vs 12h	XM_540128 /// XM_856238 /// XM_856267 /// XM_856296
CfaAffx.9626.1.S1_at	CACNB4	calcium channel, voltage-dependent, beta 4 subunit	-2.01561	6.41694e-05	0.496127	0h down vs 12h	XM_846604
Cfa.19892.1.S1_at	KIAA0430	similar to limkain b1 isoform 1	-2.01538	1.16523e-06	0.496184	0h down vs 12h	XM_536964 /// XM_857910
Cfa.18113.1.S1_at	PAIP2B	poly(A) binding protein interacting protein 2B	-2.00933	0.000612435	0.497677	0h down vs 12h	XM_533009
CfaAffx.13444.1.S1_at	PDE3B	phosphodiesterase 3B, cGMP-inhibited	-2.00683	0.00203737	0.498299	0h down vs 12h	XM_849436
CfaAffx.24727.1.S1_s_at	WDR19	WD repeat domain 19	-2.00682	9.29626e-05	0.498302	0h down vs 12h	XM_536260
Cfa.20867.1.S1_s_at	PIPOX	pipecolic acid oxidase	-2.00519	0.00090439	0.498706	0h down vs 12h	XM_548297
CfaAffx.1482.1.S1_at	LTC4S	leukotriene C4 synthase	-2.00484	1.20799e-06	0.498793	0h down vs 12h	XM_843939
Cfa.10310.1.S1_at	TSC22D3	TSC22 domain family, member 3	-2.00247	2.30754e-07	0.499384	0h down vs 12h	XM_549177 /// XM_857464 /// XM_857492
Cfa.18986.1.S1_s_at	SCPEP1	serine carboxypeptidase 1	-2.00107	0.000499081	0.499732	0h down vs 12h	XM_537688
CfaAffx.23332.1.S1_s_at	AIFM3	apoptosis-inducing factor, mitochondrion-associated, 3	-2.00004	0.00340622	0.49999	0h down vs 12h	XM_543566
Cfa.3047.1.S1_at	AUH	AU RNA binding protein/enoyl-Coenzyme A hydratase	-1.99677	9.4344e-06	0.500809	0h down vs 12h	XM_533549
Cfa.633.1.S1_at	RFX5	regulatory factor X, 5 (influences HLA class II expression)	-1.99391	2.15198e-08	0.501526	0h down vs 12h	XM_540315 /// XM_845520 /// XM_856803
CfaAffx.21416.1.S1_s_at	TTN	titin	-1.99286	0.000383012	0.501792	0h down vs 12h	XM_535981
Cfa.15023.1.A1_at	SLC4A1AP	solute carrier family 4 (anion exchanger), member 1, adaptor protein	-1.98708	7.16566e-07	0.50325	0h down vs 12h	XM_532916
Cfa.4800.1.A1_s_at	C14orf93	similar to Protein C14orf93 precursor	-1.98558	0.000387271	0.503632	0h down vs 12h	XM_537369
CfaAffx.15564.1.S1_at	VSIG10	similar to neural cell adhesion molecule 1	-1.97776	0.00206052	0.505623	0h down vs 12h	XM_543418
Cfa.7290.1.A1_at	SLC12A8	solute carrier family 12 (potassium/chloride transporters), member 8	-1.97722	0.000198469	0.505762	0h down vs 12h	XM_545139
CfaAffx.16769.1.S1_at	C2orf66	hypothetical protein LOC608359	-1.97526	1.03491e-05	0.506262	0h down vs 12h	XM_845367
Cfa.8427.1.A1_at	AGBL5	ATP/GTP binding protein-like 5	-1.97165	4.57216e-06	0.507188	0h down vs 12h	XM_532902 /// XM_855144
Cfa.16871.1.S1_at	SLC27A6	solute carrier family 27 (fatty acid transporter), member 6	-1.97139	0.000654998	0.507257	0h down vs 12h	XM_531894
Cfa.1254.1.S1_s_at	CLU	clusterin	-1.97101	4.42753e-06	0.507354	0h down vs 12h	NM_001003370
CfaAffx.20862.1.S1_s_at	STYXL1	serine/threonine/tyrosine interacting-like 1	-1.96955	0.00261863	0.50773	0h down vs 12h	XM_546935 /// XM_844156 /// XM_853119
Cfa.13002.2.S1_s_at	TMEM59	transmembrane protein 59	-1.96854	4.44559e-07	0.50799	0h down vs 12h	XM_536700 /// XM_860782 /// XM_860798 /// XM_860812
CfaAffx.10240.1.S1_s_at	HBE1	hemoglobin, epsilon 1	-1.96796	0.00124652	0.50814	0h down vs 12h	XM_542374
Cfa.12433.1.A1_at	CD99	CD99 molecule	-1.96651	1.21677e-06	0.508514	0h down vs 12h	XM_847176
Cfa.15786.1.A1_at	ADAL	adenosine deaminase-like	-1.96506	0.000106906	0.508891	0h down vs 12h	XM_544649
Cfa.12235.1.A1_s_at	TYROBP	TYRO protein tyrosine kinase binding protein	-1.96337	4.18596e-06	0.509329	0h down vs 12h	XM_533687
CfaAffx.27095.1.S1_s_at	ARMCX3	armadillo repeat containing, X-linked 3	-1.96149	0.000405444	0.509816	0h down vs 12h	XM_549142
CfaAffx.10929.1.S1_s_at	TNKS	tankyrase, TRF1-interacting ankyrin-related ADP-ribose polymerase	-1.95588	0.000195189	0.51128	0h down vs 12h	XM_532818 /// XM_844295
CfaAffx.20168.1.S1_s_at	FN3K	fructosamine 3 kinase	-1.95513	7.74765e-06	0.511476	0h down vs 12h	XM_845329
Cfa.20774.1.S1_at	ARL5C	similar to ADP-ribosylation-like factor 12 protein	-1.95477	0.000144025	0.511569	0h down vs 12h	XM_846551 /// XM_859054
Cfa.16272.1.S1_at	MYLK3	myosin light chain kinase 3	-1.95356	1.49188e-06	0.511887	0h down vs 12h	XM_532569
CfaAffx.24527.1.S1_s_at	Nedd4	similar to E3 ubiquitin-protein ligase Nedd-4	-1.95204	3.60568e-06	0.512284	0h down vs 12h	XM_846330 /// XM_858631
CfaAffx.29954.1.S1_at	TPSAB1	tryptase /// similar to tryptase alpha/beta 1 precursor	-1.95183	2.76084e-06	0.512339	0h down vs 12h	NM_001097555 /// XM_547200
CfaAffx.21421.1.S1_at	CXCR6	chemokine (C-X-C motif) receptor 6	-1.95178	6.71675e-06	0.512352	0h down vs 12h	XM_846798
CfaAffx.27238.1.S1_at	MOCOS	molybdenum cofactor sulfurase	-1.94674	0.000155826	0.51368	0h down vs 12h	XM_547604
Cfa.21318.2.S1_at	AGPAT9	1-acylglycerol-3-phosphate O-acyltransferase 9	-1.94651	0.000483207	0.513739	0h down vs 12h	XM_535637
CfaAffx.13208.1.S1_s_at	MEF2C	myocyte enhancer factor 2C	-1.94532	0.00561599	0.514054	0h down vs 12h	XM_536299 /// XM_844356 /// XM_852582 /// XM_852624 /// XM_852667 /// XM_852707
Cfa.11943.1.A1_at	RDH16	retinol dehydrogenase 16 (all-trans)	-1.94457	0.000141101	0.514253	0h down vs 12h	XM_531641 /// XM_853089
Cfa.19836.1.S1_at	C9orf89	similar to RIKEN cDNA 1110007C09	-1.94376	3.83484e-06	0.514466	0h down vs 12h	XM_533560
Cfa.18202.2.S1_a_at	FEZ1	fasciculation and elongation protein zeta 1 (zygin I)	-1.94362	0.00146654	0.514504	0h down vs 12h	XM_844141 /// XM_853116 /// XM_853199 /// XM_853238 /// XM_853279 /// XM_853317
Cfa.558.1.S1_at	LOC607305	hypothetical protein LOC607305	-1.93899	3.58758e-05	0.515732	0h down vs 12h	XM_843931
Cfa.7541.1.A1_at	GRN	granulin	-1.93897	5.89478e-06	0.515739	0h down vs 12h	XM_537620
Cfa.6267.3.S1_s_at	CRIP1	cysteine-rich protein 1 (intestinal)	-1.93866	5.74962e-05	0.515821	0h down vs 12h	XM_850438
CfaAffx.7216.1.S1_s_at	PIP4K2A	phosphatidylinositol-5-phosphate 4-kinase, type II, alpha	-1.93035	0.00118786	0.51804	0h down vs 12h	XM_845439
Cfa.1920.1.A1_at	TBC1D22A	TBC1 domain family, member 22A	-1.92993	6.1809e-05	0.518153	0h down vs 12h	XM_531692 /// XM_843497 /// XM_851204 /// XM_851285 /// XM_851331 /// XM_851371
CfaAffx.15385.1.S1_s_at	CYLD	cylindromatosis (turban tumor syndrome)	-1.92977	3.38469e-06	0.518197	0h down vs 12h	XM_849343
CfaAffx.11711.1.S1_s_at	DENND5A	DENN/MADD domain containing 5A	-1.92742	8.19292e-06	0.518829	0h down vs 12h	XM_534048
Cfa.2400.1.A1_at	C2orf77	similar to Secreted frizzled-related protein 3 precursor (sFRP-3) (Frizzled-rela	-1.92567	6.69228e-06	0.519301	0h down vs 12h	XM_535989
Cfa.12487.1.A1_at	ZNF688	zinc finger protein 688	-1.92511	2.22617e-06	0.51945	0h down vs 12h	XM_547027
Cfa.16284.1.S1_at	TRIM63	tripartite motif-containing 63	-1.92301	0.00468458	0.520018	0h down vs 12h	XM_544488 /// XM_860967
Cfa.19763.1.S1_s_at	SERPINI1	serpin peptidase inhibitor, clade I (neuroserpin), member 1	-1.92136	0.000191402	0.520465	0h down vs 12h	XM_535853
CfaAffx.6862.1.S1_s_at	MKRN1	makorin ring finger protein 1	-1.92023	4.52581e-07	0.520771	0h down vs 12h	XM_846671
CfaAffx.10961.1.S1_at	SLC46A3	solute carrier family 46, member 3	-1.91789	0.00181613	0.521406	0h down vs 12h	XM_534517
CfaAffx.21887.1.S1_at	CERKL	ceramide kinase-like	-1.91737	0.00492853	0.521548	0h down vs 12h	XM_545552
CfaAffx.25806.1.S1_s_at	CALCOCO2	calcium binding and coiled-coil domain 2	-1.91659	9.59283e-05	0.521761	0h down vs 12h	XM_537667
CfaAffx.3987.1.S1_s_at	GNG11	guanine nucleotide binding protein (G protein), gamma 11	-1.91323	0.000102616	0.522677	0h down vs 12h	XM_847378
CfaAffx.13030.1.S1_at	SPAG4	sperm associated antigen 4	-1.91211	3.82147e-05	0.522982	0h down vs 12h	XM_542978 /// XM_859543
CfaAffx.3961.1.S1_s_at	CYP39A1	similar to Cytochrome P450 39A1 (Oxysterol 7-alpha-hydroxylase) (hCYP39A1)	-1.91127	0.000218637	0.523212	0h down vs 12h	XM_538946
Cfa.18475.1.S1_at	SPSB3	splA/ryanodine receptor domain and SOCS box containing 3	-1.911	0.00013911	0.523287	0h down vs 12h	XM_547191
CfaAffx.23919.1.S1_at	PPM1A	protein phosphatase 1A (formerly 2C), magnesium-dependent, alpha isoform	-1.91087	2.35925e-05	0.523321	0h down vs 12h	XM_537467 /// XM_847051 /// XM_860040 /// XM_860060 /// XM_860096
Cfa.11038.1.A1_at	RPH3AL	rabphilin 3A-like (without C2 domains)	-1.91009	0.000194978	0.523536	0h down vs 12h	XM_848866
CfaAffx.24040.1.S1_at	STK11IP	serine/threonine kinase 11 interacting protein	-1.90999	0.000223731	0.523563	0h down vs 12h	XM_545661
CfaAffx.7397.1.S1_s_at	NAALAD2	N-acetylated alpha-linked acidic dipeptidase 2	-1.90638	6.76919e-06	0.524554	0h down vs 12h	XM_542257
Cfa.10473.1.S1_s_at	WDR20	WD repeat domain 20	-1.90448	2.44676e-06	0.525077	0h down vs 12h	XM_849511 /// XM_863496 /// XM_863498 /// XM_863500 /// XM_863502 /// XM_863505
Cfa.19622.1.S1_at	DDAH2	dimethylarginine dimethylaminohydrolase 2	-1.90422	1.18234e-05	0.52515	0h down vs 12h	XM_532078 /// XM_854684 /// XM_854716
CfaAffx.19764.1.S1_s_at	ZRANB1	zinc finger, RAN-binding domain containing 1	-1.89925	1.30238e-05	0.526525	0h down vs 12h	XM_544061 /// XM_861020
CfaAffx.14551.1.S1_s_at	TRIO	triple functional domain (PTPRF interacting)	-1.89824	0.00616232	0.526803	0h down vs 12h	XM_535785
CfaAffx.19957.1.S1_s_at	TMEM50A	transmembrane protein 50A	-1.89658	4.70693e-07	0.527264	0h down vs 12h	XM_535354
CfaAffx.16067.1.S1_s_at	FLI1	Friend leukemia virus integration 1	-1.89514	0.000205531	0.527666	0h down vs 12h	XM_546404 /// XM_851932 /// XM_851973 /// XM_852014 /// XM_852059 /// XM_852101
CfaAffx.25986.1.S1_s_at	GBA	glucosidase, beta; acid (includes glucosylceramidase)	-1.89485	2.71356e-07	0.527746	0h down vs 12h	XM_849942
Cfa.11044.1.A1_at	SYNE1	spectrin repeat containing, nuclear envelope 1	-1.89373	6.76041e-06	0.528059	0h down vs 12h	XM_541154
Cfa.6474.1.A1_at	LRRFIP1	similar to leucine rich repeat (in FLII) interacting protein 1	-1.89358	1.61058e-07	0.528102	0h down vs 12h	XM_534615
Cfa.16253.1.S1_at	TENC1	tensin like C1 domain containing phosphatase (tensin 2)	-1.88988	1.48432e-06	0.529134	0h down vs 12h	XM_534792
Cfa.3487.1.S1_s_at	ADIPOQ	adiponectin, C1Q and collagen domain containing	-1.88958	0.00101445	0.529218	0h down vs 12h	NM_001006644
CfaAffx.4570.1.S1_s_at	THADA	thyroid adenoma associated	-1.88583	1.00268e-05	0.530271	0h down vs 12h	NM_001109959
CfaAffx.15898.1.S1_at	SUMF2	sulfatase modifying factor 2	-1.88481	2.26809e-05	0.530557	0h down vs 12h	XM_536829
Cfa.4088.1.A1_s_at	EPHX1	epoxide hydrolase 1, microsomal (xenobiotic)	-1.88195	4.81191e-05	0.531364	0h down vs 12h	XM_537235 /// XM_858879 /// XM_858896
Cfa.16985.1.S1_s_at	LOC490941	similar to Histone deacetylase 5 (HD5) (Antigen NY-CO-9)	-1.8808	0.000180103	0.531689	0h down vs 12h	XM_548064 /// XM_851651 /// XM_851692 /// XM_851732 /// XM_851773 /// XM_851817
Cfa.565.2.S1_at	C16orf42	Similar to CG4338-PA	-1.87953	1.75228e-06	0.532048	0h down vs 12h	XM_537015
Cfa.18827.1.S1_s_at	CD37	CD37 molecule	-1.87773	9.56802e-05	0.532557	0h down vs 12h	XM_541497 /// XM_859485
Cfa.3495.1.S1_at	ELSPBP1	epididymal sperm binding protein 1	-1.8763	2.87272e-05	0.532964	0h down vs 12h	NM_001002931
Cfa.19616.1.S1_at	FOXO1	forkhead box O1	-1.87618	0.0026608	0.532998	0h down vs 12h	XM_534487
Cfa.18519.1.S1_s_at	MYO18A	similar to myosin 18A isoform b	-1.87575	1.93952e-05	0.533119	0h down vs 12h	XM_532538
CfaAffx.20286.1.S1_s_at	GLUL	glutamate-ammonia ligase (glutamine synthetase)	-1.87423	0.000594602	0.533553	0h down vs 12h	NM_001002965
Cfa.13957.1.A1_s_at	SCYL3	SCY1-like 3 (S. cerevisiae)	-1.87391	0.0016772	0.533644	0h down vs 12h	XM_537198 /// XM_857168 /// XM_857227 /// XM_857248 /// XM_857276
CfaAffx.12273.1.S1_s_at	RBP1	retinol binding protein 1, cellular	-1.87323	0.000550627	0.533839	0h down vs 12h	XM_534285
CfaAffx.1793.1.S1_at	TIAM2	T-cell lymphoma invasion and metastasis 2	-1.87017	0.00210447	0.53471	0h down vs 12h	XM_541162
Cfa.12731.1.A1_s_at	PXK	PX domain containing serine/threonine kinase	-1.86898	0.00699717	0.535051	0h down vs 12h	XM_533779 /// XM_843510
CfaAffx.4015.1.S1_at	CD72	CD72 molecule	-1.86814	6.58384e-05	0.535291	0h down vs 12h	XM_538717
Cfa.3855.1.S1_at	PTH	parathyroid hormone	-1.86729	3.5401e-05	0.535537	0h down vs 12h	NM_001003302
CfaAffx.3990.1.S1_at	CARM1	similar to coactivator-associated arginine methyltransferase 1	-1.86621	0.000275728	0.535844	0h down vs 12h	XM_846727
CfaAffx.21295.1.S1_at	CCRL2	chemokine (C-C motif) receptor-like 2	-1.86439	3.2295e-06	0.536369	0h down vs 12h	XM_541904
Cfa.10080.1.A1_at	LAMP2	lysosomal-associated membrane protein 2	-1.86235	1.73058e-06	0.536957	0h down vs 12h	XM_538159 /// XM_846792 /// XM_859449 /// XM_859497
Cfa.13537.1.A1_s_at	KLC4	kinesin light chain 4	-1.85998	9.69572e-07	0.537641	0h down vs 12h	XM_532144
CfaAffx.14414.1.S1_s_at	BBS2	Bardet-Biedl syndrome 2	-1.85823	1.19408e-05	0.538147	0h down vs 12h	XM_535296
CfaAffx.24475.1.S1_s_at	C4orf34	similar to C34C12.4	-1.85819	4.38623e-06	0.538159	0h down vs 12h	XM_536252 /// XM_858282
Cfa.10418.1.A1_at	RBKS	ribokinase	-1.8564	0.00101178	0.538676	0h down vs 12h	XM_532917
Cfa.16748.1.S1_at	CRIPT	cysteine-rich PDZ-binding protein	-1.85522	2.70504e-06	0.539021	0h down vs 12h	XM_846811 /// XM_859520
Cfa.16568.1.S1_at	FBXL20	F-box and leucine-rich repeat protein 20	-1.85384	9.58048e-06	0.53942	0h down vs 12h	XM_845470
CfaAffx.28832.1.S1_at	PIPOX	pipecolic acid oxidase	-1.85223	0.000199493	0.53989	0h down vs 12h	XM_548297
CfaAffx.10815.1.S1_at	COX7A1	similar to Cytochrome c oxidase polypeptide VIIa-heart, mitochondrial precursor	-1.8515	5.11112e-05	0.540102	0h down vs 12h	XM_850347
CfaAffx.12356.1.S1_s_at	clcn3	chloride channel 3	-1.85104	0.00430937	0.540236	0h down vs 12h	NM_001025619
CfaAffx.27807.1.S1_at	PAK3	p21 protein (Cdc42/Rac)-activated kinase 3	-1.85098	0.000368476	0.540254	0h down vs 12h	XM_549187 /// XM_846255 /// XM_858267 /// XM_858293 /// XM_858334 /// XM_858358
CfaAffx.5886.1.S1_s_at	ANXA4	annexin A4	-1.84481	3.06211e-05	0.542061	0h down vs 12h	NM_001003039 /// XM_850465
Cfa.15382.1.A1_s_at	FLYWCH2	FLYWCH family member 2	-1.84421	0.0031655	0.542237	0h down vs 12h	XM_536997
CfaAffx.22274.1.S1_x_at	DDIT4	DNA-damage-inducible transcript 4	-1.84381	0.000103457	0.542354	0h down vs 12h	XM_546156 /// XM_856760
Cfa.17851.1.S1_s_at	DPP7	dipeptidyl-peptidase 7	-1.84338	8.64402e-05	0.542482	0h down vs 12h	XM_843610 /// XM_851693
CfaAffx.5871.1.S1_s_at	MEAF6	similar to CG12756-PA	-1.84093	0.000513102	0.543204	0h down vs 12h	XM_532558
Cfa.19842.1.S1_s_at	WDR82P1	WD repeat domain 82 pseudogene 1	-1.83899	2.94504e-05	0.543775	0h down vs 12h	XM_541856 /// XM_844652 /// XM_854531 /// XM_854592
Cfa.1482.1.A1_at	SPARC	secreted protein, acidic, cysteine-rich (osteonectin)	-1.83757	7.52783e-06	0.544197	0h down vs 12h	XM_849889
Cfa.3006.1.S1_at	CORO1B	coronin, actin binding protein, 1B	-1.83566	0.00187311	0.544763	0h down vs 12h	XM_533215 /// XM_859555 /// XM_859569 /// XM_859586
CfaAffx.5450.1.S1_s_at	PPT1	palmitoyl-protein thioesterase 1	-1.8355	0.00738841	0.544811	0h down vs 12h	NM_001010944
Cfa.1156.1.A1_at	AKAP3	A kinase (PRKA) anchor protein 3	-1.8327	2.08307e-05	0.545642	0h down vs 12h	XM_534916 /// XM_848777
CfaAffx.3952.1.S1_s_at	SMARCA2	SWI/SNF related, matrix associated, actin dependent regulator of chromatin, subf	-1.8324	0.000518445	0.545732	0h down vs 12h	XM_533537 /// XM_845066 /// XM_854649 /// XM_854681 /// XM_854714 /// XM_854744
Cfa.6227.1.A1_at	SOAT2	sterol O-acyltransferase 2	-1.83007	1.61673e-05	0.546426	0h down vs 12h	XM_543637
Cfa.11979.1.A1_s_at	LCAT	lecithin-cholesterol acyltransferase	-1.82721	3.90732e-05	0.547283	0h down vs 12h	XM_846580 /// XM_859094 /// XM_859119 /// XM_859148 /// XM_859171
CfaAffx.30901.1.S1_s_at	TGFBR3	transforming growth factor, beta receptor III	-1.82617	0.00855403	0.547594	0h down vs 12h	XM_547284
CfaAffx.7987.1.S1_at	TCTEX1D4	Tctex1 domain containing 4	-1.8239	4.62011e-05	0.548275	0h down vs 12h	XM_539637
CfaAffx.24815.1.S1_at	TLR1	toll-like receptor 1	-1.81948	6.34928e-05	0.549608	0h down vs 12h	NM_001146143 /// XM_848960
CfaAffx.29101.1.S1_s_at	UBXN6	UBX domain protein 6	-1.81907	6.43848e-05	0.549732	0h down vs 12h	XM_542155
Cfa.588.1.S1_at	CTSK	cathepsin K	-1.81643	1.85364e-05	0.550529	0h down vs 12h	NM_001033996 /// XM_845979
CfaAffx.3929.1.S1_at	SAMD9L	sterile alpha motif domain containing 9-like	-1.81581	3.12166e-06	0.550719	0h down vs 12h	XM_539422
Cfa.4021.1.S1_at	ITM2C	integral membrane protein 2C	-1.81434	7.55765e-06	0.551163	0h down vs 12h	XM_543282 /// XM_856161 /// XM_856190
Cfa.10468.1.A1_a_at	C16orf5	similar to CG32280-PA, isoform A	-1.81246	9.32878e-06	0.551738	0h down vs 12h	XM_547145
Cfa.20623.1.S1_at	LAMC1	laminin, gamma 1 (formerly LAMB2)	-1.81197	4.56085e-06	0.551887	0h down vs 12h	XM_533831
Cfa.11473.1.A1_at	B3GNT4	UDP-GlcNAc:betaGal beta-1,3-N-acetylglucosaminyltransferase 4	-1.8098	0.000844713	0.552548	0h down vs 12h	XM_543380
CfaAffx.19145.1.S1_at	FAM63A	similar to Y55F3AM.9	-1.80808	5.70766e-05	0.553073	0h down vs 12h	XM_540306
CfaAffx.27056.1.S1_s_at	BTK	Bruton agammaglobulinemia tyrosine kinase	-1.80714	8.01721e-06	0.553361	0h down vs 12h	XM_549139 /// XM_856534 /// XM_856594 /// XM_856628 /// XM_856654 /// XM_856682
CfaAffx.10763.1.S1_s_at	ARL6IP5	ADP-ribosylation-like factor 6 interacting protein 5	-1.80706	0.000101139	0.553386	0h down vs 12h	XM_533764
CfaAffx.29009.1.S1_s_at	SLC6A4	solute carrier family 6 (neurotransmitter transporter, serotonin), member 4	-1.80655	0.00135606	0.553541	0h down vs 12h	NM_001110771 /// XM_548304
CfaAffx.12292.1.S1_s_at	CLSTN2	calsyntenin 2	-1.80476	0.000803473	0.554091	0h down vs 12h	XM_534287
CfaAffx.13394.1.S1_s_at	EPHX2	epoxide hydrolase 2, cytoplasmic	-1.80427	3.93656e-06	0.554241	0h down vs 12h	XM_534566 /// XM_852337 /// XM_852378 /// XM_852461
CfaAffx.8975.1.S1_s_at	PLD3	phospholipase D family, member 3	-1.80056	0.000937168	0.555383	0h down vs 12h	XM_541616 /// XM_848017 /// XM_861828 /// XM_861840 /// XM_861850 /// XM_861863
Cfa.168.1.S1_at	BHLHE41	basic helix-loop-helix family, member e41	-1.80008	0.000136493	0.555531	0h down vs 12h	NM_001002973
Cfa.9105.1.A1_at	EML2	echinoderm microtubule associated protein like 2	-1.79955	7.36838e-05	0.555695	0h down vs 12h	XM_533640 /// XM_847278 /// XM_860505 /// XM_860519 /// XM_860532 /// XM_860546
CfaAffx.7004.1.S1_s_at	KIAA1109	similar to CG15133-PA	-1.79803	0.0063887	0.556165	0h down vs 12h	XM_540963
Cfa.14054.1.A1_at	TTC38	tetratricopeptide repeat domain 38	-1.79759	2.09365e-06	0.556299	0h down vs 12h	XM_531695 /// XM_851458
Cfa.18297.1.S1_at	HLA-DMA	major histocompatibility complex, class II, DM alpha	-1.79654	0.000657295	0.556626	0h down vs 12h	NM_001048099 /// XM_538853 /// XM_856479
Cfa.16308.1.S1_a_at	PMP22	peripheral myelin protein 22	-1.79585	4.73027e-08	0.556841	0h down vs 12h	XM_536648
Cfa.2023.1.A1_at	ADPRHL1	ADP-ribosylhydrolase like 1	-1.79584	5.83675e-05	0.556842	0h down vs 12h	XM_534194
CfaAffx.12212.1.S1_at	AMPD3	adenosine monophosphate deaminase (isoform E)	-1.79539	0.0055431	0.556983	0h down vs 12h	XM_534054
CfaAffx.332.1.S1_at	HEXIM1	hexamethylene bis-acetamide inducible 1	-1.79517	0.00016425	0.55705	0h down vs 12h	XM_843229
Cfa.3380.1.S1_at	IFI44L	interferon-induced protein 44-like	-1.79499	0.000105306	0.557108	0h down vs 12h	XM_537104
Cfa.19311.1.S1_at	PRMT2	protein arginine methyltransferase 2	-1.79433	4.26127e-06	0.55731	0h down vs 12h	XM_537926
CfaAffx.17456.1.S1_at	SGMS2	sphingomyelin synthase 2	-1.79242	0.000509299	0.557906	0h down vs 12h	XM_535684
Cfa.12038.1.A1_at	C14orf179	similar to CG5780-PA	-1.78929	0.000254326	0.55888	0h down vs 12h	XM_537518
CfaAffx.21923.1.S1_at	KLHDC1	kelch domain containing 1	-1.78813	0.00733626	0.559245	0h down vs 12h	XM_547799
Cfa.10603.3.S1_s_at	ZFAND6	zinc finger, AN1-type domain 6	-1.78769	0.00020396	0.559382	0h down vs 12h	XM_536211 /// XM_845193 /// XM_855848 /// XM_855878 /// XM_855909 /// XM_855963
Cfa.12485.1.A1_at	FAM110B	hypothetical protein LOC609535	-1.78752	0.000325613	0.559436	0h down vs 12h	XM_846805
Cfa.20295.1.S1_s_at	MVP	major vault protein	-1.7874	6.94075e-05	0.559472	0h down vs 12h	XM_536910
CfaAffx.13927.1.S1_at	CCDC65	coiled-coil domain containing 65	-1.78504	0.000297406	0.560211	0h down vs 12h	XM_534816
Cfa.12515.1.A1_s_at	FOXO3	similar to forkhead box O3A	-1.78333	3.74973e-06	0.560749	0h down vs 12h	XM_539075 /// XM_863288 /// XM_863291 /// XM_863298
Cfa.10597.1.A1_at	PHACTR2	phosphatase and actin regulator 2	-1.78333	0.000123536	0.56075	0h down vs 12h	XM_533434
Cfa.3800.2.S1_at	CD44	CD44 molecule (Indian blood group)	-1.78307	0.000629059	0.560831	0h down vs 12h	XM_533152 /// XM_851912
CfaAffx.26605.1.S1_at	CREB3L4	cAMP responsive element binding protein 3-like 4	-1.78213	0.000744245	0.561125	0h down vs 12h	XM_850046
Cfa.2804.1.S1_at	NCF2	neutrophil cytosolic factor 2	-1.78063	7.37234e-07	0.5616	0h down vs 12h	NM_001101832 /// XM_537158 /// XM_854382
Cfa.12178.1.A1_at	FGGY	FGGY carbohydrate kinase domain containing	-1.78054	5.3174e-05	0.561626	0h down vs 12h	XM_847282 /// XM_860514 /// XM_860527 /// XM_860541
CfaAffx.7059.1.S1_at	KIAA1549	similar to zinc finger antiviral protein isoform 1	-1.77815	0.00470805	0.562383	0h down vs 12h	XM_539894
CfaAffx.13109.1.S1_s_at	GPR98	G protein-coupled receptor 98	-1.77794	0.00323299	0.562449	0h down vs 12h	XM_536297
CfaAffx.13293.1.S1_at	LOXL3	lysyl oxidase-like 3	-1.77442	2.06571e-05	0.563564	0h down vs 12h	XM_540217 /// XM_847431 /// XM_860788 /// XM_860819
Cfa.10510.1.A1_at	NINL	ninein-like	-1.77336	3.47558e-05	0.563902	0h down vs 12h	XM_534204
Cfa.16440.1.S1_at	IFI35	interferon-induced protein 35	-1.76948	1.34688e-06	0.565137	0h down vs 12h	XM_548077
Cfa.18456.1.S1_s_at	BCKDHB	branched chain keto acid dehydrogenase E1, beta polypeptide	-1.76827	2.94257e-05	0.565526	0h down vs 12h	XM_532213
CfaAffx.3920.1.S1_at	SGCB	sarcoglycan, beta (43kDa dystrophin-associated glycoprotein)	-1.76734	0.00544831	0.565822	0h down vs 12h	XM_848697
CfaAffx.29361.1.S1_at	SLC6A8	solute carrier family 6 (neurotransmitter transporter, creatine), member 8	-1.76721	0.000115056	0.565865	0h down vs 12h	XM_549362
CfaAffx.30724.1.S1_s_at	GABARAPL2	GABA(A) receptor-associated protein-like 2	-1.76622	4.50157e-07	0.56618	0h down vs 12h	XM_536778
CfaAffx.24663.1.S1_s_at	WIPI2	WD repeat domain, phosphoinositide interacting 2	-1.76551	0.000246577	0.566407	0h down vs 12h	XM_845537 /// XM_856840 /// XM_856866
CfaAffx.20275.1.S1_s_at	JMJD1C	jumonji domain containing 1C	-1.76477	8.2436e-05	0.566647	0h down vs 12h	XM_536363 /// XM_844519 /// XM_854117 /// XM_854159
CfaAffx.941.1.S1_s_at	RAB13	RAB13, member RAS oncogene family	-1.76336	0.00111669	0.567099	0h down vs 12h	XM_850035
Cfa.12087.1.A1_at	KLHDC9	kelch domain containing 9	-1.76299	9.6688e-06	0.56722	0h down vs 12h	XM_536133
CfaAffx.5901.1.S1_at	MXD1	MAX dimerization protein 1	-1.76247	0.000305454	0.567386	0h down vs 12h	XM_850365
CfaAffx.11936.1.S1_at	PXK	PX domain containing serine/threonine kinase	-1.76153	1.36705e-05	0.56769	0h down vs 12h	XM_533779 /// XM_843510
Cfa.4235.1.A1_at	ATP6V0A1	ATPase, H+ transporting, lysosomal V0 subunit a1	-1.75847	9.01819e-06	0.568677	0h down vs 12h	XM_844529 /// XM_853673 /// XM_853712 /// XM_853746 /// XM_853785 /// XM_853823
CfaAffx.19980.1.S1_s_at	SYF2	SYF2 homolog, RNA splicing factor (S. cerevisiae)	-1.75772	9.81296e-06	0.568919	0h down vs 12h	XM_535357
Cfa.15608.1.A1_at	YIPF1	Yip1 domain family, member 1	-1.75678	3.85978e-06	0.569224	0h down vs 12h	XM_546701 /// XM_847505 /// XM_860929
Cfa.18761.1.S1_s_at	ABHD4	abhydrolase domain containing 4	-1.75674	0.00908706	0.569237	0h down vs 12h	XM_843608 /// XM_851608 /// XM_851649 /// XM_851691
Cfa.3719.1.S1_s_at	QPCT	glutaminyl-peptide cyclotransferase	-1.75649	0.000206294	0.569317	0h down vs 12h	XM_532934
Cfa.7323.1.A1_at	C20orf12	similar to Protein C20orf12	-1.75613	6.40945e-05	0.569433	0h down vs 12h	XM_844660
CfaAffx.30709.1.S1_s_at	DPYD	dihydropyrimidine dehydrogenase	-1.75563	0.00132508	0.569595	0h down vs 12h	XM_537061
CfaAffx.15497.1.S1_s_at	SNCA	synuclein, alpha (non A4 component of amyloid precursor)	-1.75523	3.94935e-06	0.569726	0h down vs 12h	XM_535656 /// XM_855785 /// XM_855821 /// XM_855849 /// XM_855879
CfaAffx.25986.1.S1_at	GBA	glucosidase, beta; acid (includes glucosylceramidase)	-1.75499	2.60281e-05	0.569803	0h down vs 12h	XM_849942
Cfa.12149.1.S1_at	ANXA5	annexin A5	-1.75498	7.59129e-06	0.569806	0h down vs 12h	XM_533303
Cfa.12502.1.A1_at	TRIB1	tribbles homolog 1 (Drosophila)	-1.75485	0.000119415	0.56985	0h down vs 12h	XM_539160
Cfa.5454.1.A1_at	LOC610979	hypothetical protein LOC610979	-1.75191	0.000275586	0.570804	0h down vs 12h	XM_862672
CfaAffx.28425.1.S1_s_at	C6	complement component 6	-1.75083	4.23885e-06	0.571159	0h down vs 12h	XM_536488 /// XM_862935
CfaAffx.4493.1.S1_s_at	TDRD7	tudor domain containing 7	-1.74827	1.80813e-05	0.571995	0h down vs 12h	XM_532001 /// XM_861919 /// XM_861929 /// XM_861939
Cfa.14225.1.A1_s_at	PPP1R15A	protein phosphatase 1, regulatory (inhibitor) subunit 15A	-1.74799	0.000414946	0.572085	0h down vs 12h	XM_533626
Cfa.20229.1.S1_at	C7orf61	hypothetical protein LOC608502	-1.74774	2.81892e-06	0.572169	0h down vs 12h	XM_845544
Cfa.12746.1.S1_at	EPCAM	epithelial cell adhesion molecule	-1.74761	3.24667e-05	0.572211	0h down vs 12h	XM_538481
Cfa.10757.1.S1_s_at	ISG15	ISG15 ubiquitin-like modifier	-1.74705	1.05322e-05	0.572394	0h down vs 12h	XM_536714
CfaAffx.4200.1.S1_at	EFHC1	EF-hand domain (C-terminal) containing 1	-1.74445	0.000818012	0.573248	0h down vs 12h	XM_532170
CfaAffx.708.1.S1_s_at	C11orf1	hypothetical LOC479442	-1.74424	0.00045732	0.573314	0h down vs 12h	XM_536577
Cfa.13491.1.A1_s_at	FOLH1	folate hydrolase (prostate-specific membrane antigen) 1	-1.74406	1.41076e-05	0.573376	0h down vs 12h	XM_533980
Cfa.11362.1.A1_at	FOLR2	folate receptor 2 (fetal)	-1.74285	3.05576e-06	0.573773	0h down vs 12h	XM_534020
CfaAffx.30568.1.S1_at	SLC38A8	solute carrier family 38, member 8	-1.74271	0.000211675	0.573818	0h down vs 12h	XM_546805
Cfa.17988.1.S1_s_at	PRKACB	protein kinase, cAMP-dependent, catalytic, beta	-1.74258	0.00636759	0.573862	0h down vs 12h	XM_537099 /// XM_862366 /// XM_862376 /// XM_862387 /// XM_862395 /// XM_862406
CfaAffx.5291.1.S1_s_at	IGJ	similar to immunoglobulin J chain	-1.7416	0.000760197	0.574186	0h down vs 12h	XM_532398 /// XM_857256
Cfa.1248.1.S1_at	MPDZ	multiple PDZ domain protein	-1.74127	0.000324115	0.574294	0h down vs 12h	XM_531935
Cfa.20754.1.S1_at	STAT1	signal transducer and activator of transcription 1, 91kDa	-1.74056	0.00215915	0.574527	0h down vs 12h	XM_545571 /// XM_843260 /// XM_850777 /// XM_850863 /// XM_850944
Cfa.15666.1.A1_at	TFCP2L1	transcription factor CP2-like 1	-1.73961	0.0026928	0.574843	0h down vs 12h	XM_847628
Cfa.18734.1.S1_at	ENOSF1	enolase superfamily member 1	-1.73851	6.02676e-05	0.575205	0h down vs 12h	XM_537308 /// XM_843532 /// XM_851572
CfaAffx.19750.1.S1_s_at	UFC1	ubiquitin-fold modifier conjugating enzyme 1	-1.73717	1.07703e-07	0.575647	0h down vs 12h	XM_536135 /// XM_855336
Cfa.13385.1.A1_at	PPP1R10	protein phosphatase 1, regulatory (inhibitor) subunit 10	-1.73584	7.33022e-05	0.576089	0h down vs 12h	XM_538826 /// XM_843307 /// XM_850958 /// XM_850996 /// XM_851037 /// XM_851077
Cfa.4037.1.S1_at	ATG13	autophagy-related protein 13	-1.73528	4.26372e-05	0.576277	0h down vs 12h	XM_540752
Cfa.12190.1.A1_at	PTGES	prostaglandin E synthase	-1.73476	1.38625e-05	0.576448	0h down vs 12h	NM_001122854 /// XM_537818
Cfa.3561.1.S1_at	SLC3A1	solute carrier family 3 (cystine, dibasic and neutral amino acid transporters, a	-1.73434	0.000746454	0.576588	0h down vs 12h	NM_001003109 /// XM_850471
Cfa.7187.1.A1_a_at	NTAN1	N-terminal asparagine amidase	-1.73427	3.37667e-06	0.576611	0h down vs 12h	XM_846745
CfaAffx.1221.1.S1_at	TNFAIP8	tumor necrosis factor, alpha-induced protein 8	-1.73302	0.00117451	0.577027	0h down vs 12h	XM_538548
Cfa.683.1.A1_at	TTC14	tetratricopeptide repeat domain 14	-1.73243	0.000282159	0.577224	0h down vs 12h	XM_535814 /// XM_843349 /// XM_850980
CfaAffx.12933.1.S1_s_at	PDLIM1	PDZ and LIM domain 1	-1.73153	2.63034e-06	0.577525	0h down vs 12h	XM_534974
CfaAffx.13932.1.S1_at	TMEM110	transmembrane protein 110	-1.73089	1.6991e-05	0.577739	0h down vs 12h	XM_845021
CfaAffx.23990.1.S1_at	SLC38A6	solute carrier family 38, member 6	-1.72645	0.000163982	0.579222	0h down vs 12h	XM_847133 /// XM_860167
CfaAffx.22303.1.S1_at	RC3H1	ring finger and CCCH-type zinc finger domains 1	-1.72545	0.00242587	0.57956	0h down vs 12h	XM_537186 /// XM_856255 /// XM_856282 /// XM_856310 /// XM_856322
Cfa.10469.1.A1_at	LOC609688	hypothetical protein LOC609688	-1.72248	9.07018e-05	0.580559	0h down vs 12h	XM_847001
Cfa.1857.1.S1_at	PACRGL	PARK2 co-regulated-like	-1.72244	0.00160355	0.580572	0h down vs 12h	XM_536276
CfaAffx.7578.1.S1_at	CDADC1	cytidine and dCMP deaminase domain containing 1	-1.72183	0.00028745	0.580779	0h down vs 12h	XM_534116 /// XM_850604
CfaAffx.30576.1.S1_s_at	USP20	ubiquitin specific peptidase 20	-1.71911	4.04556e-05	0.581695	0h down vs 12h	XM_537816
CfaAffx.11632.1.S1_s_at	KRT18	keratin 18	-1.71859	0.000202886	0.581874	0h down vs 12h	XM_534794 /// XM_854026 /// XM_854071
CfaAffx.29254.1.S1_s_at	CETN2	centrin, EF-hand protein, 2	-1.71762	3.24999e-06	0.5822	0h down vs 12h	XM_538198
Cfa.19545.1.S1_at	PHF21A	PHD finger protein 21A	-1.7169	8.2983e-06	0.582445	0h down vs 12h	XM_540757 /// XM_856746 /// XM_856779 /// XM_856804 /// XM_856853 /// XM_856880
CfaAffx.11303.1.S1_s_at	CAT	catalase	-1.7164	0.000316024	0.582616	0h down vs 12h	NM_001002984
Cfa.11248.1.S1_at	SAT1	spermidine/spermine N1-acetyltransferase 1	-1.71468	4.14289e-08	0.583198	0h down vs 12h	XM_537982 /// XM_854350
Cfa.7564.2.S1_at	NBR1	neighbor of BRCA1 gene 1	-1.71436	0.000432395	0.583308	0h down vs 12h	XM_537628
CfaAffx.23809.1.S1_s_at	USE1	unconventional SNARE in the ER 1 homolog (S. cerevisiae)	-1.71398	1.40005e-05	0.583437	0h down vs 12h	XM_847361 /// XM_860633 /// XM_860663
CfaAffx.26647.1.S1_at	EPOR	erythropoietin receptor	-1.71354	1.1681e-05	0.583588	0h down vs 12h	NM_001048111 /// XM_542059
CfaAffx.15878.1.S1_s_at	SLC39A10	similar to solute carrier family 39 (zinc transporter), member 10	-1.71325	0.00859132	0.583687	0h down vs 12h	XM_536012
Cfa.7298.1.A1_a_at	PPT2	palmitoyl-protein thioesterase 2	-1.71292	3.71662e-05	0.583797	0h down vs 12h	XM_532090
Cfa.17605.1.S1_s_at	HEXA	hexosaminidase A (alpha polypeptide)	-1.71252	7.36824e-07	0.583935	0h down vs 12h	XM_544758
CfaAffx.2623.1.S1_s_at	FAM13B	similar to Protein C5orf5 (GAP-like protein N61)	-1.71139	1.66685e-05	0.58432	0h down vs 12h	XM_531916 /// XM_845894 /// XM_857757 /// XM_857778 /// XM_857797
CfaAffx.19295.1.S1_s_at	CMA1	chymase 1, mast cell	-1.70992	5.68274e-08	0.584822	0h down vs 12h	NM_001013424 /// XM_850517
Cfa.1081.1.S1_s_at	ATP6V1D	ATPase, H+ transporting, lysosomal 34kDa, V1 subunit D	-1.70971	4.68038e-05	0.584894	0h down vs 12h	XM_537484 /// XM_861621 /// XM_861635 /// XM_861649
Cfa.12509.1.A1_s_at	DSE	dermatan sulfate epimerase	-1.70933	0.00122745	0.585026	0h down vs 12h	XM_533477
Cfa.1805.1.S1_at	SEMA4F	sema domain, immunoglobulin domain (Ig), transmembrane domain (TM) and short cyt	-1.70875	4.37734e-06	0.585222	0h down vs 12h	XM_540214
Cfa.10128.1.A1_at	SNCA	synuclein, alpha (non A4 component of amyloid precursor)	-1.70786	1.51326e-06	0.585528	0h down vs 12h	XM_535656 /// XM_855785 /// XM_855821 /// XM_855849 /// XM_855879
CfaAffx.16888.1.S1_at	BDH2	3-hydroxybutyrate dehydrogenase, type 2	-1.70713	2.74752e-05	0.585779	0h down vs 12h	XM_535676
Cfa.10449.1.A1_s_at	DERA	2-deoxyribose-5-phosphate aldolase homolog (C. elegans)	-1.70667	4.85863e-06	0.585937	0h down vs 12h	XM_534879
Cfa.6476.1.A1_at	ZNF513	zinc finger protein 513	-1.70455	5.67836e-05	0.586664	0h down vs 12h	XM_540127 /// XM_855926 /// XM_855953 /// XM_856008 /// XM_856038 /// XM_856068
Cfa.10796.1.S1_at	ABLIM1	actin binding LIM protein 1	-1.703	0.000263453	0.587198	0h down vs 12h	XM_535022 /// XM_859794 /// XM_859813 /// XM_859834
Cfa.15237.1.S1_at	GOLIM4	golgi integral membrane protein 4	-1.70249	0.00136884	0.587375	0h down vs 12h	XM_535854 /// XM_856731
Cfa.1766.1.A1_at	MYH8	similar to myosin, heavy polypeptide 8, skeletal muscle, perinatal	-1.70163	0.00128709	0.587672	0h down vs 12h	XM_532255
CfaAffx.28314.1.S1_at	MARCH2	similar to membrane-associated ring finger (C3HC4) 2 isoform 1	-1.70046	2.63211e-05	0.588077	0h down vs 12h	XM_849311
CfaAffx.8384.1.S1_at	DACH1	similar to dachshund homolog 1 isoform a	-1.69968	1.21927e-05	0.588345	0h down vs 12h	XM_542608
Cfa.15412.1.A1_s_at	ABCD4	ATP-binding cassette, sub-family D (ALD), member 4	-1.69778	0.00229843	0.589003	0h down vs 12h	XM_547903 /// XM_862907 /// XM_862912 /// XM_862917
Cfa.15291.1.A1_at	FAM164C	similar to CG10999-PC, isoform C	-1.69731	0.000767018	0.589168	0h down vs 12h	XM_537513
CfaAffx.16809.1.S1_at	ZMYND8	zinc finger, MYND-type containing 8	-1.69673	0.00132418	0.58937	0h down vs 12h	XM_534445 /// XM_848031 /// XM_861756 /// XM_861769 /// XM_861778 /// XM_861790
CfaAffx.6062.1.S1_s_at	MED25	mediator complex subunit 25	-1.69642	3.11439e-05	0.589476	0h down vs 12h	XM_541489 /// XM_858578 /// XM_858616
CfaAffx.26400.1.S1_s_at	MAN2B1	mannosidase, alpha, class 2B, member 1	-1.69572	0.00206526	0.589721	0h down vs 12h	XM_542048 /// XM_862455
Cfa.18912.1.S1_at	C20orf106	hypothetical protein LOC611771	-1.69551	0.00984563	0.589794	0h down vs 12h	XM_849485
CfaAffx.18235.1.S1_at	C17orf60	mast cell antigen 32	-1.69522	4.39689e-07	0.589892	0h down vs 12h	XM_537592
CfaAffx.30794.1.S1_s_at	SH2D3C	SH2 domain containing 3C	-1.69389	0.00275746	0.590358	0h down vs 12h	XM_548447 /// XM_857580 /// XM_857608
Cfa.15651.1.A1_at	CGN	cingulin	-1.69327	0.000102715	0.590572	0h down vs 12h	NM_001103217 /// XM_540316 /// XM_856969
Cfa.2909.1.A1_at	SEC22C	SEC22 vesicle trafficking protein homolog C (S. cerevisiae)	-1.69282	0.000342267	0.590731	0h down vs 12h	XM_542734 /// XM_845320 /// XM_856242
Cfa.10351.1.A1_a_at	GOLGB1	golgin B1, golgi integral membrane protein	-1.69029	0.00011672	0.591616	0h down vs 12h	XM_535757
Cfa.9358.1.A1_at	RGS14	regulator of G-protein signaling 14	-1.68927	7.88663e-07	0.59197	0h down vs 12h	XM_546208 /// XM_860438 /// XM_860472
CfaAffx.26852.1.S1_at	S100A8	S100 calcium binding protein A8	-1.68851	0.00274729	0.59224	0h down vs 12h	NM_001146144 /// XM_547583
Cfa.20542.1.S1_at	IFFO1	intermediate filament family orphan 1	-1.68847	0.000129911	0.592254	0h down vs 12h	XM_543852 /// XM_862834 /// XM_862842 /// XM_862853
CfaAffx.20886.1.S1_s_at	CASC4	cancer susceptibility candidate 4	-1.6884	0.00820776	0.592275	0h down vs 12h	XM_535457 /// XM_844951 /// XM_855404
CfaAffx.5396.1.S1_s_at	PAPOLG	poly(A) polymerase gamma	-1.68836	0.00102013	0.59229	0h down vs 12h	XM_847294 /// XM_860533 /// XM_860547 /// XM_860566 /// XM_860579 /// XM_860596
Cfa.10183.1.S1_s_at	LMO4	LIM domain only 4	-1.68412	9.98147e-07	0.593782	0h down vs 12h	XM_537086 /// XM_862186 /// XM_862195 /// XM_862202 /// XM_862212 /// XM_862220
CfaAffx.26924.1.S1_at	GDPD1	glycerophosphodiester phosphodiesterase domain containing 1	-1.68264	0.000115132	0.594305	0h down vs 12h	XM_548237
CfaAffx.20797.1.S1_at	C1orf21	similar to chromosome 1 open reading frame 21	-1.68208	0.00358238	0.594501	0h down vs 12h	XM_848200
CfaAffx.14173.1.S1_s_at	CTSC	cathepsin C	-1.68143	1.4608e-06	0.594731	0h down vs 12h	XM_533981
CfaAffx.24585.1.S1_at	CABC1	chaperone, ABC1 activity of bc1 complex homolog (S. pombe)	-1.68142	0.00747375	0.594737	0h down vs 12h	XM_537230
Cfa.6411.1.A1_s_at	GDPD3	glycerophosphodiester phosphodiesterase domain containing 3	-1.68122	8.08051e-05	0.594805	0h down vs 12h	XM_536916
CfaAffx.1697.1.S1_s_at	DLA-12	MHC class I DLA-12 /// MHC class I DLA-88	-1.68084	0.000202742	0.594941	0h down vs 12h	NM_001014379 /// NM_001014767
CfaAffx.3199.1.S1_at	MAF1	MAF1 homolog (S. cerevisiae)	-1.67969	0.00149523	0.595348	0h down vs 12h	XM_539208 /// XM_852645
Cfa.8401.1.A1_at	A2LD1	AIG2-like domain 1	-1.67956	1.35645e-05	0.595394	0h down vs 12h	XM_542653
CfaAffx.24809.1.S1_s_at	FAM114A1	similar to CG9590-PA	-1.6793	0.00404631	0.595485	0h down vs 12h	XM_536261
CfaAffx.11155.1.S1_s_at	RB1CC1	RB1-inducible coiled-coil 1	-1.67928	1.39717e-05	0.595492	0h down vs 12h	XM_535068 /// XM_851678 /// XM_851715
CfaAffx.18882.1.S1_s_at	GNAS	GNAS complex locus	-1.6791	4.49295e-06	0.595558	0h down vs 12h	NM_001003263
Cfa.13056.1.S1_at	NCOA4	nuclear receptor coactivator 4	-1.67818	6.88594e-06	0.595882	0h down vs 12h	XM_534947
CfaAffx.2685.1.S1_s_at	BRD8	bromodomain containing 8	-1.67786	5.95778e-06	0.595996	0h down vs 12h	XM_531918 /// XM_857846 /// XM_857871 /// XM_857891 /// XM_857915 /// XM_857942
CfaAffx.21115.1.S1_at	GNAZ	guanine nucleotide binding protein (G protein), alpha z polypeptide	-1.67771	0.00923913	0.596049	0h down vs 12h	XM_843512
CfaAffx.3657.1.S1_at	CUL9	cullin 9	-1.6777	3.37553e-05	0.596053	0h down vs 12h	XM_538930 /// XM_860426
Cfa.17962.2.S1_a_at	WDR13	RNA binding motif (RNP1, RRM) protein 3 /// WD repeat domain 13	-1.67619	0.00124565	0.596591	0h down vs 12h	XM_538024 /// XM_846020 /// XM_857868 /// XM_857914 /// XM_857938 /// XM_857965
Cfa.18719.1.S1_at	HSBP1	heat shock factor binding protein 1	-1.67608	2.02603e-05	0.596629	0h down vs 12h	XM_847082
CfaAffx.22719.1.S1_at	CALCRL	calcitonin receptor-like	-1.67367	0.00507645	0.597488	0h down vs 12h	XM_545560
Cfa.9396.1.A1_s_at	VLDLR	very low density lipoprotein receptor	-1.67347	1.43274e-05	0.59756	0h down vs 12h	XM_533538 /// XM_855892
CfaAffx.15155.1.S1_s_at	PI3	peptidase inhibitor 3, skin-derived	-1.67224	0.00336855	0.598001	0h down vs 12h	XM_534433
CfaAffx.14582.1.S1_at	PTPN22	protein tyrosine phosphatase, non-receptor type 22 (lymphoid)	-1.6708	0.00427647	0.598514	0h down vs 12h	XM_540240
Cfa.21003.1.S1_s_at	TMEM66	transmembrane protein 66	-1.67029	0.00460242	0.598697	0h down vs 12h	XM_539993
Cfa.3348.1.A1_at	UBA7	ubiquitin-like modifier activating enzyme 7	-1.66994	2.15993e-05	0.598822	0h down vs 12h	XM_845452 /// XM_856548 /// XM_856575
Cfa.11889.1.A1_at	SPINK2	serine peptidase inhibitor, Kazal type 2 (acrosin-trypsin inhibitor)	-1.6698	1.59551e-05	0.598873	0h down vs 12h	XM_849107
Cfa.14944.1.A1_at	AMT	aminomethyltransferase	-1.66919	9.55622e-05	0.599092	0h down vs 12h	NM_001033993 /// XM_541886
CfaAffx.5060.1.S1_at	SLC44A1	solute carrier family 44, member 1	-1.66788	0.00241451	0.599563	0h down vs 12h	XM_532022 /// XM_848381 /// XM_862352 /// XM_862361
CfaAffx.5777.1.S1_at	EEPD1	endonuclease/exonuclease/phosphatase family domain containing 1	-1.66732	0.00296276	0.599765	0h down vs 12h	XM_539516 /// XM_860534
CfaAffx.15369.1.S1_s_at	CBLB	Cas-Br-M (murine) ecotropic retroviral transforming sequence b	-1.6643	0.000641316	0.600853	0h down vs 12h	XM_545087 /// XM_851970 /// XM_852051 /// XM_852094 /// XM_852142 /// XM_852184
Cfa.2778.1.S1_at	CPEB3	cytoplasmic polyadenylation element binding protein 3	-1.66326	0.00318645	0.60123	0h down vs 12h	XM_543930 /// XM_844121
CfaAffx.14172.1.S1_at	H3F3B	H3 histone, family 3B (H3.3B) /// similar to H3 histone, family 3B	-1.66239	0.000133212	0.601543	0h down vs 12h	XM_537232 /// XM_844135 /// XM_858792 /// XM_858836
CfaAffx.15494.1.S1_s_at	BBX	bobby sox homolog (Drosophila)	-1.66154	0.00209873	0.60185	0h down vs 12h	XM_535728 /// XM_850554 /// XM_850583 /// XM_850650
CfaAffx.2698.1.S1_x_at	H3F3B	similar to H3 histone, family 3B	-1.66067	6.54088e-06	0.602168	0h down vs 12h	XM_843351
CfaAffx.26999.1.S1_at	GALNT10	UDP-N-acetyl-alpha-D-galactosamine:polypeptide N-acetylgalactosaminyltransferase	-1.66021	0.00105595	0.602335	0h down vs 12h	XM_546283
Cfa.4059.1.A1_at	EPDR1	ependymin related protein 1 (zebrafish)	-1.6587	3.84258e-05	0.602883	0h down vs 12h	XM_846651
Cfa.4159.1.A1_at	CTSB	cathepsin B	-1.65864	1.09872e-05	0.602904	0h down vs 12h	XM_543203
CfaAffx.28872.1.S1_at	LITAF	lipopolysaccharide-induced TNF factor /// similar to LPS-induced TN factor	-1.65856	0.00843727	0.602934	0h down vs 12h	XM_546321 /// XM_547124
CfaAffx.5718.1.S1_s_at	AFTPH	aftiphilin	-1.65801	0.00130696	0.603131	0h down vs 12h	XM_531848 /// XM_847586 /// XM_860960 /// XM_860981 /// XM_860997 /// XM_861027
Cfa.10948.1.S1_at	VSNL1	similar to Visinin-like protein 1 (VILIP) (Neural visinin-like protein 1) (NVL-1	-1.6558	0.00895036	0.603939	0h down vs 12h	XM_847955
Cfa.16290.2.S1_a_at	WBP2	WW domain binding protein 2	-1.65564	3.6553e-05	0.603996	0h down vs 12h	XM_844270 /// XM_853511 /// XM_853555 /// XM_853594
Cfa.4335.1.S1_at	NISCH	nischarin	-1.65512	6.5091e-06	0.604186	0h down vs 12h	XM_533798 /// XM_854065 /// XM_854103
Cfa.12244.1.A1_s_at	C12orf57	similar to C10 protein	-1.6549	1.32994e-05	0.604268	0h down vs 12h	XM_848288 /// XM_862193
CfaAffx.26877.1.S1_at	RBBP6	retinoblastoma binding protein 6	-1.65418	5.64616e-05	0.60453	0h down vs 12h	XM_536929 /// XM_845141 /// XM_855825 /// XM_855857 /// XM_855884 /// XM_855941
Cfa.14363.1.S1_at	GMFG	glia maturation factor, gamma	-1.65281	1.78492e-07	0.605032	0h down vs 12h	XM_848255 /// XM_862117
CfaAffx.12712.1.S1_s_at	ROBO1	roundabout, axon guidance receptor, homolog 1 (Drosophila)	-1.65248	0.00260816	0.60515	0h down vs 12h	XM_544814
Cfa.12313.1.A1_at	TSHZ1	teashirt zinc finger homeobox 1	-1.65212	0.00112968	0.605282	0h down vs 12h	XM_533368
Cfa.6248.1.A1_a_at	HLA-DQA2	similar to HLA class II histocompatibility antigen, DO alpha chain precursor (MH	-1.65201	0.00246215	0.605324	0h down vs 12h	XM_532104 /// XM_845710
CfaAffx.8429.1.S1_s_at	BCKDHA	branched chain keto acid dehydrogenase E1, alpha polypeptide	-1.65189	2.31441e-05	0.605367	0h down vs 12h	XM_541602 /// XM_861299
CfaAffx.22686.1.S1_at	ZSWIM2	zinc finger, SWIM-type containing 2	-1.65121	0.00197759	0.605617	0h down vs 12h	XM_535994
Cfa.16596.1.S1_s_at	TSTD1	similar to KAT protein	-1.65034	3.92428e-05	0.605935	0h down vs 12h	XM_545762
Cfa.16748.2.S1_s_at	CRIPT	cysteine-rich PDZ-binding protein	-1.64896	2.29301e-05	0.606441	0h down vs 12h	XM_846811 /// XM_859520
CfaAffx.30320.1.S1_s_at	GSTM1	glutathione S-transferase mu 1	-1.64792	0.000139356	0.606826	0h down vs 12h	XM_537038 /// XM_860902
CfaAffx.29155.1.S1_s_at	FAM134B	hypothetical LOC479382	-1.64755	0.000417658	0.606961	0h down vs 12h	XM_536520
Cfa.15193.1.S1_s_at	SNX1	sorting nexin 1	-1.64745	3.08956e-05	0.606997	0h down vs 12h	XM_535509 /// XM_860455 /// XM_860471 /// XM_860488
Cfa.1890.1.S1_at	PARP11	poly (ADP-ribose) polymerase family, member 11	-1.64656	7.23574e-05	0.607326	0h down vs 12h	XM_534919 /// XM_862916 /// XM_862922
Cfa.3040.1.S1_at	VPS11	vacuolar protein sorting 11 homolog (S. cerevisiae)	-1.64634	9.1494e-06	0.607407	0h down vs 12h	XM_546492 /// XM_854770 /// XM_854808 /// XM_854841
CfaAffx.29911.1.S1_at	LCN15	lipocalin 15	-1.64588	0.00123125	0.607576	0h down vs 12h	XM_843825
Cfa.10527.1.S1_at	ZBED5	zinc finger, BED-type containing 5	-1.64577	0.000627364	0.607619	0h down vs 12h	NM_001097982 /// XM_846505 /// XM_858983 /// XM_859004
Cfa.14563.1.A1_s_at	HGD	homogentisate 1,2-dioxygenase (homogentisate oxidase)	-1.64553	0.0094245	0.607707	0h down vs 12h	XM_535754
Cfa.18913.1.S1_s_at	ZEB2	zinc finger E-box binding homeobox 2	-1.64433	0.000320945	0.608149	0h down vs 12h	XM_541029
Cfa.9105.1.A1_s_at	EML2	echinoderm microtubule associated protein like 2	-1.64358	0.000717495	0.608429	0h down vs 12h	XM_533640 /// XM_847278 /// XM_860505 /// XM_860519 /// XM_860532 /// XM_860546
CfaAffx.12960.1.S1_at	ARRDC3	arrestin domain containing 3	-1.64284	0.00201746	0.608703	0h down vs 12h	XM_546029 /// XM_852383 /// XM_852426 /// XM_852466 /// XM_852543
Cfa.18396.1.S1_at	DNAJC4	DnaJ (Hsp40) homolog, subfamily C, member 4	-1.64262	0.000115132	0.608785	0h down vs 12h	XM_849860
Cfa.2053.2.A1_a_at	REEP5	receptor accessory protein 5	-1.64206	1.59707e-06	0.60899	0h down vs 12h	XM_536283
CfaAffx.22959.1.S1_s_at	VAMP4	vesicle-associated membrane protein 4	-1.64181	0.000466128	0.609082	0h down vs 12h	XM_537195
CfaAffx.18858.1.S1_at	CFLAR	CASP8 and FADD-like apoptosis regulator	-1.6417	0.00298124	0.609125	0h down vs 12h	XM_545592 /// XM_853196 /// XM_853236
CfaAffx.11967.1.S1_at	CYP4V2	similar to cytochrome P450, family 4, subfamily v, polypeptide 2	-1.64145	0.000507548	0.609217	0h down vs 12h	XM_844271
CfaAffx.25794.1.S1_s_at	STK10	serine/threonine kinase 10	-1.64145	0.000544972	0.609217	0h down vs 12h	XM_546239
CfaAffx.2635.1.S1_at	NME5	non-metastatic cells 5, protein expressed in (nucleoside-diphosphate kinase)	-1.64093	5.89889e-05	0.60941	0h down vs 12h	XM_847927
CfaAffx.14220.1.S1_s_at	DECR1	2,4-dienoyl CoA reductase 1, mitochondrial	-1.64087	2.30754e-07	0.609433	0h down vs 12h	XM_535127
Cfa.11640.1.S1_s_at	TMBIM6	similar to Bax inhibitor-1 (BI-1) (Testis enhanced gene transcript)	-1.64065	8.91874e-07	0.609514	0h down vs 12h	XM_534808 /// XM_856461
Cfa.6903.1.A1_s_at	ZFYVE1	zinc finger, FYVE domain containing 1	-1.63975	3.40052e-05	0.609848	0h down vs 12h	XM_547890 /// XM_862529 /// XM_862538
Cfa.17986.1.S1_s_at	RTN2	reticulon 2	-1.63913	0.00200938	0.610081	0h down vs 12h	XM_541559 /// XM_847327
CfaAffx.19570.1.S1_at	OSBPL2	oxysterol binding protein-like 2	-1.63857	0.000108704	0.610287	0h down vs 12h	XM_534475
CfaAffx.29814.1.S1_s_at	GAMT	guanidinoacetate N-methyltransferase	-1.63847	6.76203e-05	0.610326	0h down vs 12h	XM_542203
Cfa.12411.1.A1_at	GALNT12	UDP-N-acetyl-alpha-D-galactosamine:polypeptide N-acetylgalactosaminyltransferase	-1.63806	2.09992e-06	0.610477	0h down vs 12h	XM_532008
Cfa.1239.1.S1_s_at	MAPK14	mitogen-activated protein kinase 14	-1.6379	6.51021e-05	0.610538	0h down vs 12h	NM_001003206
Cfa.1205.1.S1_at	ARNTL	aryl hydrocarbon receptor nuclear translocator-like	-1.63616	0.00186127	0.611189	0h down vs 12h	XM_534063 /// XM_846757 /// XM_859290 /// XM_859314 /// XM_859332 /// XM_859353
CfaAffx.9036.1.S1_s_at	TEP1	telomerase-associated protein 1	-1.6355	0.000145235	0.611433	0h down vs 12h	XM_539672
CfaAffx.22448.1.S1_s_at	NIN	ninein (GSK3B interacting protein)	-1.63532	2.30287e-05	0.611501	0h down vs 12h	XM_537442
Cfa.4570.1.A1_at	MED13L	mediator complex subunit 13-like	-1.63524	4.69855e-07	0.611531	0h down vs 12h	XM_534693
CfaAffx.7662.1.S1_s_at	SLC6A6	solute carrier family 6 (neurotransmitter transporter, taurine), member 6	-1.63451	0.000653026	0.611804	0h down vs 12h	NM_001003311
Cfa.2682.1.S1_s_at	MITF	microphthalmia-associated transcription factor	-1.63403	6.21753e-06	0.611984	0h down vs 12h	NM_001003337 /// XM_850501
Cfa.3524.1.S2_at	EGF	epidermal growth factor (beta-urogastrone)	-1.634	0.000125688	0.611994	0h down vs 12h	NM_001003094
Cfa.12094.1.A1_at	KIAA1539	similar to CG9005-PA	-1.63298	0.00625291	0.612377	0h down vs 12h	XM_531987 /// XM_847692 /// XM_861256 /// XM_861271 /// XM_861285
Cfa.649.1.S1_s_at	EMP3	epithelial membrane protein 3	-1.63236	6.41204e-05	0.612609	0h down vs 12h	XM_541523 /// XM_847041 /// XM_859967
CfaAffx.468.1.S1_at	BCAS4	breast carcinoma amplified sequence 4	-1.62918	3.82202e-06	0.613804	0h down vs 12h	XM_849115
CfaAffx.238.1.S1_at	PAQR7	progestin and adipoQ receptor family member VII	-1.62775	0.000453974	0.614345	0h down vs 12h	XM_544490
Cfa.10953.1.S1_s_at	HEXB	hexosaminidase B (beta polypeptide)	-1.62771	5.36017e-06	0.614361	0h down vs 12h	XM_535275
Cfa.17805.1.S1_at	NAPRT1	nicotinate phosphoribosyltransferase domain containing 1	-1.62465	4.82138e-05	0.615517	0h down vs 12h	XM_846661
Cfa.1280.1.A1_at	NDRG2	NDRG family member 2	-1.6243	0.00336733	0.61565	0h down vs 12h	XM_846092 /// XM_858150 /// XM_858194 /// XM_858218 /// XM_858233 /// XM_858249
CfaAffx.7395.1.S1_s_at	C20orf3	similar to Adipocyte plasma membrane-associated protein (BSCv protein)	-1.62337	0.000243159	0.616004	0h down vs 12h	XM_844993
Cfa.18658.1.S1_at	MSRA	methionine sulfoxide reductase A	-1.62337	0.000120768	0.616004	0h down vs 12h	XM_845008
Cfa.20466.1.S1_at	MLF1	myeloid leukemia factor 1	-1.62319	8.0311e-06	0.616072	0h down vs 12h	XM_534319
CfaAffx.4085.1.S1_at	CD274	CD274 molecule	-1.62179	0.000731518	0.616601	0h down vs 12h	XM_541302
Cfa.13313.2.S1_at	INPP1	inositol polyphosphate-1-phosphatase	-1.62104	0.00194268	0.616889	0h down vs 12h	XM_536004
CfaAffx.22949.1.S1_at	KLHL22	kelch-like 22 (Drosophila)	-1.61937	7.41036e-05	0.617524	0h down vs 12h	XM_543559 /// XM_854907
CfaAffx.25494.1.S1_at	C16orf93	hypothetical LOC489912	-1.61828	0.000383012	0.617939	0h down vs 12h	XM_547031
Cfa.10969.1.S2_at	ATP6V1G2	ATPase, H+ transporting, lysosomal 13kDa, V1 subunit G2	-1.61806	9.32878e-06	0.618022	0h down vs 12h	NM_001014376
CfaAffx.7440.1.S1_at	PHF11	PHD finger protein 11	-1.61793	0.00528326	0.618072	0h down vs 12h	XM_844980
CfaAffx.30866.1.S1_s_at	GFI1	growth factor independent 1 transcription repressor	-1.61784	0.000670342	0.61811	0h down vs 12h	NM_001012719
Cfa.20598.1.S1_at	MTMR14	myotubularin related protein 14	-1.61775	9.05736e-05	0.618141	0h down vs 12h	XM_541783 /// XM_856881 /// XM_856944 /// XM_856971 /// XM_857001 /// XM_857027
CfaAffx.8844.1.S1_at	RALGAPA2	similar to GTPase activating Rap/RanGAP domain-like 1 isoform 2	-1.6176	0.0015909	0.618201	0h down vs 12h	XM_542870
Cfa.20467.1.S1_s_at	SUPT4H1	suppressor of Ty 4 homolog 1 (S. cerevisiae)	-1.61713	3.62926e-05	0.61838	0h down vs 12h	XM_848063 /// XM_861870 /// XM_861891
Cfa.712.1.S1_s_at	CHMP2A	chromatin modifying protein 2A	-1.61602	3.32313e-06	0.618804	0h down vs 12h	XM_533565 /// XM_845443 /// XM_856595
CfaAffx.15255.1.S1_s_at	IRAK4	interleukin-1 receptor-associated kinase 4	-1.61592	0.00193702	0.618844	0h down vs 12h	XM_543727 /// XM_859294
CfaAffx.20413.1.S1_s_at	VPS8	vacuolar protein sorting 8 homolog (S. cerevisiae)	-1.61478	0.000539944	0.61928	0h down vs 12h	XM_535828 /// XM_844698 /// XM_854735
CfaAffx.18415.1.S1_at	ST8SIA1	ST8 alpha-N-acetyl-neuraminide alpha-2,8-sialyltransferase 1	-1.61241	1.09576e-05	0.620189	0h down vs 12h	XM_534865 /// XM_861066
Cfa.11382.1.A1_at	ACSF2	acyl-CoA synthetase family member 2	-1.61215	5.3692e-05	0.620289	0h down vs 12h	XM_537673
CfaAffx.11810.1.S1_at	TCP11L1	t-complex 11 (mouse)-like 1	-1.61202	0.00322931	0.620339	0h down vs 12h	XM_846362
CfaAffx.7077.1.S1_at	PLXDC2	plexin domain containing 2	-1.60958	0.000616016	0.621278	0h down vs 12h	XM_845716
Cfa.5178.1.S1_at	LOC612422	hypothetical protein LOC612422	-1.60908	6.64525e-07	0.621473	0h down vs 12h	XM_863647
Cfa.11721.1.A1_at	WDR23	WD repeat domain 23	-1.60809	0.000508452	0.621854	0h down vs 12h	XM_547743 /// XM_844732 /// XM_854709 /// XM_854776 /// XM_854845 /// XM_854883
CfaAffx.23551.1.S1_at	BST1	bone marrow stromal cell antigen 1	-1.608	0.000290493	0.621889	0h down vs 12h	XM_545938
Cfa.12337.1.A1_at	NUB1	negative regulator of ubiquitin-like proteins 1	-1.60697	1.1687e-05	0.62229	0h down vs 12h	XM_532765
CfaAffx.21413.1.S1_s_at	C1orf125	hypothetical LOC480051	-1.60669	0.000129108	0.622398	0h down vs 12h	XM_537173
CfaAffx.24998.1.S1_at	DOK3	docking protein 3	-1.60656	0.000147357	0.622449	0h down vs 12h	XM_546203
Cfa.16751.1.S1_at	ACSS1	acyl-CoA synthetase short-chain family member 1	-1.60582	0.000182823	0.622734	0h down vs 12h	XM_534200
Cfa.1276.2.A1_at	LOC607874	hypothetical protein LOC607874	-1.60582	5.72997e-06	0.622733	0h down vs 12h	XM_854712
CfaAffx.11685.1.S1_s_at	C3orf67	hypothetical LOC476572	-1.60568	0.000140538	0.62279	0h down vs 12h	XM_533776
Cfa.17214.1.S1_at	NCKAP1L	NCK-associated protein 1-like	-1.60484	5.41982e-05	0.623114	0h down vs 12h	XM_543618 /// XM_850579
CfaAffx.20741.1.S1_s_at	RHOC	ras homolog gene family, member C	-1.60483	0.000110869	0.62312	0h down vs 12h	XM_540336
Cfa.15078.1.S1_s_at	PCOLCE	procollagen C-endopeptidase enhancer	-1.60441	0.00464702	0.623283	0h down vs 12h	XM_546953 /// XM_854308
CfaAffx.17337.1.S1_at	GPR137B	G protein-coupled receptor 137B	-1.60371	1.37448e-05	0.623553	0h down vs 12h	XM_536336
Cfa.554.2.S1_x_at	SDF4	stromal cell derived factor 4	-1.60255	0.00175378	0.624007	0h down vs 12h	XM_536712 /// XM_843176 /// XM_850659
Cfa.540.1.A1_at	LHFP	lipoma HMGIC fusion partner	-1.60251	1.80488e-06	0.624022	0h down vs 12h	XM_543123
Cfa.2929.1.A1_at	SLC15A4	solute carrier family 15, member 4	-1.60172	0.000199145	0.624328	0h down vs 12h	XM_847449
Cfa.7748.1.A1_at	ATG2A	ATG2 autophagy related 2 homolog A (S. cerevisiae)	-1.60156	4.38654e-05	0.624391	0h down vs 12h	XM_540877
Cfa.11039.1.A1_s_at	IQWD1	IQ motif and WD repeats 1	-1.5997	5.06702e-06	0.625117	0h down vs 12h	XM_537208 /// XM_857489 /// XM_857512 /// XM_857555 /// XM_857579
CfaAffx.5330.1.S1_at	RWDD2A	RWD domain containing 2A	-1.5994	2.42203e-06	0.625233	0h down vs 12h	XM_539022
Cfa.4563.1.A1_at	CCS	copper chaperone for superoxide dismutase	-1.59875	0.000108611	0.625488	0h down vs 12h	XM_533218
CfaAffx.7832.1.S1_s_at	RSU1	Ras suppressor protein 1	-1.59812	9.4544e-06	0.625736	0h down vs 12h	XM_535177
CfaAffx.7575.1.S1_at	C3orf23	similar to CG13295-PA	-1.59777	0.00306051	0.625871	0h down vs 12h	XM_542686 /// XM_851711
Cfa.3519.1.S1_s_at	PPARA	peroxisome proliferator-activated receptor alpha	-1.59732	0.000128997	0.626049	0h down vs 12h	NM_001003093
Cfa.12294.1.A1_at	WDR60	WD repeat domain 60	-1.59727	0.00494799	0.626068	0h down vs 12h	XM_539942
CfaAffx.455.1.S1_s_at	GSTT2	similar to Glutathione S-transferase theta 2 (GST class-theta 2)	-1.59641	9.07428e-05	0.626407	0h down vs 12h	XM_534753 /// XM_851878 /// XM_851921 /// XM_851963 /// XM_852004
CfaAffx.28343.1.S1_s_at	CUL4B	cullin 4B	-1.59627	0.000338208	0.626461	0h down vs 12h	XM_549223 /// XM_846813 /// XM_859535
Cfa.15723.1.A1_at	ITSN1	intersectin 1 (SH3 domain protein)	-1.59496	9.14457e-05	0.626974	0h down vs 12h	XM_535586 /// XM_843874 /// XM_852468 /// XM_852545 /// XM_852584 /// XM_852625
Cfa.17580.1.S1_s_at	KLF6	Kruppel-like factor 6	-1.59393	7.82236e-05	0.627382	0h down vs 12h	XM_544279
Cfa.12234.1.A1_at	C1orf54	hypothetical LOC475835	-1.59388	2.9694e-06	0.627399	0h down vs 12h	XM_533044 /// XM_855180
Cfa.7205.1.A1_at	ERAS	ES cell expressed Ras	-1.59299	0.00128759	0.627749	0h down vs 12h	XM_548988
CfaAffx.20465.1.S1_s_at	RBPJ	similar to CBF1 interacting corepressor isoform 2	-1.59291	0.00198833	0.627781	0h down vs 12h	XM_535968 /// XM_856248
Cfa.2974.1.S1_at	LZTS2	leucine zipper, putative tumor suppressor 2	-1.59273	0.00252666	0.627853	0h down vs 12h	XM_543975
Cfa.12650.1.S1_at	SRPX	sushi-repeat-containing protein, X-linked	-1.59259	0.00167282	0.627908	0h down vs 12h	XM_548948
Cfa.15711.1.A1_at	CREB3L3	cAMP responsive element binding protein 3-like 3	-1.59202	0.000687418	0.628134	0h down vs 12h	XM_542164
CfaAffx.25126.1.S1_s_at	VPS13D	similar to vacuolar protein sorting 13D isoform 1	-1.59131	0.000683647	0.628415	0h down vs 12h	XM_844827
Cfa.4456.1.S1_at	PCSK1N	proprotein convertase subtilisin/kexin type 1 inhibitor	-1.5911	0.000213721	0.628496	0h down vs 12h	XM_548989
CfaAffx.16126.1.S1_s_at	ABCG1	ATP-binding cassette, sub-family G (WHITE), member 1	-1.59084	0.00589121	0.628598	0h down vs 12h	XM_544902
Cfa.93.1.S1_at	UCP2	uncoupling protein 2 (mitochondrial, proton carrier)	-1.58991	2.63211e-05	0.628965	0h down vs 12h	NM_001003048
CfaAffx.17517.1.S1_at	SLCO3A1	solute carrier organic anion transporter family, member 3A1	-1.58986	0.00374813	0.628986	0h down vs 12h	XM_845970
CfaAffx.23588.1.S1_s_at	CC2D2A	coiled-coil and C2 domain containing 2A	-1.58877	0.00210013	0.629418	0h down vs 12h	XM_536233
Cfa.16263.1.S1_at	PSAP	prosaposin	-1.5884	0.000338604	0.629563	0h down vs 12h	XM_536382 /// XM_845373 /// XM_856348 /// XM_856376 /// XM_856438 /// XM_856497
CfaAffx.15966.1.S1_at	CTSE	cathepsin E	-1.58832	0.000894759	0.629598	0h down vs 12h	XM_545694
CfaAffx.30864.1.S1_at	EVI5	similar to ecotropic viral integration site 5	-1.58625	0.00302853	0.630417	0h down vs 12h	XM_537075
Cfa.3547.2.A1_at	CD81	CD81 molecule	-1.58603	0.000183064	0.630504	0h down vs 12h	XM_849288
CfaAffx.29998.1.S1_s_at	PHF13	PHD finger protein 13	-1.58566	0.000352402	0.630651	0h down vs 12h	XM_536730
Cfa.13158.1.A1_s_at	WBP1	WW domain binding protein 1	-1.58431	5.80481e-05	0.631188	0h down vs 12h	XM_532997 /// XM_847547 /// XM_860965 /// XM_861014 /// XM_861032 /// XM_861047
CfaAffx.306.1.S1_s_at	GLRX5	glutaredoxin 5	-1.58425	3.82916e-06	0.631212	0h down vs 12h	XM_863646
CfaAffx.17516.1.S1_s_at	PIK3CA	phosphoinositide-3-kinase, catalytic, alpha polypeptide	-1.58415	0.000132851	0.631255	0h down vs 12h	XM_545208
CfaAffx.25112.1.S1_at	VPS13D	similar to vacuolar protein sorting 13D isoform 1 /// similar to vacuolar protei	-1.58396	0.00172905	0.631327	0h down vs 12h	XM_844072 /// XM_844827
CfaAffx.24220.1.S1_at	AKT3	v-akt murine thymoma viral oncogene homolog 3 (protein kinase B, gamma)	-1.5833	0.00927831	0.631592	0h down vs 12h	XM_547496 /// XM_858162
CfaAffx.1177.1.S1_s_at	BAZ2A	bromodomain adjacent to zinc finger domain, 2A	-1.58291	0.000891022	0.631747	0h down vs 12h	XM_538237 /// XM_843950
Cfa.3606.2.S1_s_at	OCLN	occludin	-1.58239	0.000109439	0.631956	0h down vs 12h	NM_001003195
Cfa.12709.1.S1_s_at	ITCH	itchy E3 ubiquitin protein ligase homolog (mouse)	-1.58189	0.000471958	0.632157	0h down vs 12h	XM_534389 /// XM_846367 /// XM_858428 /// XM_858453 /// XM_858475 /// XM_858497
Cfa.280.1.S1_at	dla88	MHC class I DLA-88	-1.58048	0.00160826	0.632719	0h down vs 12h	NM_001014767
CfaAffx.17685.1.S1_s_at	GSTP1	similar to glutathione S-transferase, pi 1	-1.58011	0.00194268	0.632867	0h down vs 12h	XM_533214
Cfa.7466.2.A1_a_at	NMS	neuromedin S	-1.58007	0.00240306	0.632885	0h down vs 12h	XM_549401 /// XM_858247
Cfa.2521.1.S1_at	CTSH	cathepsin H	-1.57981	6.30535e-05	0.632986	0h down vs 12h	XM_536212
Cfa.6551.1.A1_at	MED12	mediator complex subunit 12	-1.57951	1.62208e-05	0.633109	0h down vs 12h	XM_538072 /// XM_843682 /// XM_851982 /// XM_852023 /// XM_852067 /// XM_852111
CfaAffx.17110.1.S1_s_at	MCTP2	multiple C2 domains, transmembrane 2	-1.57877	0.00985124	0.633405	0h down vs 12h	XM_545835
CfaAffx.2069.1.S1_at	FKBPL	FK506 binding protein like	-1.57873	0.000171082	0.63342	0h down vs 12h	XM_538845
CfaAffx.8760.1.S1_s_at	BRE	brain and reproductive organ-expressed (TNFRSF1A modulator)	-1.57832	6.36684e-05	0.633587	0h down vs 12h	XM_532918 /// XM_845588 /// XM_856999
CfaAffx.4359.1.S1_s_at	IGFBP7	insulin-like growth factor binding protein 7	-1.57799	0.000193507	0.633716	0h down vs 12h	XM_845177 /// XM_856005 /// XM_856035
CfaAffx.360.1.S1_s_at	ADAMDEC1	ADAM-like, decysin 1	-1.5777	0.000450735	0.633835	0h down vs 12h	XM_845854
Cfa.6562.1.A1_s_at	ARMC9	armadillo repeat containing 9	-1.57686	0.000108611	0.634173	0h down vs 12h	XM_534602
CfaAffx.26540.1.S1_at	BRWD3	bromodomain and WD repeat domain containing 3	-1.57651	0.0054985	0.634311	0h down vs 12h	XM_549104
CfaAffx.26046.1.S1_s_at	NFIX	nuclear factor I/X (CCAAT-binding transcription factor)	-1.57605	0.0012208	0.634499	0h down vs 12h	XM_542036 /// XM_862080 /// XM_862088 /// XM_862099 /// XM_862110 /// XM_862121
CfaAffx.20926.1.S1_at	C1orf26	similar to CG7206-PA, isoform A	-1.57539	0.00146981	0.634763	0h down vs 12h	XM_547436
Cfa.4306.1.S1_a_at	S100A6	S100 calcium binding protein A6	-1.57511	1.49188e-06	0.634877	0h down vs 12h	XM_537268
CfaAffx.11797.1.S1_s_at	ACOX2	acyl-Coenzyme A oxidase 2, branched chain	-1.57461	0.00255978	0.635079	0h down vs 12h	XM_541826
CfaAffx.23.1.S1_at	DMD	dystrophin (muscular dystrophy, Duchenne and Becker types)	-1.57441	2.10699e-06	0.63516	0h down vs 12h	NM_001003343 /// XM_850502
Cfa.1210.1.S1_at	CACNB3	calcium channel, voltage-dependent, beta 3 subunit	-1.57432	0.00163762	0.635195	0h down vs 12h	XM_543689
CfaAffx.26965.1.S1_s_at	LRRC49	leucine rich repeat containing 49	-1.57431	0.00200015	0.6352	0h down vs 12h	XM_544751
CfaAffx.22010.1.S1_s_at	COMT	catechol-O-methyltransferase	-1.57418	7.90961e-06	0.63525	0h down vs 12h	NM_001004074
CfaAffx.2494.1.S1_at	H2AFY	similar to H2A histone family, member Y isoform 3	-1.57322	0.000312704	0.635638	0h down vs 12h	XM_538635
Cfa.18341.1.S1_s_at	MADD	MAP-kinase activating death domain	-1.5721	0.00027128	0.636091	0h down vs 12h	XM_533189 /// XM_845116 /// XM_855751 /// XM_855777 /// XM_855872
Cfa.6569.1.A1_a_at	KIAA0415	hypothetical protein LOC609375	-1.57185	0.000120768	0.636192	0h down vs 12h	XM_846616
Cfa.12246.1.A1_at	MAN1C1	mannosidase, alpha, class 1C, member 1	-1.5708	0.000381695	0.636617	0h down vs 12h	XM_535351
CfaAffx.30565.1.S1_s_at	FNBP1	formin binding protein 1	-1.57076	0.0074451	0.636633	0h down vs 12h	XM_537815 /// XM_844886 /// XM_855133 /// XM_855172 /// XM_855211 /// XM_855272
Cfa.13036.1.A1_s_at	SSH3	slingshot homolog 3 (Drosophila)	-1.57009	1.30877e-05	0.636908	0h down vs 12h	XM_540820 /// XM_859827
CfaAffx.17792.1.S1_s_at	CASC1	cancer susceptibility candidate 1	-1.56933	0.000323062	0.637217	0h down vs 12h	XM_543757
CfaAffx.4022.1.S1_s_at	CCDC107	coiled-coil domain containing 107	-1.56933	1.49391e-05	0.637215	0h down vs 12h	XM_849648
CfaAffx.24902.1.S1_at	SERPINE2	serpin peptidase inhibitor, clade E (nexin, plasminogen activator inhibitor type	-1.56907	0.00272046	0.63732	0h down vs 12h	XM_846564 /// XM_859070
Cfa.8017.1.A1_at	HOOK2	hook homolog 2 (Drosophila)	-1.56887	0.000371898	0.6374	0h down vs 12h	XM_542044
CfaAffx.19976.1.S1_at	SYF2	similar to CCNDBP1 interactor isoform 1	-1.56881	0.000190498	0.637425	0h down vs 12h	XM_535356
Cfa.6276.1.A1_s_at	MGST3	similar to microsomal glutathione S-transferase 3	-1.56854	5.56949e-06	0.637536	0h down vs 12h	XM_536147
Cfa.19073.1.S1_s_at	AMN1	antagonist of mitotic exit network 1 homolog (S. cerevisiae)	-1.56837	7.56752e-06	0.637606	0h down vs 12h	XM_847468
Cfa.18114.1.S1_s_at	CFLAR	CASP8 and FADD-like apoptosis regulator	-1.5683	4.40843e-05	0.637634	0h down vs 12h	XM_545592 /// XM_853196 /// XM_853236
CfaAffx.13170.1.S1_at	ZNF395	zinc finger protein 395	-1.56765	0.00111207	0.637899	0h down vs 12h	XM_543220
Cfa.10413.2.S1_s_at	RABGAP1L	RAB GTPase activating protein 1-like	-1.56698	1.91899e-05	0.638172	0h down vs 12h	XM_537185 /// XM_856054 /// XM_856082 /// XM_856116 /// XM_856142 /// XM_856202
Cfa.11535.1.A1_at	MZF1	myeloid zinc finger 1	-1.56591	3.06931e-05	0.638608	0h down vs 12h	XM_541336
CfaAffx.20896.1.S1_at	BROX	similar to B0507.2	-1.5656	0.0038062	0.638733	0h down vs 12h	XM_536151
CfaAffx.26216.1.S1_at	APOB48R	similar to apolipoprotein B48 receptor	-1.56532	0.00126168	0.638846	0h down vs 12h	XM_547070
Cfa.445.1.S1_at	Sept6	septin 6	-1.56499	0.0036608	0.638983	0h down vs 12h	XM_846685 /// XM_859239 /// XM_859262 /// XM_859281 /// XM_859304 /// XM_859345
CfaAffx.23053.1.S1_s_at	ZKSCAN5	zinc finger with KRAB and SCAN domains 5	-1.56495	0.00915868	0.638999	0h down vs 12h	XM_546974
CfaAffx.3486.1.S1_at	TBCC	tubulin folding cofactor C	-1.56437	1.4608e-06	0.639235	0h down vs 12h	XM_538923
CfaAffx.20374.1.S1_at	FIBP	fibroblast growth factor (acidic) intracellular binding protein	-1.5637	0.00464188	0.639509	0h down vs 12h	XM_533228
Cfa.4105.1.S1_at	PPAP2B	phosphatidic acid phosphatase type 2B	-1.56245	0.00543063	0.64002	0h down vs 12h	XM_536696
CfaAffx.22355.1.S1_at	BCHE	butyrylcholinesterase	-1.56188	0.000651734	0.640253	0h down vs 12h	XM_545267
CfaAffx.25868.1.S1_s_at	NPC2	Niemann-Pick disease, type C2	-1.56171	0.000619137	0.640324	0h down vs 12h	NM_001003242
Cfa.14354.1.S1_at	CMTM6	CKLF-like MARVEL transmembrane domain containing 6	-1.56121	2.32507e-06	0.640528	0h down vs 12h	XM_847039
Cfa.554.2.S1_at	SDF4	stromal cell derived factor 4	-1.56117	0.00349809	0.640544	0h down vs 12h	XM_536712 /// XM_843176 /// XM_850659
CfaAffx.12926.1.S1_s_at	ERGIC3	ERGIC and golgi 3	-1.55845	1.84979e-05	0.641662	0h down vs 12h	XM_534403 /// XM_846786 /// XM_859489 /// XM_859507
Cfa.3557.1.S2_s_at	CTLA4	cytotoxic T-lymphocyte-associated protein 4	-1.55824	0.00276323	0.641751	0h down vs 12h	NM_001003106
Cfa.18173.1.S1_s_at	APOA1BP	apolipoprotein A-I binding protein	-1.55811	3.10493e-05	0.641804	0h down vs 12h	XM_849841
CfaAffx.27082.1.S1_at	GLA	galactosidase, alpha	-1.5571	4.33961e-05	0.642221	0h down vs 12h	XM_538109
Cfa.16192.1.S1_at	TMEM157	transmembrane protein 157	-1.55692	0.000357997	0.642296	0h down vs 12h	XM_845934
Cfa.13682.1.S1_s_at	GLB1L	galactosidase, beta 1-like	-1.55653	0.00134043	0.642456	0h down vs 12h	XM_536076 /// XM_846318 /// XM_858609
CfaAffx.18471.1.S1_at	MOSPD2	motile sperm domain containing 2	-1.55564	0.000290323	0.642823	0h down vs 12h	XM_548867
CfaAffx.7184.1.S1_s_at	SPAG6	sperm associated antigen 6	-1.55519	0.00821227	0.643007	0h down vs 12h	XM_535163
CfaAffx.1339.1.S1_s_at	CLK4	CDC-like kinase 4	-1.55422	8.00243e-05	0.64341	0h down vs 12h	XM_531875 /// XM_852561 /// XM_852601 /// XM_852684 /// XM_852725
Cfa.4733.1.S1_at	SLC16A13	solute carrier family 16, member 13 (monocarboxylic acid transporter 13)	-1.55413	6.5091e-06	0.643445	0h down vs 12h	XM_844349
Cfa.14915.1.A1_x_at	CHD3	chromodomain helicase DNA binding protein 3	-1.55406	4.52231e-05	0.643474	0h down vs 12h	XM_536627
Cfa.18501.1.S1_s_at	LRRC28	leucine rich repeat containing 28	-1.55336	0.00816319	0.643764	0h down vs 12h	XM_536176 /// XM_844106 /// XM_853152
Cfa.6225.1.A1_at	TNFRSF14	tumor necrosis factor receptor superfamily, member 14 (herpesvirus entry mediato	-1.55175	2.09723e-05	0.644434	0h down vs 12h	XM_549666
Cfa.12080.1.A1_s_at	OAZ2	ornithine decarboxylase antizyme 2	-1.55103	7.29492e-05	0.644733	0h down vs 12h	XM_848284
CfaAffx.26663.1.S1_at	VEZF1	vascular endothelial zinc finger 1	-1.55085	1.65658e-05	0.644809	0h down vs 12h	XM_548226 /// XM_861609
CfaAffx.30955.1.S1_s_at	ZNF821	zinc finger protein 821	-1.54871	0.00047313	0.645698	0h down vs 12h	XM_546846 /// XM_857577
CfaAffx.17476.1.S1_at	GALNT3	UDP-N-acetyl-alpha-D-galactosamine:polypeptide N-acetylgalactosaminyltransferase	-1.5487	0.000235391	0.645703	0h down vs 12h	XM_535940 /// XM_853627
CfaAffx.20794.1.S1_at	MOV10	Mov10, Moloney leukemia virus 10, homolog (mouse)	-1.54814	0.00830432	0.645937	0h down vs 12h	XM_540337
CfaAffx.19207.1.S1_at	SCLY	selenocysteine lyase	-1.54634	0.00517986	0.646687	0h down vs 12h	XM_534618
Cfa.21244.1.S1_at	USP3	ubiquitin specific peptidase 3	-1.54451	0.000116583	0.647456	0h down vs 12h	XM_544715 /// XM_860233
Cfa.2358.1.S1_at	SH3BGRL	SH3 domain binding glutamic acid-rich protein like	-1.54422	1.16188e-06	0.647578	0h down vs 12h	XM_549106
CfaAffx.8249.1.S1_s_at	SMARCD3	SWI/SNF related, matrix associated, actin dependent regulator of chromatin, subf	-1.54413	0.000204458	0.647613	0h down vs 12h	XM_532764 /// XM_845234 /// XM_855952 /// XM_855981 /// XM_856007 /// XM_856037
Cfa.20724.1.S1_at	CTSA	cathepsin A	-1.54408	0.000108493	0.647633	0h down vs 12h	NM_001109915 /// XM_848790
CfaAffx.18558.1.S1_at	DTX3L	deltex 3-like (Drosophila)	-1.54344	0.001096	0.647905	0h down vs 12h	XM_535762
CfaAffx.12449.1.S1_at	TFDP2	transcription factor Dp-2 (E2F dimerization partner 2)	-1.54164	8.85989e-06	0.648662	0h down vs 12h	XM_534293 /// XM_847279 /// XM_860511
CfaAffx.1740.1.S1_at	PPIC	peptidylprolyl isomerase C (cyclophilin C)	-1.54099	3.74502e-05	0.648934	0h down vs 12h	XM_538601
CfaAffx.6186.1.S1_at	PTOV1	similar to prostate tumor overexpressed gene 1	-1.54033	0.00312938	0.649211	0h down vs 12h	XM_846350 /// XM_858664 /// XM_858689 /// XM_858710
CfaAffx.14480.1.S1_at	GPR15	G protein-coupled receptor 15	-1.53947	0.000898015	0.649576	0h down vs 12h	XM_545069
CfaAffx.20172.1.S1_at	FN3KRP	fructosamine 3 kinase related protein	-1.53915	0.00047789	0.649709	0h down vs 12h	NM_001114639 /// XM_537937
CfaAffx.15170.1.S1_at	DOPEY2	dopey family member 2	-1.53898	0.00088678	0.649782	0h down vs 12h	XM_544874
CfaAffx.25647.1.S1_s_at	HSD3B7	hydroxy-delta-5-steroid dehydrogenase, 3 beta- and steroid delta-isomerase 7	-1.5378	0.000683022	0.650278	0h down vs 12h	XM_547037
Cfa.20131.1.S1_s_at	FAM71E1	hypothetical LOC476403	-1.5377	0.0028602	0.650323	0h down vs 12h	XM_533607
CfaAffx.22707.1.S1_s_at	ZNF674	zinc finger family member 674	-1.53724	0.000996869	0.650516	0h down vs 12h	XM_548969
CfaAffx.24317.1.S1_s_at	NT5C3L	5'-nucleotidase, cytosolic III-like	-1.5371	7.4618e-06	0.650575	0h down vs 12h	XM_548097 /// XM_856311 /// XM_856325
CfaAffx.22381.1.S1_s_at	FUNDC1	FUN14 domain containing 1	-1.53606	6.6297e-05	0.651015	0h down vs 12h	XM_548961
CfaAffx.6875.1.S1_at	TP53I3	tumor protein p53 inducible protein 3	-1.53556	7.07033e-05	0.651227	0h down vs 12h	XM_848383
Cfa.11409.1.S1_s_at	MZT2B	hypothetical LOC477569	-1.53502	0.00017313	0.651456	0h down vs 12h	XM_534764
CfaAffx.22827.1.S1_at	SECISBP2L	SECIS binding protein 2-like	-1.53467	0.0005051	0.651604	0h down vs 12h	XM_544672 /// XM_856813
CfaAffx.9527.1.S1_at	ZDHHC17	zinc finger, DHHC-type containing 17	-1.5337	0.000540392	0.652018	0h down vs 12h	XM_539691
Cfa.11976.1.A1_at	CTNS	cystinosis, nephropathic	-1.53301	5.82122e-05	0.652313	0h down vs 12h	XM_548340 /// XM_849427
Cfa.1784.1.S1_at	SAMD13	sterile alpha motif domain containing 13	-1.53298	6.6401e-05	0.652323	0h down vs 12h	XM_537098 /// XM_848376 /// XM_862348
Cfa.2467.1.S1_at	GPC3	glypican 3	-1.53273	0.00158339	0.65243	0h down vs 12h	XM_538178
Cfa.8999.1.A1_at	CREBBP	CREB binding protein	-1.53246	2.55703e-05	0.652546	0h down vs 12h	XM_536991 /// XM_846684 /// XM_859340
CfaAffx.15106.1.S1_s_at	LY75	lymphocyte antigen 75	-1.53231	0.000513294	0.652609	0h down vs 12h	XM_545488
Cfa.9240.1.S1_at	SPP1	secreted phosphoprotein 1	-1.53211	0.000612813	0.652695	0h down vs 12h	XM_535649
Cfa.32.1.S1_s_at	RABAC1	Rab acceptor 1 (prenylated)	-1.53204	2.02572e-05	0.652724	0h down vs 12h	NM_001003014
Cfa.5530.1.A1_at	MSH5	mutS homolog 5 (E. coli)	-1.53179	0.000194878	0.652831	0h down vs 12h	XM_532080 /// XM_854784 /// XM_854821 /// XM_854852 /// XM_854890
CfaAffx.14976.1.S1_at	HSD17B11	hydroxysteroid (17-beta) dehydrogenase 11	-1.53176	0.000177794	0.652843	0h down vs 12h	XM_544970
Cfa.21333.1.S1_at	MPST	mercaptopyruvate sulfurtransferase	-1.53162	0.000173381	0.652904	0h down vs 12h	XM_531744
CfaAffx.4788.1.S1_at	OGFRL1	opioid growth factor receptor-like 1	-1.53104	9.78822e-06	0.653152	0h down vs 12h	XM_538997
CfaAffx.27435.1.S1_s_at	UBL7	ubiquitin-like 7 (bone marrow stromal cell-derived)	-1.53095	2.19079e-05	0.653189	0h down vs 12h	XM_535540 /// XM_848076 /// XM_861908
CfaAffx.22438.1.S1_at	ANKRD45	ankyrin repeat domain 45	-1.5309	0.00827177	0.65321	0h down vs 12h	XM_848871
CfaAffx.28590.1.S1_s_at	ALDOC	aldolase C, fructose-bisphosphate	-1.53081	5.04379e-05	0.653248	0h down vs 12h	XM_537742 /// XM_863076 /// XM_863080 /// XM_863084
CfaAffx.15924.1.S1_at	FBXL15	F-box and leucine-rich repeat protein 15	-1.53077	0.000102388	0.653265	0h down vs 12h	XM_543990
CfaAffx.2266.1.S1_s_at	KIF3A	kinesin family member 3A	-1.5303	0.00014533	0.653467	0h down vs 12h	XM_531902 /// XM_855681 /// XM_855710 /// XM_855743 /// XM_855769 /// XM_855803
Cfa.12080.1.A2_at	OAZ2	ornithine decarboxylase antizyme 2	-1.52948	3.71035e-05	0.653817	0h down vs 12h	XM_848284
Cfa.15392.1.A1_at	GTDC1	glycosyltransferase-like domain containing 1	-1.52899	7.44763e-05	0.654027	0h down vs 12h	XM_541028 /// XM_852038 /// XM_852129
Cfa.18489.1.S1_at	HMGN3	high mobility group nucleosomal binding domain 3	-1.52895	0.000567217	0.654043	0h down vs 12h	XM_848958
CfaAffx.1407.1.S1_s_at	CTDSP2	CTD (carboxy-terminal domain, RNA polymerase II, polypeptide A) small phosphatas	-1.52731	0.00877811	0.654747	0h down vs 12h	XM_538256 /// XM_855035
CfaAffx.4018.1.S1_at	SIT1	signaling threshold regulating transmembrane adaptor 1	-1.52633	0.00382359	0.655168	0h down vs 12h	XM_849642
Cfa.14647.1.A1_at	UCKL1	uridine-cytidine kinase 1-like 1	-1.52626	4.53791e-07	0.655196	0h down vs 12h	XM_850293
Cfa.5561.1.A1_s_at	SLC30A2	solute carrier family 30 (zinc transporter), member 2	-1.52573	0.000148244	0.655424	0h down vs 12h	XM_535347
Cfa.10850.1.A1_s_at	SOCS5	suppressor of cytokine signaling 5	-1.52564	0.00812487	0.655462	0h down vs 12h	XM_531810
CfaAffx.29053.1.S1_s_at	GOSR1	golgi SNAP receptor complex member 1	-1.52554	0.00255335	0.655506	0h down vs 12h	XM_548305
CfaAffx.13775.1.S1_at	CCDC102A	coiled-coil domain containing 102A	-1.52514	0.000567115	0.655679	0h down vs 12h	XM_544389
Cfa.4959.1.A1_at	SCYL3	SCY1-like 3 (S. cerevisiae)	-1.52397	1.95248e-06	0.656181	0h down vs 12h	XM_537198 /// XM_857168 /// XM_857227 /// XM_857248 /// XM_857276
CfaAffx.20576.1.S1_at	PBX1	pre-B-cell leukemia homeobox 1	-1.52395	0.00519952	0.656189	0h down vs 12h	XM_545786 /// XM_854605 /// XM_854637
Cfa.11642.3.A1_s_at	ACTG2	actin, gamma 2, smooth muscle, enteric	-1.52236	0.00470472	0.656874	0h down vs 12h	XM_533002
CfaAffx.19773.1.S1_s_at	NBEAL1	similar to neurobeachin-like 1	-1.52116	2.64121e-06	0.657395	0h down vs 12h	XM_545603
Cfa.16226.1.S1_at	PRKCD	protein kinase C, delta	-1.52062	1.09872e-05	0.657626	0h down vs 12h	NM_001008716
CfaAffx.2928.1.S1_at	APOBEC3H	apolipoprotein B mRNA editing enzyme, catalytic polypeptide-like 3H	-1.52029	0.000565632	0.657769	0h down vs 12h	XM_538369
CfaAffx.29801.1.S1_at	HAGH	hydroxyacylglutathione hydrolase	-1.51989	0.000237409	0.657941	0h down vs 12h	XM_537013
CfaAffx.27671.1.S1_s_at	HMG20A	high-mobility group 20A	-1.51969	0.0050526	0.658031	0h down vs 12h	XM_544786 /// XM_848274 /// XM_862124 /// XM_862131 /// XM_862142
CfaAffx.13068.1.S1_s_at	CPB1	carboxypeptidase B1 (tissue)	-1.51966	0.0020869	0.658042	0h down vs 12h	NM_001003005
CfaAffx.9592.1.S1_at	NR1D2	nuclear receptor subfamily 1, group D, member 2	-1.51918	0.00756189	0.658249	0h down vs 12h	XM_542763 /// XM_857644 /// XM_857667 /// XM_857692
Cfa.5764.2.S1_s_at	KIF5A	kinesin family member 5A	-1.51912	3.56607e-05	0.658276	0h down vs 12h	XM_531648 /// XM_844709
Cfa.2333.1.S1_a_at	WDR48	WD repeat domain 48	-1.51905	0.00233152	0.658307	0h down vs 12h	XM_534226 /// XM_844781 /// XM_854756 /// XM_854796 /// XM_854830 /// XM_854939
CfaAffx.31171.1.S1_s_at	ATP6V0D1	ATPase, H+ transporting, lysosomal 38kDa, V0 subunit d1	-1.51898	0.000791662	0.658337	0h down vs 12h	XM_536816 /// XM_859300
Cfa.15751.1.A1_at	GLT8D1	glycosyltransferase 8 domain containing 1	-1.51867	1.91064e-06	0.658471	0h down vs 12h	XM_541847
CfaAffx.327.1.S1_at	GPR18	G protein-coupled receptor 18	-1.51844	0.00172158	0.658573	0h down vs 12h	XM_542650
Cfa.11142.1.A1_at	OFD1	oral-facial-digital syndrome 1	-1.51813	4.15802e-05	0.658704	0h down vs 12h	XM_537958
CfaAffx.17879.1.S1_s_at	ARID4B	AT rich interactive domain 4B (RBP1-like)	-1.51739	0.000620483	0.659027	0h down vs 12h	XM_546077 /// XM_843623 /// XM_851566 /// XM_851602 /// XM_851687 /// XM_851728
Cfa.12143.1.A1_at	RARRES1	similar to retinoic acid receptor responder (tazarotene induced) 1 isoform 1	-1.51667	1.03961e-05	0.659341	0h down vs 12h	XM_850039
Cfa.3813.1.S1_at	RAB4B	RAB4B, member RAS oncogene family	-1.51623	1.08691e-05	0.659532	0h down vs 12h	NM_001003275 /// XM_850495
Cfa.11080.1.S1_at	APC	adenomatous polyposis coli	-1.51601	0.00608458	0.659628	0h down vs 12h	XM_536285 /// XM_850609
CfaAffx.12337.1.S1_s_at	ACSS2	acyl-CoA synthetase short-chain family member 2	-1.51551	0.000767945	0.659843	0h down vs 12h	XM_534395
CfaAffx.2186.1.S1_s_at	RPS6KA2	ribosomal protein S6 kinase, 90kDa, polypeptide 2	-1.51547	0.00547383	0.65986	0h down vs 12h	XM_850175
CfaAffx.23481.1.S1_s_at	PI4KA	similar to phosphatidylinositol 4-kinase, catalytic, alpha polypeptide isoform 2	-1.51536	0.00113295	0.65991	0h down vs 12h	XM_543569 /// XM_845636
Cfa.14080.1.A1_at	LGR4	leucine-rich repeat-containing G protein-coupled receptor 4	-1.51363	0.00296065	0.660663	0h down vs 12h	XM_534098
Cfa.10556.1.A1_at	MTMR15	myotubularin related protein 15	-1.51351	0.000432395	0.660718	0h down vs 12h	XM_536169 /// XM_851557 /// XM_851595 /// XM_851634
Cfa.18472.1.S1_s_at	GNPDA1	glucosamine-6-phosphate deaminase 1	-1.51197	0.000700914	0.66139	0h down vs 12h	XM_535222
Cfa.1218.1.S1_at	DDX17	DEAD (Asp-Glu-Ala-Asp) box polypeptide 17	-1.5116	1.94812e-06	0.661551	0h down vs 12h	XM_531736 /// XM_845027 /// XM_855276 /// XM_855315 /// XM_855349 /// XM_855385
Cfa.10573.1.A1_s_at	BRI3	brain protein I3	-1.51136	0.000200015	0.661655	0h down vs 12h	XM_846053
Cfa.19261.1.S1_s_at	FBXO8	F-box protein 8	-1.50981	3.45514e-05	0.662337	0h down vs 12h	XM_534554
Cfa.11454.1.A1_a_at	LOC100288525	hypothetical protein LOC609239	-1.50942	1.87811e-05	0.662505	0h down vs 12h	XM_846458
CfaAffx.7844.1.S1_at	TMCC1	transmembrane and coiled-coil domain family 1	-1.50902	4.60065e-06	0.662683	0h down vs 12h	XM_541758
CfaAffx.6492.1.S1_s_at	TEAD2	TEA domain family member 2	-1.50889	0.00751818	0.662737	0h down vs 12h	XM_541496 /// XM_846767 /// XM_859241 /// XM_859264 /// XM_859283 /// XM_859306
Cfa.5095.1.A1_s_at	KCNN2	similar to Small conductance calcium-activated potassium channel protein 2 (SK2)	-1.50773	0.00150036	0.663249	0h down vs 12h	XM_531870 /// XM_844161 /// XM_852967 /// XM_853011 /// XM_853050 /// XM_853129
CfaAffx.16450.1.S1_at	LRRC16A	leucine rich repeat containing 16A	-1.50763	0.00463381	0.663293	0h down vs 12h	XM_545371
CfaAffx.21341.1.S1_s_at	ZNHIT1	zinc finger, HIT type 1	-1.507	0.000106468	0.663571	0h down vs 12h	XM_536855
CfaAffx.20589.1.S1_at	DNAJC12	DnaJ (Hsp40) homolog, subfamily C, member 12	-1.50685	7.36206e-06	0.663638	0h down vs 12h	XM_536366 /// XM_854545
CfaAffx.7849.1.S1_at	TESK2	testis-specific kinase 2	-1.50683	0.00182118	0.663644	0h down vs 12h	XM_845459 /// XM_856602
Cfa.20188.1.S1_s_at	ZMYM2	zinc finger, MYM-type 2	-1.5065	6.94153e-05	0.66379	0h down vs 12h	XM_844927 /// XM_855397 /// XM_855426 /// XM_855456 /// XM_855493 /// XM_855526
CfaAffx.23942.1.S1_at	SIN3B	SIN3 homolog B, transcription regulator (yeast)	-1.50617	0.00578027	0.663934	0h down vs 12h	XM_847635
CfaAffx.26740.1.S1_s_at	TTC8	tetratricopeptide repeat domain 8	-1.50553	0.000143173	0.664219	0h down vs 12h	XM_537534 /// XM_863324 /// XM_863327 /// XM_863331 /// XM_863333 /// XM_863340
CfaAffx.21367.1.S1_at	C2orf67	hypothetical LOC478894	-1.50444	0.000325613	0.6647	0h down vs 12h	XM_536052
CfaAffx.16646.1.S1_at	LCK	lymphocyte-specific protein tyrosine kinase	-1.50415	0.000115409	0.664828	0h down vs 12h	XM_535327 /// XM_846879 /// XM_859662
Cfa.1335.1.S1_at	PRKCZ	protein kinase C, zeta	-1.5041	0.0084392	0.66485	0h down vs 12h	XM_536716 /// XM_843999 /// XM_852829 /// XM_852915
CfaAffx.20524.1.S1_s_at	NRP2	neuropilin 2	-1.50343	0.00439716	0.665147	0h down vs 12h	XM_545608 /// XM_844576 /// XM_854303 /// XM_854413
CfaAffx.7037.1.S1_s_at	GLTSCR2	glioma tumor suppressor candidate region gene 2	-1.50313	4.08476e-06	0.66528	0h down vs 12h	XM_533631
Cfa.14975.1.A1_at	UBE4B	ubiquitination factor E4B (UFD2 homolog, yeast)	-1.50249	1.12874e-05	0.665561	0h down vs 12h	XM_844731 /// XM_854670 /// XM_854706
Cfa.3324.1.S1_at	C9orf72	similar to Protein C9orf72 homolog	-1.50183	0.00764846	0.665854	0h down vs 12h	XM_538691 /// XM_847094 /// XM_860122 /// XM_860140
Cfa.10276.1.S1_at	PRKAG2	similar to 5-AMP-activated protein kinase, gamma-2 subunit (AMPK gamma-2 chain)	-1.50179	5.43162e-05	0.665873	0h down vs 12h	XM_532769
CfaAffx.2468.1.S1_at	ZNF572	zinc finger protein 572	-1.50178	0.00963586	0.665875	0h down vs 12h	XM_539159
CfaAffx.20099.1.S1_s_at	H2AFJ	similar to H2A histone family, member J isoform 2	-1.50166	6.5091e-06	0.665931	0h down vs 12h	XM_543796
CfaAffx.4333.1.S1_s_at	TSGA10	testis specific, 10	-1.50083	0.00503165	0.666299	0h down vs 12h	XM_531789 /// XM_858403 /// XM_858421
CfaAffx.2999.1.S1_at	STK38	serine/threonine kinase 38	-1.50036	0.00619933	0.666505	0h down vs 12h	XM_538887
Cfa.18382.1.S1_at	TSC22D4	TSC22 domain family, member 4	-1.50033	1.82913e-06	0.666522	0h down vs 12h	XM_536862 /// XM_854417
Cfa.11497.1.A1_s_at	RFXANK	regulatory factor X-associated ankyrin-containing protein	-1.50022	7.44035e-06	0.666567	0h down vs 12h	XM_533866 /// XM_859919 /// XM_859956 /// XM_859974 /// XM_859995
CfaAffx.10516.1.S1_s_at	DCUN1D2	DCN1, defective in cullin neddylation 1, domain containing 2 (S. cerevisiae)	1.50054	0.00159792	1.50054	0h up vs 12h	XM_534195 /// XM_843346
CfaAffx.12592.1.S1_at	SAP30	Sin3A-associated protein, 30kDa	1.50066	4.69855e-07	1.50066	0h up vs 12h	XM_843990
CfaAffx.29288.1.S1_s_at	ANKS3	ankyrin repeat and sterile alpha motif domain containing 3	1.50102	0.003742	1.50102	0h up vs 12h	XM_547144 /// XM_859072
CfaAffx.14463.1.S1_s_at	RBM19	RNA binding motif protein 19	1.50114	0.00922807	1.50114	0h up vs 12h	XM_543410
CfaAffx.29652.1.S1_at	RNPS1	RNA binding protein S1, serine-rich domain	1.5013	0.000812932	1.5013	0h up vs 12h	XM_537005 /// XM_846890 /// XM_859649 /// XM_859689 /// XM_859727
CfaAffx.12539.1.S1_s_at	SMN	survival motor neuron	1.50137	8.38218e-06	1.50137	0h up vs 12h	NM_001003226
CfaAffx.7065.1.S1_s_at	CEP57	centrosomal protein 57kDa	1.50147	0.00901105	1.50147	0h up vs 12h	XM_533972 /// XM_850679 /// XM_850722
CfaAffx.27135.1.S1_at	ADPGK	ADP-dependent glucokinase	1.50255	0.0037517	1.50255	0h up vs 12h	XM_535534 /// XM_861875 /// XM_861887
Cfa.19977.1.S1_s_at	ATG3	ATG3 autophagy related 3 homolog (S. cerevisiae)	1.50276	6.85901e-06	1.50276	0h up vs 12h	XM_535740
CfaAffx.16368.1.S1_s_at	SRPR	signal recognition particle receptor (docking protein)	1.50284	0.0012438	1.50284	0h up vs 12h	XM_546411
CfaAffx.7579.1.S1_s_at	NSUN6	NOL1/NOP2/Sun domain family, member 6	1.50355	0.000128956	1.50355	0h up vs 12h	XM_544240 /// XM_850572
Cfa.14659.1.A1_s_at	AARSD1	alanyl-tRNA synthetase domain containing 1	1.50364	6.20486e-05	1.50364	0h up vs 12h	XM_537630
Cfa.2973.1.A1_at	SHE	Src homology 2 domain containing E	1.50387	0.000878204	1.50387	0h up vs 12h	XM_850008
Cfa.687.1.A1_at	GNPTG	N-acetylglucosamine-1-phosphate transferase, gamma subunit	1.50417	0.00020567	1.50417	0h up vs 12h	XM_547198
CfaAffx.19837.1.S1_at	AMICA1	adhesion molecule, interacts with CXADR antigen 1	1.50476	0.00221874	1.50476	0h up vs 12h	XM_848338
CfaAffx.19179.1.S1_s_at	FASTKD1	FAST kinase domains 1	1.50484	2.43777e-05	1.50484	0h up vs 12h	XM_535950
CfaAffx.4647.1.S1_s_at	ABCG8	ATP-binding cassette, sub-family G (WHITE), member 8	1.50494	0.000539942	1.50494	0h up vs 12h	XM_531799
CfaAffx.23653.1.S1_s_at	VDAC2	voltage-dependent anion channel 2	1.50496	6.50876e-06	1.50496	0h up vs 12h	XM_536398 /// XM_846649 /// XM_859257
Cfa.20949.1.S1_s_at	PGM3	phosphoglucomutase 3	1.50509	0.00163377	1.50509	0h up vs 12h	XM_532216 /// XM_862597 /// XM_862607 /// XM_862617 /// XM_862626 /// XM_862638
Cfa.285.2.S1_s_at	LAP3	leucine aminopeptidase 3	1.50512	2.86464e-06	1.50512	0h up vs 12h	XM_536228
Cfa.18029.1.S1_s_at	RARS	arginyl-tRNA synthetase	1.50568	0.00821065	1.50568	0h up vs 12h	XM_848009 /// XM_861822 /// XM_861835 /// XM_861845
CfaAffx.30810.1.S1_x_at	EXOSC6	exosome component 6	1.5062	0.000363733	1.5062	0h up vs 12h	XM_546833
Cfa.3323.1.S1_s_at	PLAA	phospholipase A2-activating protein	1.50651	1.34601e-05	1.50651	0h up vs 12h	XM_531963 /// XM_860067
Cfa.19423.1.S1_s_at	C14orf149	hypothetical LOC490715	1.50702	0.000290954	1.50702	0h up vs 12h	XM_547837
CfaAffx.19231.1.S1_s_at	ASCC2	activating signal cointegrator 1 complex subunit 2	1.50752	0.00369065	1.50752	0h up vs 12h	XM_543474 /// XM_847354 /// XM_860587 /// XM_860603 /// XM_860620 /// XM_860649
CfaAffx.16929.1.S1_s_at	COQ10B	coenzyme Q10 homolog B (S. cerevisiae)	1.5077	7.05251e-05	1.5077	0h up vs 12h	XM_536015
CfaAffx.8658.1.S1_s_at	SFRS2	splicing factor, arginine/serine-rich 2	1.5077	0.000266495	1.5077	0h up vs 12h	XM_843896 /// XM_852595 /// XM_852636 /// XM_852679
CfaAffx.5745.1.S1_s_at	ACP1	similar to acid phosphatase 1, soluble	1.50896	1.91479e-05	1.50896	0h up vs 12h	XM_843244
Cfa.18356.1.S1_s_at	PRPF19	PRP19/PSO4 pre-mRNA processing factor 19 homolog (S. cerevisiae)	1.50947	0.000534405	1.50947	0h up vs 12h	XM_848689 /// XM_862806 /// XM_862812 /// XM_862820
CfaAffx.15641.1.S1_at	SNX19	sorting nexin 19	1.50981	0.00186497	1.50981	0h up vs 12h	XM_536529
CfaAffx.18658.1.S1_at	PPP1R8	protein phosphatase 1, regulatory (inhibitor) subunit 8	1.50994	0.00420465	1.50994	0h up vs 12h	XM_544466 /// XM_860696
CfaAffx.15498.1.S1_at	EHD4	EH-domain containing 4	1.51048	0.00422516	1.51048	0h up vs 12h	XM_845924
CfaAffx.23984.1.S1_at	SLC35E1	solute carrier family 35, member E1	1.5107	0.00835283	1.5107	0h up vs 12h	XM_541964
CfaAffx.23394.1.S1_at	SNAP29	synaptosomal-associated protein, 29kDa	1.51074	0.00416053	1.51074	0h up vs 12h	XM_543568
CfaAffx.8128.1.S1_s_at	GAB2	GRB2-associated binding protein 2	1.51079	0.00255978	1.51079	0h up vs 12h	XM_542285
CfaAffx.18433.1.S1_at	SPC25	SPC25, NDC80 kinetochore complex component, homolog (S. cerevisiae)	1.511	7.84225e-05	1.511	0h up vs 12h	XM_545510
Cfa.6705.1.A1_s_at	PSMC1	proteasome (prosome, macropain) 26S subunit, ATPase, 1	1.51232	7.1075e-05	1.51232	0h up vs 12h	XM_843431 /// XM_851186
Cfa.11000.1.S1_s_at	MRPL39	mitochondrial ribosomal protein L39	1.51247	3.41028e-06	1.51247	0h up vs 12h	XM_544833
Cfa.227.1.S1_at	AKAP12	A kinase (PRKA) anchor protein 12	1.51258	0.00304752	1.51258	0h up vs 12h	XM_533451
CfaAffx.6955.1.S1_s_at	RINT1	RAD50 interactor 1	1.51325	0.000110606	1.51325	0h up vs 12h	XM_533100
CfaAffx.987.1.S1_at	TXNL4A	thioredoxin-like 4A	1.51335	4.7463e-06	1.51335	0h up vs 12h	XM_533363 /// XM_850534
CfaAffx.2156.1.S1_at	UTP23	UTP23, small subunit (SSU) processome component, homolog (yeast)	1.51336	6.165e-05	1.51336	0h up vs 12h	XM_539141
CfaAffx.18300.1.S1_at	EGLN1	egl nine homolog 1 (C. elegans)	1.51365	0.000580405	1.51365	0h up vs 12h	XM_546089
Cfa.3402.3.S1_a_at	CALU	calumenin	1.51373	0.00169716	1.51373	0h up vs 12h	XM_532433 /// XM_844242 /// XM_853477 /// XM_853521 /// XM_853564 /// XM_853605
CfaAffx.23611.1.S1_s_at	FNDC3B	fibronectin type III domain containing 3B	1.51382	0.00442517	1.51382	0h up vs 12h	XM_545293 /// XM_857329
CfaAffx.14876.1.S1_s_at	IRX5	iroquois homeobox 5	1.51401	0.000616354	1.51401	0h up vs 12h	XM_846105 /// XM_858220
CfaAffx.30073.1.S1_s_at	MED16	mediator complex subunit 16	1.51402	0.0045268	1.51402	0h up vs 12h	XM_542212 /// XM_849586
CfaAffx.30042.1.S1_s_at	C19orf6	similar to Membralin	1.51486	0.00550514	1.51486	0h up vs 12h	XM_533963 /// XM_863528
Cfa.245.1.S1_at	FUS	similar to fusion (involved in t(12;16) in malignant liposarcoma) (predicted)	1.51515	0.00042771	1.51515	0h up vs 12h	XM_536905 /// XM_851527 /// XM_851571 /// XM_851606 /// XM_851646 /// XM_851690
Cfa.17929.1.S1_s_at	TIMM50	translocase of inner mitochondrial membrane 50 homolog (S. cerevisiae)	1.51536	7.27378e-06	1.51536	0h up vs 12h	XM_533672
CfaAffx.16785.1.S1_s_at	TERT	telomerase reverse transcriptase	1.51546	0.000840978	1.51546	0h up vs 12h	NM_001031630 /// XM_846571
Cfa.325.1.A1_s_at	GLRX2	glutaredoxin 2	1.51579	4.64716e-05	1.51579	0h up vs 12h	XM_536114
CfaAffx.11796.1.S1_at	C12orf48	hypothetical protein LOC612196	1.51584	0.00827796	1.51584	0h up vs 12h	XM_849932
Cfa.9709.1.S1_s_at	PSMA5	proteasome (prosome, macropain) subunit, alpha type, 5	1.51602	8.10236e-06	1.51602	0h up vs 12h	XM_547244 /// XM_860992
CfaAffx.13120.1.S1_s_at	MND1	meiotic nuclear divisions 1 homolog (S. cerevisiae)	1.51669	5.70249e-05	1.51669	0h up vs 12h	XM_539771
CfaAffx.28321.1.S1_at	USP22	ubiquitin specific peptidase 22	1.51754	0.0054731	1.51754	0h up vs 12h	XM_846875
Cfa.3821.1.S1_s_at	HTR1D	5-hydroxytryptamine (serotonin) receptor 1D	1.51759	0.00133345	1.51759	0h up vs 12h	NM_001003280
CfaAffx.5525.1.S1_s_at	C9orf80	hypothetical LOC481671	1.51769	5.78659e-06	1.51769	0h up vs 12h	XM_538793
Cfa.21577.1.S1_at	LOC491691	similar to Y106G6H.15	1.51808	2.15148e-06	1.51808	0h up vs 12h	XM_548812
CfaAffx.4175.1.S1_at	CEP135	centrosomal protein 135kDa	1.51856	0.000820183	1.51856	0h up vs 12h	XM_539276
CfaAffx.17171.1.S1_s_at	CHD1L	chromodomain helicase DNA binding protein 1-like	1.5186	6.97316e-05	1.5186	0h up vs 12h	XM_533028
Cfa.2099.1.A1_s_at	IPO11	importin 11	1.51906	0.000811066	1.51906	0h up vs 12h	XM_535251 /// XM_855522
CfaAffx.6715.1.S1_at	C4orf29	similar to CG32112-PC, isoform C	1.51932	0.00436078	1.51932	0h up vs 12h	XM_845776
CfaAffx.18492.1.S1_s_at	BZW1	similar to basic leucine zipper and W2 domains 1	1.51987	5.83016e-05	1.51987	0h up vs 12h	XM_536025 /// XM_844014 /// XM_852785 /// XM_852868
Cfa.14569.1.S1_s_at	PFDN4	similar to prefoldin 4 /// prefoldin subunit 4	1.52014	9.86779e-05	1.52014	0h up vs 12h	XM_534459 /// XM_847592
Cfa.8254.1.A1_at	PIK3R4	phosphoinositide-3-kinase, regulatory subunit 4	1.52061	1.75414e-05	1.52061	0h up vs 12h	XM_534260 /// XM_858452
Cfa.9650.1.S1_s_at	RAD51C	RAD51 homolog C (S. cerevisiae)	1.52079	0.00242203	1.52079	0h up vs 12h	XM_537695 /// XM_861991 /// XM_862012
Cfa.10633.1.A1_at	ACOT8	acyl-CoA thioesterase 8	1.52204	0.00135029	1.52204	0h up vs 12h	XM_534440 /// XM_861348
CfaAffx.742.1.S1_at	SLC10A3	solute carrier family 10 (sodium/bile acid cotransporter family), member 3	1.52217	0.00567435	1.52217	0h up vs 12h	XM_538208
CfaAffx.21446.1.S1_s_at	PLOD3	procollagen-lysine, 2-oxoglutarate 5-dioxygenase 3	1.52263	0.00585965	1.52263	0h up vs 12h	XM_536856 /// XM_853320
Cfa.10501.1.A1_at	KDELR2	KDEL (Lys-Asp-Glu-Leu) endoplasmic reticulum protein retention receptor 2	1.52291	2.34315e-05	1.52291	0h up vs 12h	XM_845336 /// XM_856309 /// XM_856351 /// XM_856379
CfaAffx.14761.1.S1_s_at	POC5	hypothetical LOC479179	1.52291	0.000867311	1.52291	0h up vs 12h	XM_536320
CfaAffx.16930.1.S1_at	MVK	mevalonate kinase	1.52301	0.000178593	1.52301	0h up vs 12h	XM_543435
CfaAffx.12450.1.S1_at	CCDC111	coiled-coil domain containing 111	1.52304	0.00209873	1.52304	0h up vs 12h	XM_532846
CfaAffx.29920.1.S1_at	ICMT	isoprenylcysteine carboxyl methyltransferase	1.52312	5.42761e-06	1.52312	0h up vs 12h	XM_546748 /// XM_853461 /// XM_853507
CfaAffx.8013.1.S1_at	SLC16A5	solute carrier family 16, member 5 (monocarboxylic acid transporter 6)	1.52356	0.00620901	1.52356	0h up vs 12h	XM_540427
Cfa.8071.2.S1_s_at	LSM7	LSM7 homolog, U6 small nuclear RNA associated (S. cerevisiae)	1.5248	2.05589e-05	1.5248	0h up vs 12h	XM_849902
CfaAffx.10308.1.S1_at	CCDC41	coiled-coil domain containing 41	1.52503	0.00012222	1.52503	0h up vs 12h	XM_539723
CfaAffx.20096.1.S1_at	PLA2G3	phospholipase A2, group III	1.52515	0.00527787	1.52515	0h up vs 12h	XM_543487
Cfa.10198.1.A1_s_at	EED	embryonic ectoderm development	1.52533	2.50409e-06	1.52533	0h up vs 12h	XM_533985 /// XM_852497 /// XM_852534 /// XM_852571 /// XM_852613 /// XM_852657
Cfa.19896.1.S1_at	FIP1L1	FIP1 like 1 (S. cerevisiae)	1.52543	0.00135484	1.52543	0h up vs 12h	XM_848862
Cfa.5202.1.A1_s_at	DYRK2	similar to dual-specificity tyrosine-(Y)-phosphorylation regulated kinase 2 isof	1.52556	0.000777375	1.52556	0h up vs 12h	XM_538273
CfaAffx.25593.1.S1_s_at	SIPA1L1	signal-induced proliferation-associated 1 like 1	1.52564	0.00162045	1.52564	0h up vs 12h	XM_537502 /// XM_862460 /// XM_862472 /// XM_862482 /// XM_862491 /// XM_862500
Cfa.647.1.A1_at	ASB11	ankyrin repeat and SOCS box-containing 11	1.5259	0.00539632	1.5259	0h up vs 12h	XM_843803 /// XM_852356 /// XM_852396
CfaAffx.13595.1.S1_s_at	NUP54	nucleoporin 54kDa	1.52594	0.000661248	1.52594	0h up vs 12h	XM_544935 /// XM_843545 /// XM_851478 /// XM_851516 /// XM_851636
CfaAffx.6897.1.S1_at	SPATA5	spermatogenesis associated 5	1.52599	0.000422642	1.52599	0h up vs 12h	XM_540960
CfaAffx.23581.1.S1_at	FTSJ1	FtsJ homolog 1 (E. coli)	1.52606	0.000138159	1.52606	0h up vs 12h	XM_538022 /// XM_857706
CfaAffx.12896.1.S1_s_at	SAMSN1	SAM domain, SH3 domain and nuclear localization signals 1	1.52611	3.11399e-06	1.52611	0h up vs 12h	XM_845009
CfaAffx.19769.1.S1_at	YTHDF1	YTH domain family, member 1	1.52724	0.00070964	1.52724	0h up vs 12h	XM_543093
CfaAffx.11764.1.S1_s_at	MTFR1	mitochondrial fission regulator 1	1.52734	0.00611146	1.52734	0h up vs 12h	XM_535090 /// XM_853307 /// XM_853346 /// XM_853416
CfaAffx.4279.1.S1_s_at	REV1	REV1 homolog (S. cerevisiae)	1.52766	6.24753e-05	1.52766	0h up vs 12h	XM_538458
Cfa.21578.1.S1_at	TMEM2	transmembrane protein 2	1.52847	0.000338256	1.52847	0h up vs 12h	XM_541287
Cfa.8118.1.A1_s_at	ALOX5	arachidonate 5-lipoxygenase	1.52868	0.000822003	1.52868	0h up vs 12h	XM_534950
CfaAffx.12543.1.S1_at	CLP1	CLP1, cleavage and polyadenylation factor I subunit, homolog (S. cerevisiae)	1.52878	2.4555e-05	1.52878	0h up vs 12h	XM_847579
Cfa.307.3.S1_at	ACTA1	similar to Actin, alpha skeletal muscle (Alpha-actin 1)	1.52889	0.000636933	1.52889	0h up vs 12h	XM_546102 /// XM_843847 /// XM_852263 /// XM_852310 /// XM_852388
Cfa.11646.1.A1_at	GORASP2	golgi reassembly stacking protein 2, 55kDa	1.52946	0.0012387	1.52946	0h up vs 12h	XM_545517
Cfa.16849.2.S1_s_at	ARD1A	ARD1 homolog A, N-acetyltransferase (S. cerevisiae)	1.52996	0.000160482	1.52996	0h up vs 12h	XM_848377 /// XM_862331
CfaAffx.5353.1.S1_s_at	POLD1	polymerase (DNA directed), delta 1, catalytic subunit 125kDa	1.5305	0.000774513	1.5305	0h up vs 12h	XM_846192 /// XM_858361
CfaAffx.9546.1.S1_at	GINS4	GINS complex subunit 4 (Sld5 homolog)	1.53136	1.62208e-05	1.53136	0h up vs 12h	XM_539958
CfaAffx.7547.1.S1_at	MAST2	microtubule associated serine/threonine kinase 2	1.53153	0.0013886	1.53153	0h up vs 12h	XM_539630
CfaAffx.4865.1.S1_s_at	MSH6	mutS homolog 6 (E. coli)	1.53251	9.52105e-06	1.53251	0h up vs 12h	XM_531814
CfaAffx.19144.1.S1_at	CABP7	calcium binding protein 7	1.53274	0.00370947	1.53274	0h up vs 12h	XM_543472
CfaAffx.4685.1.S1_s_at	PPIH	peptidylprolyl isomerase H (cyclophilin H)	1.53303	1.19454e-05	1.53303	0h up vs 12h	XM_843144 /// XM_850538 /// XM_850596
Cfa.10252.1.A1_s_at	PSMD11	proteasome (prosome, macropain) 26S subunit, non-ATPase, 11	1.53351	0.00875152	1.53351	0h up vs 12h	XM_537730 /// XM_862845 /// XM_862849 /// XM_862856
CfaAffx.8260.1.S1_s_at	LOC476113	hypothetical LOC476113	1.53355	0.00018416	1.53355	0h up vs 12h	XM_533321
CfaAffx.11799.1.S1_s_at	ATP6V0A2	ATPase, H+ transporting, lysosomal V0 subunit a2	1.5342	0.00068356	1.5342	0h up vs 12h	XM_543370 /// XM_852214 /// XM_852253 /// XM_852297 /// XM_852338 /// XM_852379
Cfa.11665.1.A1_at	DDX19A	DEAD (Asp-Glu-Ala-As) box polypeptide 19A	1.53435	0.00039407	1.53435	0h up vs 12h	XM_536790 /// XM_856924
CfaAffx.2882.1.S1_at	SMCR7L	hypothetical protein LOC610014	1.53439	0.000438433	1.53439	0h up vs 12h	XM_847396
CfaAffx.13168.1.S1_at	CPNE1	Copine I	1.53493	0.000722971	1.53493	0h up vs 12h	XM_534404 /// XM_846849 /// XM_859572 /// XM_859626 /// XM_859644 /// XM_859665
Cfa.12563.1.A1_at	MAP3K4	mitogen-activated protein kinase kinase kinase 4	1.53501	0.000101717	1.53501	0h up vs 12h	XM_845926 /// XM_857823
CfaAffx.22267.1.S1_s_at	MAP4K5	mitogen-activated protein kinase kinase kinase kinase 5	1.53503	7.15267e-05	1.53503	0h up vs 12h	XM_547807 /// XM_846278 /// XM_858550 /// XM_858574 /// XM_858592 /// XM_858613
Cfa.6283.1.A1_s_at	AHSA1	AHA1, activator of heat shock 90kDa protein ATPase homolog 1 (yeast)	1.5352	0.000117428	1.5352	0h up vs 12h	XM_537523 /// XM_863166 /// XM_863173 /// XM_863177 /// XM_863181 /// XM_863186
CfaAffx.471.1.S1_s_at	TUBB2C	similar to tubulin, beta, 2 /// similar to tubulin, beta 5 /// tubulin, beta 2C	1.53543	9.78822e-06	1.53543	0h up vs 12h	XM_535987 /// XM_843368 /// XM_848931 /// XM_851116 /// XM_851157
CfaAffx.4483.1.S1_s_at	TIMM23	translocase of inner mitochondrial membrane 23 homolog (yeast)	1.53571	4.25449e-05	1.53571	0h up vs 12h	XM_543903 /// XM_850859
CfaAffx.5156.1.S1_s_at	UGT2B31	UDP-glucuronosyltransferase UGT2B31	1.53609	0.000100795	1.53609	0h up vs 12h	NM_001003381
CfaAffx.11952.1.S1_s_at	BTAF1	BTAF1 RNA polymerase II, B-TFIID transcription factor-associated, 170kDa (Mot1 h	1.53626	0.00129985	1.53626	0h up vs 12h	XM_543929
CfaAffx.20258.1.S1_s_at	DNAJC5	DnaJ (Hsp40) homolog, subfamily C, member 5	1.53632	0.000322892	1.53632	0h up vs 12h	XM_543107 /// XM_862591
Cfa.4508.1.A1_at	UGT2B31	similar to UDP-glucuronosyltransferase 2B4 precursor (UDPGT) (Hyodeoxycholic aci	1.53646	1.20102e-05	1.53646	0h up vs 12h	NM_001003381 /// XM_845396 /// XM_856362 /// XM_856391 /// XM_856426
CfaAffx.5218.1.S1_at	NFE2L3	nuclear factor (erythroid-derived 2)-like 3	1.53748	0.0002052	1.53748	0h up vs 12h	XM_539481
CfaAffx.2379.1.S1_at	WDR67	WD repeat domain 67	1.53754	0.000215358	1.53754	0h up vs 12h	XM_532321 /// XM_845356 /// XM_856390
Cfa.18120.1.S1_s_at	SEH1L	SEH1-like (S. cerevisiae)	1.53777	5.47755e-05	1.53777	0h up vs 12h	XM_547686 /// XM_855633
CfaAffx.275.1.S1_s_at	UBE2D3	similar to ubiquitin-conjugating enzyme E2D 3 (UBC4/5 homolog, yeast)	1.53815	4.03452e-06	1.53815	0h up vs 12h	XM_535674 /// XM_845800 /// XM_857527 /// XM_857548 /// XM_857601 /// XM_857624
CfaAffx.2673.1.S1_s_at	JMJD4	jumonji domain containing 4	1.53827	0.000146353	1.53827	0h up vs 12h	XM_532414
CfaAffx.3599.1.S1_at	CRY1	cryptochrome 1 (photolyase-like)	1.53831	5.74962e-05	1.53831	0h up vs 12h	XM_531757 /// XM_857660 /// XM_857709
Cfa.17885.1.S1_s_at	DNM1L	dynamin 1-like	1.53833	0.00110714	1.53833	0h up vs 12h	XM_534844 /// XM_846993 /// XM_859793 /// XM_859812 /// XM_859833 /// XM_859852
CfaAffx.5675.1.S1_s_at	PGBD2	similar to piggyBac transposable element derived 2 isoform a	1.53877	0.00446952	1.53877	0h up vs 12h	XM_532726
Cfa.5556.1.A1_s_at	TYMS	similar to Thymidylate synthase (TS) (TSase)	1.53891	0.00130961	1.53891	0h up vs 12h	XM_844070
CfaAffx.14816.1.S1_s_at	INTS8	integrator complex subunit 8	1.53994	4.08131e-05	1.53994	0h up vs 12h	XM_544184
Cfa.12090.1.A1_at	FOXM1	forkhead box M1	1.54019	0.00094292	1.54019	0h up vs 12h	XM_543870 /// XM_862947 /// XM_862951 /// XM_862954
CfaAffx.10737.1.S1_s_at	DCTN6	dynactin 6	1.54039	2.60556e-05	1.54039	0h up vs 12h	XM_532816
CfaAffx.28009.1.S1_at	GRPEL2	GrpE-like 2, mitochondrial (E. coli)	1.54052	0.00069592	1.54052	0h up vs 12h	XM_546313
Cfa.12414.1.A1_s_at	ZNF622	zinc finger protein 622	1.54138	0.000146978	1.54138	0h up vs 12h	XM_536521 /// XM_863227 /// XM_863237
CfaAffx.20150.1.S1_s_at	RNF168	ring finger protein 168	1.54142	0.00953918	1.54142	0h up vs 12h	XM_545152
CfaAffx.1939.1.S1_at	LRP12	low density lipoprotein-related protein 12	1.54287	0.000164348	1.54287	0h up vs 12h	XM_539117
Cfa.21205.1.S1_s_at	PRPS2	phosphoribosyl pyrophosphate synthetase 2	1.54296	0.000170826	1.54296	0h up vs 12h	XM_534058 /// XM_843564 /// XM_851530 /// XM_851577 /// XM_851653 /// XM_851694
Cfa.6426.1.A1_at	EXOSC1	exosome component 1	1.54309	0.000511102	1.54309	0h up vs 12h	XM_534981 /// XM_854984 /// XM_855014 /// XM_855054
Cfa.8200.1.S1_a_at	SNRPB	small nuclear ribonucleoprotein polypeptides B and B1	1.5435	2.08901e-05	1.5435	0h up vs 12h	XM_542930 /// XM_856519 /// XM_856578 /// XM_856608
CfaAffx.5317.1.S1_at	DCK	deoxycytidine kinase	1.54362	0.0025871	1.54362	0h up vs 12h	XM_539307
CfaAffx.11484.1.S1_at	IMPAD1	inositol monophosphatase domain containing 1	1.54384	0.000132659	1.54384	0h up vs 12h	XM_535082
CfaAffx.18108.1.S1_at	EAF2	ELL associated factor 2	1.54438	0.000247605	1.54438	0h up vs 12h	XM_845607
Cfa.922.1.A1_at	KIF5B	kinesin family member 5B	1.54461	7.4618e-06	1.54461	0h up vs 12h	XM_535154 /// XM_854287 /// XM_854326 /// XM_854362 /// XM_854399 /// XM_854433
CfaAffx.22197.1.S1_at	LSM12	LSM12 homolog (S. cerevisiae)	1.54461	0.000334734	1.54461	0h up vs 12h	XM_537623
CfaAffx.19073.1.S1_at	GPN2	GPN-loop GTPase 2	1.54516	0.000565132	1.54516	0h up vs 12h	XM_847443 /// XM_860790
Cfa.8032.1.A1_at	TRIM36	tripartite motif-containing 36	1.54631	0.000307439	1.54631	0h up vs 12h	XM_531869
CfaAffx.16259.1.S1_s_at	RABIF	RAB interacting factor	1.54658	0.00869405	1.54658	0h up vs 12h	XM_537120
CfaAffx.21650.1.S1_at	DLAT	dihydrolipoamide S-acetyltransferase	1.54662	0.00292054	1.54662	0h up vs 12h	XM_546524 /// XM_856922 /// XM_856954
Cfa.2628.1.A1_s_at	NUP88	similar to nucleoporin 88	1.54685	5.56949e-06	1.54685	0h up vs 12h	XM_536604
CfaAffx.14436.1.S1_at	DMGDH	dimethylglycine dehydrogenase	1.54737	0.00197194	1.54737	0h up vs 12h	XM_546052
Cfa.299.1.A1_s_at	FABP3	fatty acid binding protein 3, muscle and heart (mammary-derived growth inhibitor	1.5474	0.000256231	1.5474	0h up vs 12h	XM_535331 /// XM_859973
Cfa.18916.1.S1_at	KCTD5	potassium channel tetramerisation domain containing 5	1.54741	0.00751334	1.54741	0h up vs 12h	XM_547178
Cfa.17589.1.S1_s_at	C10orf88	hypothetical protein LOC611187	1.54754	0.0010955	1.54754	0h up vs 12h	XM_848827
Cfa.12112.1.S1_at	UBE2J2	ubiquitin-conjugating enzyme E2, J2 (UBC6 homolog, yeast)	1.54754	1.12432e-05	1.54754	0h up vs 12h	XM_843241 /// XM_850743
Cfa.53.1.S1_at	KPNA3	karyopherin alpha 3 (importin alpha 4)	1.54776	8.75266e-07	1.54776	0h up vs 12h	XM_534112
CfaAffx.27855.1.S1_at	TNFAIP2	tumor necrosis factor, alpha-induced protein 2	1.5498	0.00464188	1.5498	0h up vs 12h	XM_537558
CfaAffx.2303.1.S1_at	NUS1	nuclear undecaprenyl pyrophosphate synthase 1 homolog (S. cerevisiae)	1.5503	0.00023243	1.5503	0h up vs 12h	XM_541219
Cfa.17410.1.S1_at	MBD3	methyl-CpG binding domain protein 3	1.55036	0.00160774	1.55036	0h up vs 12h	XM_542198 /// XM_849504 /// XM_863497 /// XM_863499 /// XM_863501
CfaAffx.18270.1.S1_s_at	TRAPPC2	trafficking protein particle complex 2	1.55047	7.67971e-05	1.55047	0h up vs 12h	XM_537957
Cfa.3182.1.A1_s_at	AIMP2	similar to JTV1	1.55078	7.64808e-05	1.55078	0h up vs 12h	XM_536880
CfaAffx.14571.1.S1_at	RHOBTB2	Rho-related BTB domain containing 2	1.55092	0.00462546	1.55092	0h up vs 12h	XM_543246
CfaAffx.16679.1.S1_at	C12orf72	similar to C37A2.6	1.55188	0.00199153	1.55188	0h up vs 12h	XM_543745
CfaAffx.26041.1.S1_at	PFAS	phosphoribosylformylglycinamidine synthase	1.55224	0.000475736	1.55224	0h up vs 12h	XM_845074
CfaAffx.4710.1.S1_at	FOXJ3	forkhead box J3	1.55245	0.000224745	1.55245	0h up vs 12h	XM_532540 /// XM_850709
CfaAffx.28022.1.S1_at	FCER2	similar to Low affinity immunoglobulin epsilon Fc receptor (Lymphocyte IgE recep	1.55269	0.00104987	1.55269	0h up vs 12h	XM_542116
Cfa.18144.1.S1_s_at	IARS	isoleucyl-tRNA synthetase	1.55291	0.00764207	1.55291	0h up vs 12h	XM_541332
CfaAffx.26669.1.S1_at	C19orf39	hypothetical protein LOC611130	1.55328	0.000163079	1.55328	0h up vs 12h	XM_848773
Cfa.18618.1.S1_s_at	SNAPC2	small nuclear RNA activating complex, polypeptide 2, 45kDa	1.55429	0.000110227	1.55429	0h up vs 12h	XM_849251
CfaAffx.7767.1.S1_s_at	TRDMT1	tRNA aspartic acid methyltransferase 1	1.55466	0.000697064	1.55466	0h up vs 12h	XM_544244 /// XM_843500 /// XM_851470
Cfa.7168.1.A1_at	RBFA	similar to CG15916-PA	1.55558	7.93378e-06	1.55558	0h up vs 12h	XM_843418
CfaAffx.13286.1.S1_at	ESCO2	establishment of cohesion 1 homolog 2 (S. cerevisiae)	1.55586	0.00108631	1.55586	0h up vs 12h	XM_543224
Cfa.16228.1.S1_s_at	MSH2	mutS homolog 2, colon cancer, nonpolyposis type 1 (E. coli)	1.55586	0.0026042	1.55586	0h up vs 12h	XM_538482 /// XM_859619
Cfa.4252.1.S1_at	TAF9	TAF9 RNA polymerase II, TATA box binding protein (TBP)-associated factor, 32kDa	1.55588	2.90834e-06	1.55588	0h up vs 12h	XM_845521 /// XM_856805 /// XM_856831
CfaAffx.1483.1.S1_at	XPOT	exportin, tRNA (nuclear export receptor for tRNAs)	1.55632	5.06023e-05	1.55632	0h up vs 12h	XM_531658 /// XM_855679
CfaAffx.18339.1.S1_at	SC5DL	sterol-C5-desaturase (ERG3 delta-5-desaturase homolog, S. cerevisiae)-like	1.5573	9.77241e-06	1.5573	0h up vs 12h	XM_847911
CfaAffx.25555.1.S1_s_at	C5orf25	hypothetical LOC489106	1.55787	0.00723611	1.55787	0h up vs 12h	XM_546222
CfaAffx.18186.1.S1_at	B3GALT1	UDP-Gal:betaGlcNAc beta 1,3-galactosyltransferase, polypeptide 1	1.55792	0.00726488	1.55792	0h up vs 12h	XM_545508
CfaAffx.21943.1.S1_at	ARF6	ADP-ribosylation factor 6	1.55861	0.00942693	1.55861	0h up vs 12h	XM_547801
Cfa.5340.1.A1_at	DDX39	DEAD (Asp-Glu-Ala-Asp) box polypeptide 39	1.55892	2.32507e-06	1.55892	0h up vs 12h	XM_533895
Cfa.3289.2.S1_s_at	UBQLN1	ubiquilin 1	1.56012	0.00554672	1.56012	0h up vs 12h	XM_533514 /// XM_852965 /// XM_853009 /// XM_853048 /// XM_853088 /// XM_853126
Cfa.18851.1.S1_s_at	WDR24	WD repeat domain 24	1.56015	0.00997807	1.56015	0h up vs 12h	XM_537017
CfaAffx.9368.1.S1_s_at	MRPS12	mitochondrial ribosomal protein S12	1.56038	0.000266099	1.56038	0h up vs 12h	XM_541631
CfaAffx.19014.1.S1_at	MIZF	MBD2-interacting zinc finger	1.56047	0.000145564	1.56047	0h up vs 12h	XM_848146
Cfa.14047.1.A1_s_at	ELAC1	elaC homolog 1 (E. coli)	1.56072	7.90064e-05	1.56072	0h up vs 12h	XM_533401 /// XM_844400
CfaAffx.5046.1.S1_x_at	ZNF429	zinc finger protein 429	1.56084	0.00137578	1.56084	0h up vs 12h	XM_541440
CfaAffx.26640.1.S1_s_at	AKAP1	A kinase (PRKA) anchor protein 1	1.56114	0.000116583	1.56114	0h up vs 12h	XM_537689 /// XM_861511
Cfa.626.1.S1_at	LIN7C	lin-7 homolog C (C. elegans)	1.56127	0.00218076	1.56127	0h up vs 12h	XM_542543
CfaAffx.30721.1.S1_at	ADAT1	adenosine deaminase, tRNA-specific 1	1.56144	0.00363292	1.56144	0h up vs 12h	XM_546826
Cfa.17141.1.S1_at	KIF15	kinesin family member 15	1.56309	0.00435475	1.56309	0h up vs 12h	XM_533860
Cfa.3786.1.S1_s_at	MYC	v-myc myelocytomatosis viral oncogene homolog (avian)	1.56381	3.50161e-05	1.56381	0h up vs 12h	NM_001003246
Cfa.20940.1.S1_s_at	UBA2	ubiquitin-like modifier activating enzyme 2	1.56407	0.000967331	1.56407	0h up vs 12h	XM_533699 /// XM_862857
Cfa.10592.1.A1_s_at	TMEM165	transmembrane protein 165	1.56425	1.18194e-05	1.56425	0h up vs 12h	XM_532375
CfaAffx.1459.1.S1_at	TMEM5	transmembrane protein 5	1.56458	5.93818e-06	1.56458	0h up vs 12h	XM_845085
CfaAffx.29020.1.S1_at	TTC4	tetratricopeptide repeat domain 4	1.56471	0.00217736	1.56471	0h up vs 12h	XM_848083
CfaAffx.5159.1.S1_at	IKBKAP	inhibitor of kappa light polypeptide gene enhancer in B-cells, kinase complex-as	1.56509	0.000222332	1.56509	0h up vs 12h	XM_850184
Cfa.10309.1.A1_s_at	MRPS25	mitochondrial ribosomal protein S25	1.56523	1.44448e-05	1.56523	0h up vs 12h	XM_533729
Cfa.17055.1.S1_at	ABT1	activator of basal transcription 1	1.56711	0.00613041	1.56711	0h up vs 12h	XM_545406
CfaAffx.15122.1.S1_at	SETD4	SET domain containing 4	1.56724	0.000108611	1.56724	0h up vs 12h	XM_544872
Cfa.15584.1.A1_at	LOC479637	hypothetical LOC479637	1.56741	3.29472e-05	1.56741	0h up vs 12h	XM_549670
CfaAffx.6340.1.S1_at	LIN28B	lin-28 homolog B (C. elegans)	1.56744	0.000964535	1.56744	0h up vs 12h	XM_539064
Cfa.9625.1.A1_s_at	EPRS	glutamyl-prolyl-tRNA synthetase	1.56764	0.000147314	1.56764	0h up vs 12h	XM_536120 /// XM_844375 /// XM_853774 /// XM_853819 /// XM_853899
CfaAffx.25505.1.S1_s_at	BNIP2	BCL2/adenovirus E1B 19kDa interacting protein 2	1.56767	7.88303e-05	1.56767	0h up vs 12h	XM_544705
CfaAffx.4201.1.S1_s_at	TBC1D8	TBC1 domain family, member 8 (with GRAM domain)	1.56781	0.00115347	1.56781	0h up vs 12h	XM_531780
CfaAffx.2289.1.S1_at	MCAT	malonyl CoA:ACP acyltransferase (mitochondrial)	1.568	3.34203e-05	1.568	0h up vs 12h	XM_846803
Cfa.2286.1.S1_s_at	NOP14	NOP14 nucleolar protein homolog (yeast)	1.56807	0.000304893	1.56807	0h up vs 12h	XM_536223
Cfa.19989.1.S1_s_at	DDX3X	DEAD (Asp-Glu-Ala-Asp) box polypeptide 3, X-linked	1.56823	0.00248012	1.56823	0h up vs 12h	XM_538003 /// XM_845289 /// XM_856175 /// XM_856207 /// XM_856232 /// XM_856286
CfaAffx.19038.1.S1_s_at	GOLT1B	golgi transport 1 homolog B (S. cerevisiae)	1.56875	0.000777541	1.56875	0h up vs 12h	XM_848223
CfaAffx.15163.1.S1_at	REEP4	receptor accessory protein 4	1.56944	0.00142414	1.56944	0h up vs 12h	XM_543255
CfaAffx.10129.1.S1_at	PPAPDC1B	phosphatidic acid phosphatase type 2 domain containing 1B	1.56988	0.000275728	1.56988	0h up vs 12h	XM_532804
CfaAffx.11656.1.S1_at	SKA3	hypothetical protein LOC609400	1.56988	0.000879388	1.56988	0h up vs 12h	XM_846643
Cfa.33.1.S1_at	TPMT	thiopurine S-methyltransferase	1.57048	0.000125232	1.57048	0h up vs 12h	NM_001003015
Cfa.9610.1.A1_at	NDUFAB1	NADH dehydrogenase (ubiquinone) 1, alpha/beta subcomplex, 1, 8kDa	1.57088	0.000213905	1.57088	0h up vs 12h	XM_536932
CfaAffx.6090.1.S1_at	NUP62	nucleoporin 62kDa	1.57131	0.00607052	1.57131	0h up vs 12h	XM_541485
CfaAffx.4735.1.S1_at	UBE2S	ubiquitin-conjugating enzyme E2S	1.57181	0.000281735	1.57181	0h up vs 12h	XM_541410
CfaAffx.18291.1.S1_at	C7orf50	similar to CG15877-PA	1.57245	2.38289e-05	1.57245	0h up vs 12h	XM_843376
CfaAffx.25156.1.S1_at	SNX8	sorting nexin 8	1.57247	0.000166649	1.57247	0h up vs 12h	XM_536895
CfaAffx.20682.1.S1_s_at	METTL2B	methyltransferase like 2B	1.57248	1.6453e-05	1.57248	0h up vs 12h	XM_537604
CfaAffx.5443.1.S1_at	ZMPSTE24	zinc metallopeptidase (STE24 homolog, S. cerevisiae)	1.57307	4.40458e-05	1.57307	0h up vs 12h	XM_539577
CfaAffx.2418.1.S1_at	CCDC134	coiled-coil domain containing 134	1.57339	0.00041467	1.57339	0h up vs 12h	XM_847006
CfaAffx.9717.1.S1_at	ARL6IP6	ADP-ribosylation-like factor 6 interacting protein 6	1.57369	0.000196861	1.57369	0h up vs 12h	XM_847092
CfaAffx.26791.1.S1_at	PAQR5	progestin and adipoQ receptor family member V	1.57392	8.75048e-06	1.57392	0h up vs 12h	XM_544748
CfaAffx.30321.1.S1_s_at	FANCA	Fanconi anemia, complementation group A	1.5755	0.00446435	1.5755	0h up vs 12h	XM_845822
CfaAffx.13380.1.S1_s_at	NCAM2	neural cell adhesion molecule 2	1.57589	0.000444204	1.57589	0h up vs 12h	XM_544829
Cfa.16827.1.A1_at	NQO1	NAD(P)H dehydrogenase, quinone 1	1.57627	0.000275586	1.57627	0h up vs 12h	XM_848524
CfaAffx.22899.1.S1_at	DDHD1	DDHD domain containing 1	1.57698	0.000197825	1.57698	0h up vs 12h	XM_537449 /// XM_858973
CfaAffx.16494.1.S1_at	CD200R1	CD200 receptor 1	1.57703	0.000768349	1.57703	0h up vs 12h	XM_545099
CfaAffx.20955.1.S1_at	CLEC2B	C-type lectin domain family 2, member B	1.57753	0.0014873	1.57753	0h up vs 12h	XM_849093
CfaAffx.25750.1.S1_at	SMG5	Smg-5 homolog, nonsense mediated mRNA decay factor (C. elegans)	1.57795	0.00593241	1.57795	0h up vs 12h	XM_547535
CfaAffx.13503.1.S1_s_at	ZNF705A	zinc finger protein 705A	1.57834	0.000362048	1.57834	0h up vs 12h	XM_540053
CfaAffx.4057.1.S1_at	UXS1	UDP-glucuronate decarboxylase 1	1.57855	0.000280252	1.57855	0h up vs 12h	XM_538439
CfaAffx.9353.1.S1_s_at	SUPT16H	suppressor of Ty 16 homolog (S. cerevisiae)	1.5788	0.000992255	1.5788	0h up vs 12h	XM_846473 /// XM_858924
Cfa.4399.1.S1_at	AZIN1	antizyme inhibitor 1	1.57889	0.00134408	1.57889	0h up vs 12h	XM_532293 /// XM_844213 /// XM_853290 /// XM_853368 /// XM_853436 /// XM_853475
Cfa.17606.1.S1_at	PLEKHJ1	pleckstrin homology domain containing, family J member 1	1.57905	3.4956e-05	1.57905	0h up vs 12h	XM_849927
Cfa.18155.1.S1_s_at	DNAJA3	DnaJ (Hsp40) homolog, subfamily A, member 3	1.57926	0.00304679	1.57926	0h up vs 12h	XM_536990 /// XM_846658 /// XM_859279
Cfa.9354.1.A1_at	C3orf63	similar to retinoblastoma-associated protein 140	1.58002	1.37548e-05	1.58002	0h up vs 12h	XM_535198
CfaAffx.4563.1.S1_at	RAB23	RAB23, member RAS oncogene family	1.58005	0.0013199	1.58005	0h up vs 12h	XM_538975
CfaAffx.2088.1.S1_at	TRMU	tRNA 5-methylaminomethyl-2-thiouridylate methyltransferase	1.5807	3.45553e-05	1.5807	0h up vs 12h	XM_538325
Cfa.21066.1.S1_s_at	CINP	similar to cyclin-dependent kinase 2-interacting protein	1.58102	3.51526e-05	1.58102	0h up vs 12h	XM_850344
CfaAffx.3398.1.S1_at	LRRC14	leucine rich repeat containing 14	1.58109	0.000200623	1.58109	0h up vs 12h	XM_539223
CfaAffx.15131.1.S1_s_at	CWF19L1	CWF19-like 1, cell cycle control (S. pombe)	1.58118	0.000379696	1.58118	0h up vs 12h	XM_534991 /// XM_856462 /// XM_856491 /// XM_856523
CfaAffx.11823.1.S1_s_at	MAPRE1	microtubule-associated protein, RP/EB family, member 1	1.58135	9.14457e-05	1.58135	0h up vs 12h	XM_845932
CfaAffx.29353.1.S1_at	STON2	similar to CG31232-PA, isoform A	1.58209	0.00027212	1.58209	0h up vs 12h	XM_549359
Cfa.16396.2.A1_a_at	DNAJA3	DnaJ (Hsp40) homolog, subfamily A, member 3	1.58212	0.000393529	1.58212	0h up vs 12h	XM_536990 /// XM_846658 /// XM_859279
Cfa.8055.2.A1_at	SRSF10	similar to FUS interacting protein (serine-arginine rich) 1	1.58255	0.00771937	1.58255	0h up vs 12h	XM_847713 /// XM_861290 /// XM_861302 /// XM_861311 /// XM_861323 /// XM_861335
CfaAffx.4420.1.S1_s_at	ZNF274	zinc finger protein 274	1.58261	3.4739e-05	1.58261	0h up vs 12h	XM_533569
CfaAffx.24050.1.S1_s_at	PRKCH	protein kinase C, eta	1.58313	0.000446406	1.58313	0h up vs 12h	XM_547844 /// XM_860218 /// XM_860236 /// XM_860252 /// XM_860269
CfaAffx.13079.1.S1_s_at	ARHGAP11A	Rho GTPase activating protein 11A	1.58346	0.00804266	1.58346	0h up vs 12h	XM_544601
CfaAffx.2508.1.S1_s_at	PHF5A	PHD finger protein 5A	1.58347	2.34456e-05	1.58347	0h up vs 12h	XM_531718
Cfa.18794.1.S1_s_at	ZFAND1	zinc finger, AN1-type domain 1	1.5835	0.00140296	1.5835	0h up vs 12h	XM_544147
CfaAffx.19665.1.S1_at	OSBPL11	oxysterol binding protein-like 11	1.58382	0.00163676	1.58382	0h up vs 12h	XM_535772 /// XM_844091 /// XM_853110 /// XM_853156
Cfa.140.1.S1_s_at	BRCA1	breast cancer 1, early onset	1.58394	0.00347585	1.58394	0h up vs 12h	NM_001013416
CfaAffx.29948.1.S1_at	UBL4A	ubiquitin-like 4A	1.58395	0.000141728	1.58395	0h up vs 12h	XM_850295
CfaAffx.16086.1.S1_at	CISH	cytokine inducible SH2-containing protein	1.58431	0.000531358	1.58431	0h up vs 12h	XM_541873
CfaAffx.10125.1.S1_at	CEBPZ	CCAAT/enhancer binding protein (C/EBP), zeta	1.58516	0.00172355	1.58516	0h up vs 12h	XM_540150 /// XM_858367
CfaAffx.23752.1.S1_s_at	ECT2	epithelial cell transforming sequence 2 oncogene	1.58623	0.00325948	1.58623	0h up vs 12h	XM_545296 /// XM_845748 /// XM_857407
CfaAffx.30605.1.S1_s_at	DPH5	DPH5 homolog (S. cerevisiae)	1.58732	0.00114355	1.58732	0h up vs 12h	XM_849821
Cfa.10891.1.A1_at	TMEM218	transmembrane protein 218	1.58758	1.91899e-05	1.58758	0h up vs 12h	XM_536536
CfaAffx.1165.1.S1_s_at	NARS	asparaginyl-tRNA synthetase	1.58812	0.00820053	1.58812	0h up vs 12h	XM_843967 /// XM_852721 /// XM_852761
CfaAffx.13342.1.S1_at	VEGFC	vascular endothelial growth factor C	1.58965	6.28021e-06	1.58965	0h up vs 12h	XM_540047
CfaAffx.10608.1.S1_at	MRPS26	mitochondrial ribosomal protein S26	1.5898	1.97945e-05	1.5898	0h up vs 12h	XM_534365
CfaAffx.18158.1.S1_s_at	ANKRD13D	ankyrin repeat domain 13 family, member D	1.58989	0.000842791	1.58989	0h up vs 12h	XM_540821 /// XM_846976
Cfa.617.1.A1_s_at	EZH2	enhancer of zeste homolog 2 (Drosophila)	1.59031	9.53321e-05	1.59031	0h up vs 12h	XM_532733 /// XM_850597 /// XM_850634 /// XM_850672 /// XM_850710 /// XM_850761
Cfa.226.1.A1_at	ATP2C1	ATPase, Ca++ transporting, type 2C, member 1	1.59035	0.000364861	1.59035	0h up vs 12h	XM_534262 /// XM_846400 /// XM_858523 /// XM_858563 /// XM_858586 /// XM_858605
CfaAffx.3603.1.S1_at	SLC30A9	solute carrier family 30 (zinc transporter), member 9	1.59045	0.000561309	1.59045	0h up vs 12h	XM_539237
Cfa.2024.1.S1_at	C10orf84	hypothetical LOC477835	1.59091	8.08935e-05	1.59091	0h up vs 12h	XM_535027
CfaAffx.19828.1.S1_s_at	SCML2	sex comb on midleg-like 2 (Drosophila)	1.59128	0.000399146	1.59128	0h up vs 12h	XM_537972 /// XM_853168
CfaAffx.9205.1.S1_s_at	Thumpd3	similar to THUMP domain containing 3	1.59158	5.61399e-06	1.59158	0h up vs 12h	XM_847664
CfaAffx.12618.1.S1_at	ATR	ataxia telangiectasia and Rad3 related	1.5917	2.60037e-06	1.5917	0h up vs 12h	XM_534295 /// XM_860647 /// XM_860664 /// XM_860680
CfaAffx.29516.1.S1_s_at	THOC6	THO complex 6 homolog (Drosophila)	1.59203	5.08715e-05	1.59203	0h up vs 12h	XM_536996
Cfa.15528.1.A1_at	PDCL	phosducin-like	1.59304	0.00173414	1.59304	0h up vs 12h	XM_847138
Cfa.19239.1.S1_s_at	RUVBL2	RuvB-like 2 (E. coli)	1.59414	4.52892e-06	1.59414	0h up vs 12h	XM_533625
CfaAffx.5558.1.S1_s_at	XPO1	exportin 1 (CRM1 homolog, yeast)	1.59607	0.000542849	1.59607	0h up vs 12h	XM_531839 /// XM_860626 /// XM_860642 /// XM_860656 /// XM_860673 /// XM_860691
CfaAffx.16445.1.S1_at	SLC35A5	solute carrier family 35, member A5	1.5963	0.000470119	1.5963	0h up vs 12h	XM_535741
CfaAffx.17402.1.S1_at	LRRC58	leucine rich repeat containing 58	1.59651	0.000613876	1.59651	0h up vs 12h	XM_545123
CfaAffx.29806.1.S1_at	MRPS34	mitochondrial ribosomal protein S34	1.59905	0.000381068	1.59905	0h up vs 12h	XM_848738
Cfa.20919.1.S1_at	RPP30	ribonuclease P/MRP 30kDa subunit	1.59948	0.000499666	1.59948	0h up vs 12h	XM_534959 /// XM_852465
Cfa.1997.1.S1_at	SAE1	SUMO1 activating enzyme subunit 1	1.60044	3.82202e-06	1.60044	0h up vs 12h	XM_533632 /// XM_860100
Cfa.1702.1.A1_s_at	COPS3	COP9 constitutive photomorphogenic homolog subunit 3 (Arabidopsis)	1.60074	2.43311e-06	1.60074	0h up vs 12h	XM_536667 /// XM_859629 /// XM_859647 /// XM_859670 /// XM_859688 /// XM_859708
Cfa.18852.1.S1_s_at	RPL7L1	ribosomal protein L7-like 1	1.60076	0.00697484	1.60076	0h up vs 12h	XM_538924
CfaAffx.3439.1.S1_at	C9orf82	similar to Protein C9orf82	1.60192	9.3718e-05	1.60192	0h up vs 12h	XM_531962
CfaAffx.7429.1.S1_at	SETDB2	SET domain, bifurcated 2	1.60252	0.00166664	1.60252	0h up vs 12h	XM_542559
CfaAffx.28604.1.S1_s_at	RAB31	RAB31, member RAS oncogene family	1.60379	0.000194047	1.60379	0h up vs 12h	XM_845517
CfaAffx.10036.1.S1_s_at	SLC23A1	solute carrier family 23 (nucleobase transporters), member 1	1.6056	0.000140296	1.6056	0h up vs 12h	NM_001109956 /// XM_534357
Cfa.1273.1.S1_s_at	KLHL2	kelch-like 2, Mayven (Drosophila)	1.60611	0.000259879	1.60611	0h up vs 12h	XM_532713
CfaAffx.20497.1.S1_s_at	NSUN5	NOL1/NOP2/Sun domain family, member 5	1.60625	0.000261121	1.60625	0h up vs 12h	XM_536846
Cfa.15411.1.A1_at	CHRNA5	cholinergic receptor, nicotinic, alpha 5	1.60716	0.00215262	1.60716	0h up vs 12h	XM_539233
Cfa.10802.1.S1_at	FERMT2	similar to pleckstrin homology domain containing, family C (with FERM domain) me	1.60724	0.000121365	1.60724	0h up vs 12h	XM_547815
CfaAffx.27424.1.S1_at	PPAN-P2RY11	PPAN-P2RY11 readthrough transcript	1.6086	6.04331e-05	1.6086	0h up vs 12h	XM_533920
CfaAffx.16996.1.S1_x_at	HSPE1	similar to heat shock 10kDa protein 1 (chaperonin 10)	1.60937	8.56207e-07	1.60937	0h up vs 12h	XM_536017
CfaAffx.14496.1.S1_at	ST3GAL6	ST3 beta-galactoside alpha-2,3-sialyltransferase 6	1.60983	1.32531e-05	1.60983	0h up vs 12h	XM_535713 /// XM_843258
CfaAffx.5795.1.S1_at	NUP205	nucleoporin 205kDa	1.61005	4.26127e-06	1.61005	0h up vs 12h	XM_532728
CfaAffx.1556.1.S1_s_at	ABCF1	ATP-binding cassette, sub-family F (GCN20), member 1	1.61012	0.000546867	1.61012	0h up vs 12h	XM_532056
Cfa.18211.1.A1_at	C14orf143	similar to CG11638-PA	1.6103	4.04556e-05	1.6103	0h up vs 12h	XM_537535
CfaAffx.31123.1.S1_at	DDX28	DEAD (Asp-Glu-Ala-Asp) box polypeptide 28	1.61061	0.000118013	1.61061	0h up vs 12h	XM_546867
CfaAffx.19542.1.S1_at	ABHD11	abhydrolase domain containing 11	1.61107	8.24578e-05	1.61107	0h up vs 12h	XM_546921 /// XM_852193
Cfa.18810.1.S1_s_at	RNF126	ring finger protein 126	1.6111	0.00024211	1.6111	0h up vs 12h	XM_542219
CfaAffx.25528.1.S1_at	NARG2	NMDA receptor regulated 2	1.61171	0.0092603	1.61171	0h up vs 12h	XM_846787 /// XM_859491
Cfa.17790.1.S1_at	MED28	mediator complex subunit 28	1.61181	0.000129335	1.61181	0h up vs 12h	XM_545931 /// XM_845684
CfaAffx.3632.1.S1_at	C9orf85	similar to CG8675-PA	1.61213	0.000678183	1.61213	0h up vs 12h	XM_845851
CfaAffx.30583.1.S1_at	TOR1A	torsin family 1, member A (torsin A)	1.61235	4.18754e-06	1.61235	0h up vs 12h	XM_548417
CfaAffx.19302.1.S1_at	ALG3	asparagine-linked glycosylation 3, alpha-1,3- mannosyltransferase homolog (S. ce	1.61256	2.53368e-05	1.61256	0h up vs 12h	XM_535823 /// XM_854115
Cfa.21232.1.S1_s_at	LCP2	lymphocyte cytosolic protein 2 (SH2 domain containing leukocyte protein of 76kDa	1.61272	0.00124793	1.61272	0h up vs 12h	XM_546244 /// XM_861759 /// XM_861771
CfaAffx.25900.1.S1_s_at	SLC35B1	solute carrier family 35, member B1	1.61277	7.74765e-06	1.61277	0h up vs 12h	XM_537671 /// XM_859985 /// XM_860020 /// XM_860041 /// XM_860061 /// XM_860083
Cfa.8122.1.A1_s_at	EIF1AD	eukaryotic translation initiation factor 1A domain containing	1.61309	0.000402228	1.61309	0h up vs 12h	XM_533226 /// XM_861048
CfaAffx.11470.1.S1_at	SDR16C5	short chain dehydrogenase/reductase family 16C, member 5	1.61326	7.33068e-05	1.61326	0h up vs 12h	XM_535080
CfaAffx.6762.1.S1_s_at	PLK4	polo-like kinase 4 (Drosophila)	1.61448	0.00292955	1.61448	0h up vs 12h	XM_533295 /// XM_851338 /// XM_851383
Cfa.17942.1.S1_at	LCMT1	leucine carboxyl methyltransferase 1	1.61474	3.5029e-06	1.61474	0h up vs 12h	XM_845368
CfaAffx.26108.1.S1_s_at	INO80E	INO80 complex subunit E	1.61642	0.00625545	1.61642	0h up vs 12h	XM_547064 /// XM_844283 /// XM_853462 /// XM_853551
Cfa.19965.1.S1_s_at	AFG3L2	AFG3 ATPase family gene 3-like 2 (yeast)	1.61645	0.00288891	1.61645	0h up vs 12h	XM_547682
CfaAffx.12982.1.S1_s_at	TCEB1	transcription elongation factor B (SIII), polypeptide 1 (15kDa, elongin C)	1.6167	5.25557e-07	1.6167	0h up vs 12h	XM_535104
CfaAffx.28721.1.S1_s_at	SAFB	scaffold attachment factor B	1.61704	7.52314e-05	1.61704	0h up vs 12h	XM_542146
CfaAffx.27687.1.S1_s_at	CEP110	similar to Centrosomal protein of 110 kDa (Cep110 protein)	1.61782	0.000917563	1.61782	0h up vs 12h	XM_536953 /// XM_845509 /// XM_856792
Cfa.12558.1.A1_s_at	PRKD1	protein kinase D1	1.61856	0.000206669	1.61856	0h up vs 12h	XM_846293
CfaAffx.26664.1.S1_s_at	ZC3H14	zinc finger CCCH-type containing 14	1.61973	0.000306071	1.61973	0h up vs 12h	XM_537533 /// XM_849256 /// XM_863281 /// XM_863285 /// XM_863289 /// XM_863293
Cfa.17994.1.S1_s_at	FAR2	fatty acyl CoA reductase 2	1.61992	0.00266838	1.61992	0h up vs 12h	XM_534853
CfaAffx.27970.1.S1_s_at	TOP3A	topoisomerase (DNA) III alpha	1.62011	0.00100877	1.62011	0h up vs 12h	XM_546656
CfaAffx.22117.1.S1_at	DDX10	DEAD (Asp-Glu-Ala-Asp) box polypeptide 10	1.62188	0.000381695	1.62188	0h up vs 12h	XM_536583
CfaAffx.12324.1.S1_at	FAM111A	hypothetical protein LOC609888	1.62218	0.000124644	1.62218	0h up vs 12h	XM_847237
Cfa.11769.1.A1_at	MORN2	similar to protein containing single MORN motif in testis	1.62254	4.25449e-05	1.62254	0h up vs 12h	XM_532942
CfaAffx.13852.1.S1_s_at	CLNS1A	chloride channel, nucleotide-sensitive, 1A /// similar to chloride channel, nucl	1.62257	4.44928e-05	1.62257	0h up vs 12h	NM_001003288 /// XM_532740
Cfa.15345.1.S1_at	ACOT13	acyl-CoA thioesterase 13	1.62311	0.000211876	1.62311	0h up vs 12h	XM_848449
CfaAffx.8144.1.S1_s_at	TSEN54	tRNA splicing endonuclease 54 homolog (S. cerevisiae)	1.62363	7.1689e-05	1.62363	0h up vs 12h	XM_540434
Cfa.15234.1.S1_at	ACSL1	acyl-CoA synthetase long-chain family member 1	1.62449	1.33735e-06	1.62449	0h up vs 12h	XM_532845 /// XM_843745 /// XM_852162 /// XM_852246 /// XM_852283
Cfa.12440.1.A1_at	ZNHIT3	zinc finger, HIT type 3	1.62459	4.36643e-05	1.62459	0h up vs 12h	XM_537712
CfaAffx.1287.1.S1_at	PGGT1B	protein geranylgeranyltransferase type I, beta subunit	1.6246	0.00299797	1.6246	0h up vs 12h	XM_538560 /// XM_853252 /// XM_853288
Cfa.550.1.S1_s_at	RANBP2	RAN binding protein 2	1.62477	5.4448e-06	1.62477	0h up vs 12h	XM_531768
CfaAffx.15135.1.S1_s_at	CBR1	similar to Carbonyl reductase [NADPH] 1 (NADPH-dependent carbonyl reductase 1) (	1.62521	0.000589325	1.62521	0h up vs 12h	XM_535589
CfaAffx.5323.1.S1_at	POLD2	polymerase (DNA directed), delta 2, regulatory subunit 50kDa	1.62538	2.47682e-06	1.62538	0h up vs 12h	XM_539802
Cfa.10684.2.A1_s_at	PFKP	phosphofructokinase, platelet	1.62572	0.00111154	1.62572	0h up vs 12h	XM_535201
CfaAffx.5731.1.S1_s_at	LOC491963	hypothetical LOC491963	1.62583	0.000854562	1.62583	0h up vs 12h	XM_845014
CfaAffx.17356.1.S1_at	COPS7B	COP9 constitutive photomorphogenic homolog subunit 7B (Arabidopsis)	1.62597	0.00676059	1.62597	0h up vs 12h	XM_847572
Cfa.10499.1.A1_at	PTPRG	protein tyrosine phosphatase, receptor type, G	1.62608	0.00582283	1.62608	0h up vs 12h	XM_541822
Cfa.18497.1.S1_at	EIF1AX	eukaryotic translation initiation factor 1A, X-linked	1.627	6.34928e-05	1.627	0h up vs 12h	XM_849416
CfaAffx.29071.1.S1_at	MRPL37	mitochondrial ribosomal protein L37	1.62702	0.000430257	1.62702	0h up vs 12h	XM_546697
CfaAffx.21305.1.S1_at	ZNF660	zinc finger protein 660	1.6277	0.00104669	1.6277	0h up vs 12h	XM_548543
CfaAffx.17926.1.S1_s_at	ZNF135	similar to zinc finger protein 135 (clone pHZ-17)	1.62873	0.00173774	1.62873	0h up vs 12h	XM_545438
CfaAffx.27426.1.S1_at	ANGPTL6	angiopoietin-like 6	1.62874	5.94376e-05	1.62874	0h up vs 12h	XM_848939
CfaAffx.24259.1.S1_at	SLC25A11	solute carrier family 25 (mitochondrial carrier; oxoglutarate carrier), member 1	1.62928	0.000161971	1.62928	0h up vs 12h	XM_536607 /// XM_851191
Cfa.10400.1.A1_at	SNHG3-RCC1	SNHG3-RCC1 readthrough transcript	1.63012	0.000277371	1.63012	0h up vs 12h	XM_544458
CfaAffx.4561.1.S1_s_at	BAG2	BCL2-associated athanogene 2	1.63019	1.36729e-05	1.63019	0h up vs 12h	XM_848025
CfaAffx.4663.1.S1_at	TGFBR1	transforming growth factor, beta receptor I (activin A receptor type II-like kin	1.63081	9.67552e-05	1.63081	0h up vs 12h	XM_538750
Cfa.17463.1.S1_s_at	AGPS	alkylglycerone phosphate synthase	1.63108	0.00553394	1.63108	0h up vs 12h	XM_545543
CfaAffx.2340.1.S1_at	MTBP	Mdm2, transformed 3T3 cell double minute 2, p53 binding protein (mouse) binding	1.63132	0.000718098	1.63132	0h up vs 12h	XM_846283
Cfa.18335.1.S1_s_at	SGTA	small glutamine-rich tetratricopeptide repeat (TPR)-containing, alpha	1.63132	0.00114082	1.63132	0h up vs 12h	XM_542185
CfaAffx.18467.1.S1_s_at	PCK2	phosphoenolpyruvate carboxykinase 2 (mitochondrial)	1.63185	0.00434442	1.63185	0h up vs 12h	XM_537379 /// XM_854484 /// XM_854519 /// XM_854549 /// XM_854577 /// XM_854609
Cfa.17130.1.S1_s_at	NUP85	nucleoporin 85kDa	1.63198	2.18685e-05	1.63198	0h up vs 12h	XM_533121 /// XM_854125
CfaAffx.31199.1.S1_s_at	E2F4	E2F transcription factor 4, p107/p130-binding	1.63248	0.00041703	1.63248	0h up vs 12h	XM_848882
CfaAffx.11792.1.S1_s_at	CSTF3	cleavage stimulation factor, 3' pre-RNA, subunit 3, 77kDa	1.6326	0.00014933	1.6326	0h up vs 12h	XM_533159 /// XM_853526
Cfa.2025.1.A1_at	ASCC3	activating signal cointegrator 1 complex subunit 3	1.63315	3.20888e-06	1.63315	0h up vs 12h	XM_532245 /// XM_849074 /// XM_863164 /// XM_863168 /// XM_863170 /// XM_863175
Cfa.17298.1.S1_at	ETF1	similar to eukaryotic translation termination factor 1 (predicted)	1.63356	2.11216e-05	1.63356	0h up vs 12h	XM_846179 /// XM_858336 /// XM_858363 /// XM_858385 /// XM_858404
CfaAffx.4383.1.S1_s_at	UBE2M	ubiquitin-conjugating enzyme E2M (UBC12 homolog, yeast)	1.63359	0.000136493	1.63359	0h up vs 12h	XM_541337
Cfa.1336.1.S1_s_at	PRMT1	protein arginine methyltransferase 1	1.6348	9.49353e-06	1.6348	0h up vs 12h	XM_533615 /// XM_846450 /// XM_858883 /// XM_858900 /// XM_858919 /// XM_858937
CfaAffx.15543.1.S1_at	DUSP7	dual specificity phosphatase 7	1.63539	0.001599	1.63539	0h up vs 12h	XM_541858 /// XM_854977
CfaAffx.25195.1.S1_at	CCDC86	coiled-coil domain containing 86	1.63545	4.18363e-06	1.63545	0h up vs 12h	XM_540927
Cfa.9181.1.A1_at	ELAVL2	ELAV (embryonic lethal, abnormal vision, Drosophila)-like 2 (Hu antigen B)	1.63671	0.000908504	1.63671	0h up vs 12h	XM_538687 /// XM_859952 /// XM_859969 /// XM_859989 /// XM_860005 /// XM_860023
CfaAffx.14557.1.S1_at	C3orf26	hypothetical LOC478538	1.63689	1.11894e-05	1.63689	0h up vs 12h	XM_535716
CfaAffx.12234.1.S1_s_at	PTCD3	Pentatricopeptide repeat domain 3	1.63843	0.00151985	1.63843	0h up vs 12h	XM_532975
Cfa.21306.1.S1_at	TSPAN13	tetraspanin 13	1.63858	1.85846e-05	1.63858	0h up vs 12h	XM_539449
Cfa.21629.2.S1_s_at	LUC7L	LUC7-like (S. cerevisiae)	1.6386	7.97288e-05	1.6386	0h up vs 12h	XM_537024 /// XM_860439
Cfa.17731.1.S1_s_at	LMNB1	lamin B1	1.63964	0.0054451	1.63964	0h up vs 12h	XM_531892
CfaAffx.1601.1.S1_s_at	YEATS4	YEATS domain containing 4	1.64055	0.000559741	1.64055	0h up vs 12h	XM_531673
Cfa.14020.1.A1_at	INSIG1	insulin induced gene 1	1.64078	6.3398e-05	1.64078	0h up vs 12h	XM_532775 /// XM_845303 /// XM_856295
CfaAffx.12504.1.S1_at	PDE12	phosphodiesterase 12	1.64127	0.000147395	1.64127	0h up vs 12h	XM_541830
Cfa.2351.1.S1_at	RFC1	replication factor C (activator 1) 1, 145kDa	1.64164	0.00164584	1.64164	0h up vs 12h	XM_536259
CfaAffx.3815.1.S1_at	MRPS18A	mitochondrial ribosomal protein S18A	1.64222	0.000892381	1.64222	0h up vs 12h	XM_532152 /// XM_860733
CfaAffx.703.1.S1_s_at	MRPL42	mitochondrial ribosomal protein L42	1.64243	1.49335e-05	1.64243	0h up vs 12h	XM_532651 /// XM_860853
Cfa.17546.1.S1_s_at	ACAD9	acyl-Coenzyme A dehydrogenase family, member 9	1.64294	6.19754e-05	1.64294	0h up vs 12h	XM_533725 /// XM_852811 /// XM_852851
CfaAffx.9239.1.S1_at	ORC4L	origin recognition complex, subunit 4-like (yeast)	1.64394	0.000222378	1.64394	0h up vs 12h	XM_533348
CfaAffx.11982.1.S1_s_at	CDK5RAP1	CDK5 regulatory subunit associated protein 1	1.64412	4.04556e-05	1.64412	0h up vs 12h	XM_534385
Cfa.10662.1.S1_at	NCAPG	non-SMC condensin I complex, subunit G	1.64444	0.00207779	1.64444	0h up vs 12h	XM_536278
CfaAffx.15855.1.S1_at	FASTKD3	FAST kinase domains 3	1.64462	0.000338604	1.64462	0h up vs 12h	XM_545176
CfaAffx.3303.1.S1_s_at	HAUS6	HAUS augmin-like complex, subunit 6	1.64496	0.00100649	1.64496	0h up vs 12h	XM_538672
Cfa.17894.1.S1_s_at	LONP1	lon peptidase 1, mitochondrial	1.64534	0.000663522	1.64534	0h up vs 12h	XM_849298 /// XM_863343
Cfa.6086.1.A1_s_at	MCM8	minichromosome maintenance complex component 8	1.64579	3.21513e-05	1.64579	0h up vs 12h	XM_534352 /// XM_855227 /// XM_855255 /// XM_855291
CfaAffx.23350.1.S1_at	UXT	ubiquitously-expressed transcript	1.64619	0.00802473	1.64619	0h up vs 12h	XM_538020 /// XM_857609
CfaAffx.26408.1.S1_s_at	UBAP2L	ubiquitin associated protein 2-like	1.64627	0.00173691	1.64627	0h up vs 12h	XM_537259 /// XM_847132 /// XM_860116 /// XM_860132 /// XM_860153 /// XM_860166
Cfa.1846.2.S1_at	GNPDA2	glucosamine-6-phosphate deaminase 2	1.64649	4.25706e-06	1.64649	0h up vs 12h	XM_844324 /// XM_853644 /// XM_853684 /// XM_853721
Cfa.1871.1.S1_at	LOC480487	similar to ADP-ribosylation factor 2	1.64652	2.3527e-06	1.64652	0h up vs 12h	XM_537606 /// XM_844955 /// XM_855473
Cfa.11835.1.A1_s_at	METTL11A	methyltransferase like 11A	1.64652	0.000991056	1.64652	0h up vs 12h	XM_548421
CfaAffx.26477.1.S1_at	STON2	similar to stonin 2	1.64653	0.00366748	1.64653	0h up vs 12h	XM_547937
CfaAffx.30683.1.S1_at	WDR34	WD repeat domain 34	1.64662	0.000204831	1.64662	0h up vs 12h	XM_548435
Cfa.7574.1.A1_s_at	FBXW2	F-box and WD repeat domain containing 2	1.6478	4.35235e-05	1.6478	0h up vs 12h	XM_848618 /// XM_862728
CfaAffx.17815.1.S1_s_at	PSMD12	proteasome (prosome, macropain) 26S subunit, non-ATPase, 12	1.64791	2.07294e-06	1.64791	0h up vs 12h	XM_537584 /// XM_857098
CfaAffx.24227.1.S1_s_at	ADSS	adenylosuccinate synthase	1.64815	3.22925e-05	1.64815	0h up vs 12h	XM_537220
CfaAffx.23101.1.S1_s_at	SLBP	stem-loop binding protein	1.64949	3.42585e-05	1.64949	0h up vs 12h	XM_545928 /// XM_857160
CfaAffx.13689.1.S1_at	SAMHD1	SAM domain and HD domain 1	1.65043	0.00241155	1.65043	0h up vs 12h	XM_542986
CfaAffx.29870.1.S1_at	HN1L	hematological and neurological expressed 1-like	1.65081	4.07938e-05	1.65081	0h up vs 12h	XM_848769
CfaAffx.6489.1.S1_s_at	SCOC	short coiled-coil protein	1.65227	0.000207171	1.65227	0h up vs 12h	XM_843274 /// XM_850802
CfaAffx.22481.1.S1_at	P4HA1	prolyl 4-hydroxylase, alpha polypeptide I	1.65254	0.000306218	1.65254	0h up vs 12h	XM_536384 /// XM_845589 /// XM_857037 /// XM_857062 /// XM_857093 /// XM_857114
Cfa.5352.1.A1_at	C1orf31	similar to Molybdenum cofactor synthesis protein cinnamon	1.65376	7.15085e-06	1.65376	0h up vs 12h	XM_844384
Cfa.17238.1.S1_at	C1orf59	similar to CG12367-PA	1.65397	6.13331e-05	1.65397	0h up vs 12h	XM_537046
Cfa.6504.1.A1_at	HIRA	similar to HIRA protein (TUP1 like enhancer of split protein 1)	1.65406	7.43897e-05	1.65406	0h up vs 12h	XM_543550 /// XM_854799 /// XM_854832
CfaAffx.29541.1.S1_at	PKMYT1	protein kinase, membrane associated tyrosine/threonine 1	1.65428	0.000347356	1.65428	0h up vs 12h	XM_547170
CfaAffx.14677.1.S1_at	DONSON	downstream neighbor of SON	1.65443	6.28437e-06	1.65443	0h up vs 12h	XM_535584
Cfa.13983.1.S1_s_at	ABCD3	ATP-binding cassette, sub-family D (ALD), member 3	1.65449	0.00214938	1.65449	0h up vs 12h	XM_537064
CfaAffx.1261.1.S1_s_at	SHMT2	serine hydroxymethyltransferase 2 (mitochondrial)	1.6564	0.000196843	1.6564	0h up vs 12h	XM_844151 /// XM_853127 /// XM_853209
Cfa.4056.1.S1_at	SNAP47	synaptosomal-associated protein, 47kDa	1.65679	2.58567e-05	1.65679	0h up vs 12h	XM_532413 /// XM_850760
CfaAffx.3639.1.S1_s_at	DNAJB4	similar to DnaJ homolog subfamily A member 1 (Heat shock 40 kDa protein 4) (DnaJ	1.65685	5.20741e-07	1.65685	0h up vs 12h	XM_531970 /// XM_860318 /// XM_860355
Cfa.18826.1.S1_at	RGS1	regulator of G-protein signaling 1	1.65744	1.60298e-06	1.65744	0h up vs 12h	XM_545702 /// XM_853197
Cfa.4343.1.S1_s_at	MCM5	minichromosome maintenance complex component 5	1.65792	0.00214586	1.65792	0h up vs 12h	XM_848041
CfaAffx.25935.1.S1_at	PKLR	pyruvate kinase, liver and RBC	1.65928	0.00218367	1.65928	0h up vs 12h	XM_547547
Cfa.2114.1.S1_at	C4orf43	similar to CG15027-PA	1.65946	2.03572e-06	1.65946	0h up vs 12h	XM_532710
CfaAffx.11282.1.S1_at	TCF15	transcription factor 15 (basic helix-loop-helix)	1.65962	0.000268822	1.65962	0h up vs 12h	XM_846968
CfaAffx.10645.1.S1_s_at	RBM27	RNA binding motif protein 27	1.66026	0.000670342	1.66026	0h up vs 12h	XM_544327 /// XM_853529
CfaAffx.24608.1.S1_at	FADS2	fatty acid desaturase 2	1.66027	0.000397698	1.66027	0h up vs 12h	XM_540913
Cfa.10164.1.S1_at	TUBA4A	tubulin, alpha 4a	1.6614	0.000879261	1.6614	0h up vs 12h	XM_536077 /// XM_858678 /// XM_858700 /// XM_858725
Cfa.333.2.A1_s_at	DLST	dihydrolipoamide S-succinyltransferase (E2 component of 2-oxo-glutarate complex)	1.66182	0.00556241	1.66182	0h up vs 12h	XM_537510 /// XM_862987 /// XM_862991 /// XM_862995 /// XM_862999
CfaAffx.16032.1.S1_at	NAP1L4	nucleosome assembly protein 1-like 4	1.66237	0.00249073	1.66237	0h up vs 12h	XM_540791
CfaAffx.24054.1.S1_s_at	KAT2A	K(lysine) acetyltransferase 2A	1.66294	0.000127496	1.66294	0h up vs 12h	XM_548094 /// XM_844885 /// XM_855210 /// XM_855271 /// XM_855308 /// XM_855343
CfaAffx.17151.1.S1_s_at	MRPS35	mitochondrial ribosomal protein S35	1.66333	9.39504e-05	1.66333	0h up vs 12h	XM_534855
CfaAffx.15697.1.S1_at	PSMG1	proteasome (prosome, macropain) assembly chaperone 1	1.6649	2.43311e-06	1.6649	0h up vs 12h	XM_844682 /// XM_854600
CfaAffx.11064.1.S1_at	CEP63	centrosomal protein 63kDa	1.66507	0.00379053	1.66507	0h up vs 12h	XM_534270
CfaAffx.3267.1.S1_s_at	PSAT1	phosphoserine aminotransferase 1	1.66523	0.000778885	1.66523	0h up vs 12h	XM_533520
CfaAffx.10362.1.S1_s_at	POLE	polymerase (DNA directed), epsilon	1.66537	0.0024556	1.66537	0h up vs 12h	XM_543348
Cfa.5536.1.A1_at	MYCN	v-myc myelocytomatosis viral related oncogene, neuroblastoma derived (avian)	1.66556	0.00222839	1.66556	0h up vs 12h	XM_540091
CfaAffx.19270.1.S1_at	NSMCE4A	non-SMC element 4 homolog A (S. cerevisiae)	1.66565	4.95603e-05	1.66565	0h up vs 12h	XM_535041
CfaAffx.29627.1.S1_s_at	SLC39A3	solute carrier family 39 (zinc transporter), member 3	1.66573	5.65263e-05	1.66573	0h up vs 12h	XM_849855
CfaAffx.30488.1.S1_s_at	NUP214	nucleoporin 214kDa	1.66583	0.00470064	1.66583	0h up vs 12h	XM_845587
CfaAffx.9968.1.S1_at	GPCPD1	similar to Protein KIAA1434	1.66609	0.000705952	1.66609	0h up vs 12h	XM_542901
Cfa.8797.1.A1_at	DCUN1D4	DCN1, defective in cullin neddylation 1, domain containing 4 (S. cerevisiae)	1.66638	4.49295e-06	1.66638	0h up vs 12h	XM_848631
Cfa.2918.1.S1_s_at	NDUFAF1	NADH dehydrogenase (ubiquinone) 1 alpha subcomplex, assembly factor 1	1.66665	3.14304e-06	1.66665	0h up vs 12h	XM_544629
Cfa.2346.1.A1_s_at	SKIV2L2	superkiller viralicidic activity 2-like 2 (S. cerevisiae)	1.6669	3.12202e-05	1.6669	0h up vs 12h	XM_844583 /// XM_854252 /// XM_854288 /// XM_854327
CfaAffx.25607.1.S1_s_at	ISG20L2	interferon stimulated exonuclease gene 20kDa-like 2	1.66749	0.00147281	1.66749	0h up vs 12h	XM_547530
CfaAffx.25527.1.S1_at	KPNB1	karyopherin (importin) beta 1	1.66761	0.000100449	1.66761	0h up vs 12h	XM_548162 /// XM_859260 /// XM_859303 /// XM_859323 /// XM_859343
CfaAffx.30814.1.S1_at	DNTTIP2	deoxynucleotidyltransferase, terminal, interacting protein 2	1.66877	0.000223731	1.66877	0h up vs 12h	XM_547275
CfaAffx.8359.1.S1_at	XRCC2	X-ray repair complementing defective repair in Chinese hamster cells 2	1.67003	0.00695837	1.67003	0h up vs 12h	XM_532771
Cfa.17137.1.S1_at	ARPC5L	actin related protein 2/3 complex, subunit 5-like	1.67041	1.46289e-05	1.67041	0h up vs 12h	XM_846253 /// XM_858438 /// XM_858462
CfaAffx.5199.1.S1_s_at	OSBPL3	oxysterol binding protein-like 3	1.67136	0.00688637	1.67136	0h up vs 12h	XM_539480 /// XM_858516 /// XM_858539 /// XM_858556 /// XM_858582 /// XM_858599
CfaAffx.1027.1.S1_at	RTTN	rotatin	1.67165	0.00020977	1.67165	0h up vs 12h	XM_541060
CfaAffx.7588.1.S1_x_at	LSM3	LSM3 homolog, U6 small nuclear RNA associated (S. cerevisiae)	1.67321	5.12174e-05	1.67321	0h up vs 12h	XM_844182 /// XM_853299
CfaAffx.718.1.S1_at	TrpC2	similar to Short transient receptor potential channel 2 (TrpC2) (mTrp2)	1.67347	0.000530763	1.67347	0h up vs 12h	XM_534024
CfaAffx.25892.1.S1_at	DAP3	death associated protein 3	1.67355	8.55291e-05	1.67355	0h up vs 12h	XM_537250
CfaAffx.6536.1.S1_at	C1orf163	similar to CG13865-PA.3	1.67528	7.6626e-05	1.67528	0h up vs 12h	XM_539613
Cfa.5389.1.A1_at	DDX55	DEAD (Asp-Glu-Ala-Asp) box polypeptide 55	1.67557	1.0739e-05	1.67557	0h up vs 12h	XM_543371 /// XM_852856 /// XM_852900 /// XM_852941
CfaAffx.4203.1.S1_at	CCRK	cell cycle related kinase	1.6773	0.000126996	1.6773	0h up vs 12h	XM_533555 /// XM_856477 /// XM_856508
Cfa.12612.1.A1_at	NUTF2	similar to Nuclear transport factor 2 (NTF-2) /// nuclear transport factor 2	1.67757	8.40028e-05	1.67757	0h up vs 12h	XM_536812 /// XM_847083 /// XM_859428 /// XM_859446
CfaAffx.14277.1.S1_s_at	DHX35	DEAH (Asp-Glu-Ala-His) box polypeptide 35	1.67787	0.00130558	1.67787	0h up vs 12h	XM_542996
CfaAffx.16045.1.S1_s_at	SLC35C2	solute carrier family 35, member C2	1.67901	4.22858e-05	1.67901	0h up vs 12h	XM_847903 /// XM_861576 /// XM_861591 /// XM_861605
CfaAffx.8197.1.S1_s_at	CTDSPL	CTD (carboxy-terminal domain, RNA polymerase II, polypeptide A) small phosphatas	1.68252	0.00255637	1.68252	0h up vs 12h	XM_846161
CfaAffx.2540.1.S1_s_at	CHAD	chondroadherin	1.68269	0.000259707	1.68269	0h up vs 12h	XM_538355
CfaAffx.29717.1.S1_s_at	TBL3	transducin (beta)-like 3	1.68339	0.000824201	1.68339	0h up vs 12h	XM_547184
Cfa.7399.1.A1_a_at	GFPT1	glutamine-fructose-6-phosphate transaminase 1	1.68365	2.51163e-06	1.68365	0h up vs 12h	XM_531854
Cfa.2452.1.A1_s_at	MSH3	mutS homolog 3 (E. coli)	1.68382	0.000260867	1.68382	0h up vs 12h	XM_536307
Cfa.4098.1.S1_s_at	HYAL2	hyaluronoglucosaminidase 2	1.68478	0.00558292	1.68478	0h up vs 12h	XM_541876
Cfa.10364.1.S1_at	RABGGTB	similar to Rab geranylgeranyltransferase, beta subunit /// Rab geranylgeranyltra	1.68482	7.49821e-06	1.68482	0h up vs 12h	XM_847822 /// XM_850411
Cfa.1587.1.A1_s_at	C5orf54	similar to transposon-derived Buster3 transposase-like	1.68532	0.000112163	1.68532	0h up vs 12h	XM_849669
Cfa.3119.1.A1_at	C2orf56	similar to CG17726-PA	1.68614	5.96577e-05	1.68614	0h up vs 12h	XM_532933 /// XM_858388
CfaAffx.12854.1.S1_at	RDH10	retinol dehydrogenase 10 (all-trans)	1.68653	0.000267122	1.68653	0h up vs 12h	XM_544127 /// XM_844782 /// XM_854946 /// XM_855015
CfaAffx.15034.1.S1_s_at	RIOK1	RIO kinase 1 (yeast)	1.68669	0.0092613	1.68669	0h up vs 12h	XM_535878
Cfa.21342.1.S1_s_at	PSMD3	proteasome (prosome, macropain) 26S subunit, non-ATPase, 3	1.68705	0.000353944	1.68705	0h up vs 12h	XM_548138
CfaAffx.7401.1.S1_at	PPP5C	protein phosphatase 5, catalytic subunit	1.68706	0.000777797	1.68706	0h up vs 12h	XM_849936
CfaAffx.9961.1.S1_at	BIVM	basic, immunoglobulin-like variable motif containing	1.68751	0.000235859	1.68751	0h up vs 12h	XM_542658
CfaAffx.10780.1.S1_at	ITPRIPL1	inositol 1,4,5-triphosphate receptor interacting protein-like 1	1.68808	0.000764316	1.68808	0h up vs 12h	XM_849336
CfaAffx.14869.1.S1_s_at	RPP40	ribonuclease P/MRP 40kDa subunit	1.68867	9.02017e-05	1.68867	0h up vs 12h	XM_535875
Cfa.20550.1.S1_at	LARP4	La ribonucleoprotein domain family, member 4	1.68899	0.00021653	1.68899	0h up vs 12h	XM_534803 /// XM_856104 /// XM_856133 /// XM_856162
Cfa.2885.1.S1_at	SNUPN	snurportin 1	1.68906	7.74765e-06	1.68906	0h up vs 12h	XM_544780
Cfa.13049.1.A1_at	IPO4	importin 4	1.68959	3.73418e-06	1.68959	0h up vs 12h	XM_537384 /// XM_855306
Cfa.6407.1.A1_at	ALDH3A2	aldehyde dehydrogenase 3 family, member A2	1.69008	3.63917e-05	1.69008	0h up vs 12h	XM_536656
Cfa.19116.1.S1_s_at	SARS	seryl-tRNA synthetase	1.6907	0.000668538	1.6907	0h up vs 12h	XM_547245 /// XM_847669 /// XM_861121 /// XM_861134 /// XM_861149 /// XM_861164
CfaAffx.9615.1.S1_at	NKIRAS1	NFKB inhibitor interacting Ras-like 1	1.69115	0.000129108	1.69115	0h up vs 12h	XM_534244
Cfa.10171.1.A1_at	LSM2	LSM2 homolog, U6 small nuclear RNA associated (S. cerevisiae)	1.69208	2.35514e-05	1.69208	0h up vs 12h	XM_532081
CfaAffx.14811.1.S1_at	PMS1	PMS1 postmeiotic segregation increased 1 (S. cerevisiae)	1.69262	9.95018e-05	1.69262	0h up vs 12h	XM_536002 /// XM_850587
CfaAffx.5047.1.S1_x_at	ZNF91	zinc finger protein 91	1.69302	1.81015e-06	1.69302	0h up vs 12h	XM_541442
CfaAffx.30969.1.S1_at	DHODH	dihydroorotate dehydrogenase	1.69393	0.000261625	1.69393	0h up vs 12h	XM_848306
Cfa.1666.1.S1_at	GNPNAT1	glucosamine-phosphate N-acetyltransferase 1	1.69395	1.49576e-05	1.69395	0h up vs 12h	XM_537448
CfaAffx.7879.1.S1_at	C11orf82	hypothetical LOC485160	1.69461	0.00139836	1.69461	0h up vs 12h	XM_845675
Cfa.21059.1.S1_s_at	ITPA	inosine triphosphatase (nucleoside triphosphate pyrophosphatase)	1.69469	4.1014e-05	1.69469	0h up vs 12h	XM_846481
Cfa.1664.1.A1_at	SDHAF2	similar to CG14757-PA	1.69491	1.48277e-05	1.69491	0h up vs 12h	XM_533273
CfaAffx.27994.1.S1_at	NLE1	notchless homolog 1 (Drosophila)	1.69556	3.03312e-05	1.69556	0h up vs 12h	XM_548262
CfaAffx.15848.1.S1_at	MTRR	5-methyltetrahydrofolate-homocysteine methyltransferase reductase	1.69559	0.00555273	1.69559	0h up vs 12h	XM_535797
Cfa.246.1.S1_s_at	SFRS3	splicing factor, arginine/serine-rich 3	1.69591	1.27033e-06	1.69591	0h up vs 12h	XM_532124
CfaAffx.13783.1.S1_s_at	CCT8	chaperonin containing TCP1, subunit 8 (theta)	1.69603	3.59032e-07	1.69603	0h up vs 12h	XM_535576 /// XM_850860 /// XM_850938
Cfa.14406.1.A1_at	FDFT1	farnesyl-diphosphate farnesyltransferase 1	1.69638	1.27871e-06	1.69638	0h up vs 12h	XM_534557 /// XM_851510 /// XM_851552
CfaAffx.1573.1.S1_at	MDM1	Mdm1 nuclear protein homolog (mouse)	1.69711	0.000156623	1.69711	0h up vs 12h	XM_531669
Cfa.16941.1.S1_at	PYCR1	pyrroline-5-carboxylate reductase 1	1.69729	0.000189751	1.69729	0h up vs 12h	XM_540491
CfaAffx.23642.1.S1_s_at	GTPBP3	GTP binding protein 3 (mitochondrial)	1.69769	0.000185434	1.69769	0h up vs 12h	XM_541954 /// XM_860554
CfaAffx.26936.1.S1_at	PIAS2	protein inhibitor of activated STAT, 2	1.70053	0.000897184	1.70053	0h up vs 12h	XM_537271 /// XM_847736 /// XM_861282 /// XM_861294 /// XM_861329
CfaAffx.27898.1.S1_at	RBBP8	retinoblastoma binding protein 8	1.70062	1.52844e-05	1.70062	0h up vs 12h	XM_537299 /// XM_843283
CfaAffx.27241.1.S1_s_at	VRK1	vaccinia related kinase 1	1.70063	0.000106668	1.70063	0h up vs 12h	XM_547970
CfaAffx.140.1.S1_at	GEMIN4	gem (nuclear organelle) associated protein 4	1.70072	0.00068202	1.70072	0h up vs 12h	XM_848829
CfaAffx.20800.1.S1_s_at	FASTKD2	FAST kinase domains 2	1.70139	1.21331e-05	1.70139	0h up vs 12h	XM_536043
CfaAffx.2473.1.S1_at	SQLE	squalene epoxidase	1.7014	0.000112526	1.7014	0h up vs 12h	XM_845547 /// XM_856851
CfaAffx.26544.1.S1_at	STXBP4	syntaxin binding protein 4	1.70141	0.000476438	1.70141	0h up vs 12h	XM_548214
Cfa.18695.1.S1_s_at	RPA1	replication protein A1, 70kDa	1.7015	0.0083203	1.7015	0h up vs 12h	XM_548316 /// XM_863394 /// XM_863398
Cfa.638.1.S1_at	PSMC6	proteasome (prosome, macropain) 26S subunit, ATPase, 6	1.70193	0.000516515	1.70193	0h up vs 12h	XM_535701
CfaAffx.13746.1.S1_at	RHEBL1	Ras homolog enriched in brain like 1	1.70295	0.000434822	1.70295	0h up vs 12h	XM_846022
CfaAffx.3272.1.S1_at	CEP78	centrosomal protein 78kDa	1.70407	0.000251702	1.70407	0h up vs 12h	XM_844263 /// XM_853399
CfaAffx.17119.1.S1_s_at	ACSL5	acyl-CoA synthetase long-chain family member 5	1.70539	9.53689e-05	1.70539	0h up vs 12h	XM_535014 /// XM_859575 /// XM_859592 /// XM_859614 /// XM_859627
CfaAffx.27099.1.S1_at	ILF3	interleukin enhancer binding factor 3, 90kDa	1.70611	0.000133271	1.70611	0h up vs 12h	XM_542066 /// XM_848968 /// XM_863028 /// XM_863032 /// XM_863034 /// XM_863037
CfaAffx.8212.1.S1_s_at	ABCF2	ATP-binding cassette, sub-family F (GCN20), member 2	1.70626	0.000174249	1.70626	0h up vs 12h	XM_539922 /// XM_845127 /// XM_855686 /// XM_855715 /// XM_855748 /// XM_855775
CfaAffx.16319.1.S1_at	PDCD11	programmed cell death 11	1.70685	0.000262959	1.70685	0h up vs 12h	XM_535003
CfaAffx.7071.1.S1_s_at	GDI2	GDP dissociation inhibitor 2 /// similar to Rab GDP dissociation inhibitor beta	1.70733	9.93225e-05	1.70733	0h up vs 12h	NM_001003184 /// XM_845830
CfaAffx.19003.1.S1_s_at	SLMO2	slowmo homolog 2 (Drosophila)	1.70736	0.00245733	1.70736	0h up vs 12h	XM_534469 /// XM_862478
CfaAffx.16643.1.S1_at	RRP1	ribosomal RNA processing 1 homolog (S. cerevisiae)	1.70756	9.63141e-05	1.70756	0h up vs 12h	XM_535602
CfaAffx.23546.1.S1_at	SDF2L1	stromal cell-derived factor 2-like 1	1.70774	6.40807e-06	1.70774	0h up vs 12h	XM_845717
CfaAffx.31154.1.S1_at	CENPT	centromere protein T	1.70849	0.00763675	1.70849	0h up vs 12h	XM_848768
CfaAffx.7724.1.S1_at	TMEM126B	transmembrane protein 126B	1.70926	1.05322e-05	1.70926	0h up vs 12h	XM_542274
CfaAffx.16348.1.S1_at	AGFG1	ArfGAP with FG repeats 1	1.70929	0.0001474	1.70929	0h up vs 12h	XM_534592 /// XM_855621 /// XM_855655
CfaAffx.19191.1.S1_s_at	SEC24D	SEC24 family, member D (S. cerevisiae)	1.7093	2.4143e-05	1.7093	0h up vs 12h	XM_535702
Cfa.6923.1.A1_s_at	METTL3	methyltransferase like 3	1.70964	5.67687e-06	1.70964	0h up vs 12h	XM_532627 /// XM_859245 /// XM_859268 /// XM_859287 /// XM_859310 /// XM_859328
CfaAffx.12810.1.S1_s_at	EIF6	eukaryotic translation initiation factor 6	1.71036	1.34601e-05	1.71036	0h up vs 12h	XM_534401 /// XM_859354 /// XM_859372
CfaAffx.12527.1.S1_at	ARHGAP10	Rho GTPase activating protein 10	1.71064	0.00742115	1.71064	0h up vs 12h	XM_539757
Cfa.1163.1.A1_s_at	PPP2R2A	protein phosphatase 2 (formerly 2A), regulatory subunit B, alpha isoform	1.71137	4.19897e-06	1.71137	0h up vs 12h	XM_534568 /// XM_853102 /// XM_853147 /// XM_853185 /// XM_853226 /// XM_853265
CfaAffx.1486.1.S1_s_at	STXBP5	syntaxin binding protein 5 (tomosyn)	1.71212	0.00157599	1.71212	0h up vs 12h	XM_533442
CfaAffx.28692.1.S1_s_at	TLCD1	similar to Y63D3A.8	1.71224	0.00169585	1.71224	0h up vs 12h	XM_537748
CfaAffx.30663.1.S1_at	C9orf114	similar to CG12128-PA, isoform A	1.7131	8.58286e-05	1.7131	0h up vs 12h	XM_846054
CfaAffx.2859.1.S1_at	PPARD	peroxisome proliferator-activated receptor delta	1.71571	2.35465e-05	1.71571	0h up vs 12h	NM_001048102 /// XM_538877 /// XM_858777 /// XM_858821
CfaAffx.1187.1.S1_at	PRIM1	primase, DNA, polypeptide 1 (49kDa)	1.71763	0.000400045	1.71763	0h up vs 12h	XM_844058 /// XM_852882
CfaAffx.4666.1.S1_at	ALG2	asparagine-linked glycosylation 2, alpha-1,3-mannosyltransferase homolog (S. cer	1.7181	0.000101507	1.7181	0h up vs 12h	XM_532010
Cfa.20976.1.S1_at	TOMM6	hypothetical protein LOC609079	1.71818	0.000203553	1.71818	0h up vs 12h	XM_846282
CfaAffx.9349.1.S1_at	TASP1	taspase, threonine aspartase, 1	1.71941	1.59732e-05	1.71941	0h up vs 12h	XM_534342 /// XM_844166 /// XM_853145 /// XM_853264
CfaAffx.5384.1.S1_s_at	ZNF684	zinc finger protein 684	1.71998	0.000190222	1.71998	0h up vs 12h	XM_539571
Cfa.4576.1.A1_at	GCN1L1	GCN1 general control of amino-acid synthesis 1-like 1 (yeast)	1.72011	2.54296e-05	1.72011	0h up vs 12h	XM_534701 /// XM_857694
Cfa.17814.2.S1_at	TPM4	similar to tropomyosin 1 (alpha)	1.72045	0.00029475	1.72045	0h up vs 12h	XM_847548 /// XM_861002 /// XM_861016 /// XM_861034
Cfa.5610.1.A1_at	MPHOSPH8	M-phase phosphoprotein 8	1.72071	2.74803e-05	1.72071	0h up vs 12h	NM_001145981
CfaAffx.5572.1.S1_at	CCT4	chaperonin containing TCP1, subunit 4 (delta)	1.72146	5.44763e-06	1.72146	0h up vs 12h	XM_539390
Cfa.1778.1.A1_s_at	ZNF7	zinc finger protein 7	1.72188	6.69228e-06	1.72188	0h up vs 12h	XM_532359
CfaAffx.14814.1.S1_at	INTS8	integrator complex subunit 8	1.72352	0.00167896	1.72352	0h up vs 12h	XM_544184
CfaAffx.19191.1.S1_at	SEC24D	SEC24 family, member D (S. cerevisiae)	1.72376	0.000241842	1.72376	0h up vs 12h	XM_535702
Cfa.8680.1.A1_at	PGS1	phosphatidylglycerophosphate synthase 1	1.72405	0.000513168	1.72405	0h up vs 12h	XM_533128
Cfa.2797.1.A1_s_at	MRPL46	mitochondrial ribosomal protein L46	1.72412	2.89027e-05	1.72412	0h up vs 12h	XM_536185
CfaAffx.15333.1.S1_at	THYN1	thymocyte nuclear protein 1	1.72479	9.60372e-05	1.72479	0h up vs 12h	XM_546386
CfaAffx.31176.1.S1_s_at	FUBP1	far upstream element (FUSE) binding protein 1	1.72548	0.000144128	1.72548	0h up vs 12h	XM_547322 /// XM_848629 /// XM_862594 /// XM_862603 /// XM_862623 /// XM_862632
Cfa.13873.1.S1_at	DCTD	dCMP deaminase	1.72564	9.03062e-05	1.72564	0h up vs 12h	XM_843934 /// XM_852647
Cfa.5085.1.A1_at	DAPK1	death-associated protein kinase 1	1.72622	9.34445e-05	1.72622	0h up vs 12h	XM_541259
CfaAffx.8878.1.S1_at	SLITRK6	SLIT and NTRK-like family, member 6	1.72788	0.0004183	1.72788	0h up vs 12h	XM_542630
Cfa.8028.1.S1_s_at	SNRPF	small nuclear ribonucleoprotein polypeptide F	1.72887	2.23005e-06	1.72887	0h up vs 12h	XM_539726
CfaAffx.26994.1.S1_at	HAUS1	HAUS augmin-like complex, subunit 1	1.72904	1.30777e-05	1.72904	0h up vs 12h	XM_537272
CfaAffx.26371.1.S1_at	PTPLAD1	protein tyrosine phosphatase-like A domain containing 1	1.72908	2.10487e-05	1.72908	0h up vs 12h	XM_535518
CfaAffx.20006.1.S1_at	CDC2	cell division cycle 2, G1 to S and G2 to M	1.72942	0.000536598	1.72942	0h up vs 12h	XM_546115 /// XM_844357 /// XM_853775
CfaAffx.28047.1.S1_s_at	THOC1	THO complex 1	1.72955	3.07627e-05	1.72955	0h up vs 12h	XM_547651 /// XM_851278 /// XM_851320 /// XM_851361 /// XM_851404 /// XM_851450
CfaAffx.6214.1.S1_at	PSMA2	proteasome (prosome, macropain) subunit, alpha type, 2	1.73212	0.00192593	1.73212	0h up vs 12h	XM_533078 /// XM_851043
CfaAffx.24269.1.S1_s_at	RBAK	RB-associated KRAB zinc finger	1.73238	0.000600183	1.73238	0h up vs 12h	XM_546995
Cfa.16258.1.S1_at	BHLHE40	basic helix-loop-helix family, member e40	1.73259	1.04125e-05	1.73259	0h up vs 12h	XM_541795 /// XM_857541 /// XM_857566 /// XM_857594
Cfa.11756.1.A1_s_at	EXOSC4	exosome component 4	1.73286	2.64121e-06	1.73286	0h up vs 12h	XM_539207 /// XM_852325 /// XM_852404 /// XM_852445
CfaAffx.4845.1.S1_at	MTO1	mitochondrial translation optimization 1 homolog (S. cerevisiae)	1.73416	4.09069e-05	1.73416	0h up vs 12h	XM_532202
CfaAffx.3026.1.S1_s_at	PSMD5	similar to 26S proteasome non-ATPase regulatory subunit 5 (26S proteasome subuni	1.7342	1.39468e-05	1.7342	0h up vs 12h	XM_531929 /// XM_848260
CfaAffx.23030.1.S1_s_at	FMO1	flavin containing monooxygenase 1	1.73434	0.00234606	1.73434	0h up vs 12h	NM_001003061
CfaAffx.1163.1.S1_s_at	TIMELESS	timeless homolog (Drosophila)	1.73443	0.00375406	1.73443	0h up vs 12h	XM_538233
CfaAffx.12360.1.S1_at	USP39	ubiquitin specific peptidase 39	1.73486	5.8036e-06	1.73486	0h up vs 12h	XM_532977 /// XM_860275 /// XM_860292
CfaAffx.12456.1.S1_s_at	CDK7	cyclin-dependent kinase 7	1.73603	5.56295e-05	1.73603	0h up vs 12h	XM_845331 /// XM_856299 /// XM_856338
Cfa.21121.1.S1_at	SFRS1	splicing factor, arginine/serine-rich 1	1.73721	0.00176621	1.73721	0h up vs 12h	XM_847964 /// XM_861636 /// XM_861650 /// XM_861665 /// XM_861677 /// XM_861690
CfaAffx.8674.1.S1_at	NXT1	NTF2-like export factor 1	1.73853	2.69571e-05	1.73853	0h up vs 12h	XM_534323
Cfa.16777.1.S1_s_at	MRPL55	mitochondrial ribosomal protein L55	1.73859	1.21385e-05	1.73859	0h up vs 12h	XM_843940
CfaAffx.29595.1.S1_s_at	NOC2L	nucleolar complex associated 2 homolog (S. cerevisiae)	1.74243	2.4143e-05	1.74243	0h up vs 12h	XM_546728
CfaAffx.21190.1.S1_s_at	ZW10	ZW10, kinetochore associated, homolog (Drosophila)	1.74259	6.79074e-05	1.74259	0h up vs 12h	XM_536569 /// XM_856279 /// XM_856307
CfaAffx.18468.1.S1_at	CCDC58	coiled-coil domain containing 58	1.74264	0.00023243	1.74264	0h up vs 12h	XM_535759
Cfa.19906.1.S1_at	HAUS6	HAUS augmin-like complex, subunit 6	1.74374	0.0067671	1.74374	0h up vs 12h	XM_538672
CfaAffx.21308.1.S1_s_at	PLA2G4A	phospholipase A2, group IVA (cytosolic, calcium-dependent)	1.74437	2.09022e-05	1.74437	0h up vs 12h	XM_537170
CfaAffx.5488.1.S1_s_at	NUDCD3	NudC domain containing 3	1.74471	0.00295743	1.74471	0h up vs 12h	XM_845001
Cfa.21272.1.S1_s_at	TCP1	t-complex 1	1.74524	2.37481e-05	1.74524	0h up vs 12h	XM_541181 /// XM_857533 /// XM_857582 /// XM_857612 /// XM_857632 /// XM_857659
CfaAffx.28793.1.S1_s_at	NFIA	nuclear factor I/A	1.74593	5.40894e-05	1.74593	0h up vs 12h	XM_536691
Cfa.7263.1.S1_s_at	ADRM1	adhesion regulating molecule 1	1.74638	5.14769e-05	1.74638	0h up vs 12h	XM_534476 /// XM_862499 /// XM_862507
CfaAffx.17875.1.S1_at	BCAT1	branched chain aminotransferase 1, cytosolic	1.74646	0.00512537	1.74646	0h up vs 12h	XM_543760
CfaAffx.22248.1.S1_s_at	ARMC6	armadillo repeat containing 6	1.7482	0.000389554	1.7482	0h up vs 12h	XM_541927
CfaAffx.25637.1.S1_s_at	BOD1	biorientation of chromosomes in cell division 1	1.75079	4.09999e-05	1.75079	0h up vs 12h	XM_849203
CfaAffx.3385.1.S1_at	RFK	riboflavin kinase	1.75194	0.000458399	1.75194	0h up vs 12h	XM_541275
Cfa.11015.1.A1_at	HUS1	HUS1 checkpoint homolog (S. pombe)	1.75228	0.000593598	1.75228	0h up vs 12h	XM_843198
CfaAffx.27927.1.S1_at	SLC26A2	solute carrier family 26 (sulfate transporter), member 2	1.75256	0.00661449	1.75256	0h up vs 12h	XM_850014
CfaAffx.3501.1.S1_s_at	ZNF800	zinc finger protein 800	1.75353	0.000115982	1.75353	0h up vs 12h	XM_532439 /// XM_844414
CfaAffx.28791.1.S1_at	CEP76	centrosomal protein 76kDa	1.75374	0.000749908	1.75374	0h up vs 12h	XM_537339 /// XM_844971 /// XM_855438 /// XM_855507
Cfa.15736.1.A1_s_at	CCDC76	coiled-coil domain containing 76	1.75486	1.89541e-05	1.75486	0h up vs 12h	XM_537056
CfaAffx.15379.1.S1_at	NCAPD3	non-SMC condensin II complex, subunit D3	1.75544	0.000361663	1.75544	0h up vs 12h	XM_546388
CfaAffx.719.1.S1_s_at	SC4MOL	sterol-C4-methyl oxidase-like	1.75576	1.57812e-05	1.75576	0h up vs 12h	XM_532714 /// XM_862858
CfaAffx.21976.1.S1_s_at	SF1	splicing factor 1	1.75585	0.00151925	1.75585	0h up vs 12h	XM_533240 /// XM_847975 /// XM_861735 /// XM_861753 /// XM_861767 /// XM_861776
Cfa.20853.2.S1_at	LSM8	LSM8 homolog, U6 small nuclear RNA associated (S. cerevisiae)	1.75593	0.000125277	1.75593	0h up vs 12h	XM_532529 /// XM_861126
CfaAffx.4290.1.S1_s_at	ELOVL5	ELOVL family member 5, elongation of long chain fatty acids (FEN1/Elo2, SUR4/Elo	1.75695	0.000297003	1.75695	0h up vs 12h	XM_847869
Cfa.12870.1.A1_at	MPZL1	myelin protein zero-like 1	1.75746	0.000934524	1.75746	0h up vs 12h	XM_537211
Cfa.21063.1.S1_at	C21orf45	similar to Protein C21orf45	1.75887	0.000902629	1.75887	0h up vs 12h	XM_847014
CfaAffx.3455.1.S1_s_at	C9orf41	similar to CG11596-PA, isoform A	1.75966	0.00133084	1.75966	0h up vs 12h	XM_533523
CfaAffx.6368.1.S1_s_at	USP38	ubiquitin specific peptidase 38	1.76031	0.000475128	1.76031	0h up vs 12h	XM_533279 /// XM_850570 /// XM_850600 /// XM_850636
CfaAffx.10703.1.S1_at	CDC16	cell division cycle 16 homolog (S. cerevisiae)	1.76279	1.82282e-06	1.76279	0h up vs 12h	XM_843484 /// XM_851219 /// XM_851260 /// XM_851301 /// XM_851345
CfaAffx.10569.1.S1_s_at	LOC484560	similar to Hypothetical zinc finger protein KIAA1559	1.76335	0.00185916	1.76335	0h up vs 12h	XM_541674 /// XM_848465 /// XM_862493 /// XM_862503 /// XM_862512 /// XM_862522
CfaAffx.18371.1.S1_s_at	LASS6	LAG1 homolog, ceramide synthase 6	1.76373	0.000127496	1.76373	0h up vs 12h	XM_545509
Cfa.12008.1.A1_s_at	ASNS	asparagine synthetase	1.76396	3.49071e-05	1.76396	0h up vs 12h	XM_532473
CfaAffx.12586.1.S1_at	TFCP2	transcription factor CP2	1.76449	0.00124058	1.76449	0h up vs 12h	XM_534801
Cfa.2420.1.S1_at	MRPL1	mitochondrial ribosomal protein L1	1.76475	4.43711e-05	1.76475	0h up vs 12h	XM_535620
Cfa.1892.1.S1_at	SHFM1	split hand/foot malformation (ectrodactyly) type 1	1.76492	0.000715449	1.76492	0h up vs 12h	XM_845285 /// XM_856211
CfaAffx.17408.1.S1_at	SNRNP40	small nuclear ribonucleoprotein 40kDa (U5)	1.76495	6.08475e-06	1.76495	0h up vs 12h	XM_849637
Cfa.7065.1.S1_at	IRF2BP2	interferon regulatory factor 2 binding protein 2	1.76576	0.000104894	1.76576	0h up vs 12h	XM_844348
CfaAffx.24673.1.S1_at	CECR5	similar to cat eye syndrome chromosome region, candidate 5 isoform 2 precursor	1.76603	0.000141199	1.76603	0h up vs 12h	XM_534933
CfaAffx.11174.1.S1_s_at	PPAP2A	phosphatidic acid phosphatase type 2A	1.76627	5.04379e-05	1.76627	0h up vs 12h	XM_844594 /// XM_854434
CfaAffx.21113.1.S1_s_at	DDX20	DEAD (Asp-Glu-Ala-Asp) box polypeptide 20	1.76738	5.33497e-05	1.76738	0h up vs 12h	XM_533068
CfaAffx.15298.1.S1_s_at	NIPA2	non imprinted in Prader-Willi/Angelman syndrome 2	1.76786	2.27824e-05	1.76786	0h up vs 12h	XM_536157
CfaAffx.4605.1.S1_s_at	PTP4A1	protein tyrosine phosphatase type IVA, member 1	1.76876	0.00208632	1.76876	0h up vs 12h	XM_538984 /// XM_861872 /// XM_861882
Cfa.10647.1.S1_s_at	TIMM17A	translocase of inner mitochondrial membrane 17 homolog A (yeast)	1.76913	2.63938e-06	1.76913	0h up vs 12h	XM_537124 /// XM_851235
CfaAffx.4551.1.S1_at	NCBP1	nuclear cap binding protein subunit 1, 80kDa	1.77072	9.87006e-06	1.77072	0h up vs 12h	XM_532003 /// XM_861995 /// XM_862002 /// XM_862016
CfaAffx.10723.1.S1_s_at	DIMT1L	similar to Probable dimethyladenosine transferase (S-adenosylmethionine-6-N,N-ad	1.77193	9.93481e-06	1.77193	0h up vs 12h	XM_535250
CfaAffx.15893.1.S1_s_at	CCT6B	similar to T-complex protein 1, zeta subunit (TCP-1-zeta) (CCT-zeta) (CCT-zeta-1	1.77258	1.13673e-06	1.77258	0h up vs 12h	XM_848687
CfaAffx.23004.1.S1_s_at	RPL22L1	ribosomal protein L22-like 1	1.77307	5.7231e-06	1.77307	0h up vs 12h	XM_545287
Cfa.17411.1.S1_at	TTC19	tetratricopeptide repeat domain 19	1.7733	9.25094e-05	1.7733	0h up vs 12h	XM_536654 /// XM_858790
Cfa.19384.1.S1_at	PTRH1	peptidyl-tRNA hydrolase 1 homolog (S. cerevisiae)	1.77353	5.1913e-05	1.77353	0h up vs 12h	XM_537833
CfaAffx.9880.1.S1_at	CRLS1	cardiolipin synthase 1	1.77359	7.30949e-05	1.77359	0h up vs 12h	XM_844822 /// XM_855091 /// XM_855119 /// XM_855150
Cfa.7907.1.A1_x_at	LOC608841	hypothetical protein LOC608841	1.77421	0.000950685	1.77421	0h up vs 12h	XM_856471 /// XM_856529 /// XM_856559
Cfa.4769.1.A1_at	RPUSD2	RNA pseudouridylate synthase domain containing 2	1.77422	3.58896e-05	1.77422	0h up vs 12h	XM_544620
Cfa.21178.2.S1_a_at	CSE1L	CSE1 chromosome segregation 1-like (yeast)	1.77645	0.000249586	1.77645	0h up vs 12h	XM_848113 /// XM_861922 /// XM_861932 /// XM_861942
CfaAffx.16353.1.S1_at	ALG10	asparagine-linked glycosylation 10, alpha-1,2-glucosyltransferase homolog (S. po	1.77678	0.00636326	1.77678	0h up vs 12h	XM_534842
CfaAffx.12638.1.S1_at	LOC477773	hypothetical LOC477773	1.77686	0.00133153	1.77686	0h up vs 12h	XM_534967
CfaAffx.22202.1.S1_at	CASK	calcium/calmodulin-dependent serine protein kinase (MAGUK family)	1.77773	0.000437663	1.77773	0h up vs 12h	XM_538004 /// XM_845525 /// XM_856533 /// XM_856563 /// XM_856593 /// XM_856627
CfaAffx.14119.1.S1_at	C12orf41	similar to CG18041-PA	1.77863	0.000434325	1.77863	0h up vs 12h	XM_846208
Cfa.6400.1.A1_at	TSSC4	tumor suppressing subtransferable candidate 4	1.77914	1.78821e-06	1.77914	0h up vs 12h	XM_849294
Cfa.20162.1.S1_s_at	GSPT1	G1 to S phase transition 1	1.77957	7.85062e-06	1.77957	0h up vs 12h	XM_536971 /// XM_858262 /// XM_858289
CfaAffx.28578.1.S1_at	EFCAB7	EF-hand calcium binding domain 7	1.78192	1.18987e-05	1.78192	0h up vs 12h	XM_536685
CfaAffx.22113.1.S1_at	PPM1L	protein phosphatase 1 (formerly 2C)-like	1.783	3.66245e-05	1.783	0h up vs 12h	XM_845816
Cfa.14550.1.A1_at	PARD3	par-3 partitioning defective 3 homolog (C. elegans)	1.78459	0.00246215	1.78459	0h up vs 12h	XM_535141
CfaAffx.4292.1.S1_at	EIF5B	eukaryotic translation initiation factor 5B	1.78497	0.000119577	1.78497	0h up vs 12h	XM_531784 /// XM_846169 /// XM_858317 /// XM_858362
CfaAffx.13491.1.S1_at	GPR171	G protein-coupled receptor 171	1.78549	0.00317605	1.78549	0h up vs 12h	XM_542837
CfaAffx.12612.1.S1_at	KCMF1	potassium channel modulatory factor 1	1.786	0.000823056	1.786	0h up vs 12h	XM_532983 /// XM_860551
CfaAffx.28080.1.S1_s_at	CCL1	chemokine (C-C motif) ligand 1	1.78643	2.48353e-06	1.78643	0h up vs 12h	NM_001005252
CfaAffx.25175.1.S1_at	PRELID1	PRELI domain containing 1	1.7872	2.97951e-06	1.7872	0h up vs 12h	XM_536419 /// XM_847310 /// XM_860590 /// XM_860605
CfaAffx.12046.1.S1_at	TDG	thymine-DNA glycosylase	1.78808	0.00033784	1.78808	0h up vs 12h	XM_532673
CfaAffx.28439.1.S1_at	AK3L1	adenylate kinase 3-like 1	1.79011	4.84009e-06	1.79011	0h up vs 12h	XM_546674
Cfa.17126.1.S1_at	PRKAR2A	protein kinase, cAMP-dependent, regulatory, type II, alpha	1.79021	5.0005e-05	1.79021	0h up vs 12h	XM_541890 /// XM_846033 /// XM_858026 /// XM_858049 /// XM_858109 /// XM_858134
CfaAffx.17913.1.S1_at	AEN	apoptosis enhancing nuclease	1.79314	0.000242487	1.79314	0h up vs 12h	XM_545846
CfaAffx.2023.1.S1_s_at	LYRM7	Lyrm7 homolog (mouse)	1.79382	0.000816647	1.79382	0h up vs 12h	XM_846740
CfaAffx.23413.1.S1_s_at	KIAA0090	similar to CG2943-PA	1.79424	0.00146764	1.79424	0h up vs 12h	XM_850160
CfaAffx.15860.1.S1_s_at	PSPH	phosphoserine phosphatase	1.79449	5.75834e-07	1.79449	0h up vs 12h	XM_546901 /// XM_843195 /// XM_850744
CfaAffx.15451.1.S1_s_at	NOL7	nucleolar protein 7, 27kDa	1.79496	1.51706e-06	1.79496	0h up vs 12h	XM_535892
Cfa.4795.1.A1_at	URB1	similar to Nucleolar preribosomal-associated protein 1	1.79515	1.79004e-06	1.79515	0h up vs 12h	XM_544859
CfaAffx.24415.1.S1_at	PYGO1	pygopus homolog 1 (Drosophila)	1.79596	0.000602524	1.79596	0h up vs 12h	XM_544693
CfaAffx.16213.1.S1_s_at	MPHOSPH10	M-phase phosphoprotein 10 (U3 small nucleolar ribonucleoprotein)	1.79723	0.000483645	1.79723	0h up vs 12h	XM_844258
CfaAffx.12259.1.S1_at	MRPS22	mitochondrial ribosomal protein S22	1.79786	1.74359e-06	1.79786	0h up vs 12h	XM_535113 /// XM_847244 /// XM_860393
Cfa.6832.1.A1_at	SLC2A6	solute carrier family 2 (facilitated glucose transporter), member 6	1.79816	0.000109442	1.79816	0h up vs 12h	XM_548395
CfaAffx.16541.1.S1_at	UCHL5	ubiquitin carboxyl-terminal hydrolase L5	1.79847	6.46878e-06	1.79847	0h up vs 12h	XM_536116
CfaAffx.21859.1.S1_s_at	IDH3A	isocitrate dehydrogenase 3 (NAD+) alpha	1.8004	2.41806e-05	1.8004	0h up vs 12h	XM_536213 /// XM_856164 /// XM_856218 /// XM_856244
CfaAffx.20602.1.S1_s_at	BAZ1A	bromodomain adjacent to zinc finger domain, 1A	1.8009	0.000251987	1.8009	0h up vs 12h	XM_537409 /// XM_856502 /// XM_856530 /// XM_856560 /// XM_856589 /// XM_856623
Cfa.15095.1.A1_at	GRPEL1	GrpE-like 1, mitochondrial (E. coli)	1.80218	5.89007e-06	1.80218	0h up vs 12h	XM_545902
CfaAffx.24708.1.S1_at	LIN9	lin-9 homolog (C. elegans)	1.80268	0.000496128	1.80268	0h up vs 12h	XM_849606
CfaAffx.22615.1.S1_at	SLC35F2	solute carrier family 35, member F2	1.80274	0.00637068	1.80274	0h up vs 12h	XM_536587
CfaAffx.13416.1.S1_s_at	GPN3	GPN-loop GTPase 3	1.80287	4.39689e-07	1.80287	0h up vs 12h	XM_534673
Cfa.21398.1.S1_s_at	GAR1	GAR1 ribonucleoprotein homolog (yeast)	1.80291	4.59139e-05	1.80291	0h up vs 12h	XM_848036
Cfa.2626.1.A1_a_at	ARMCX5	armadillo repeat containing, X-linked 5	1.80389	0.0021227	1.80389	0h up vs 12h	XM_538116
CfaAffx.13635.1.S1_s_at	C8orf59	hypothetical LOC477927	1.80412	4.72013e-05	1.80412	0h up vs 12h	XM_535116
CfaAffx.22822.1.S1_s_at	PRKCI	protein kinase C, iota	1.80509	9.358e-06	1.80509	0h up vs 12h	XM_535855
CfaAffx.26503.1.S1_at	UTP18	UTP18, small subunit (SSU) processome component, homolog (yeast)	1.80578	2.37601e-06	1.80578	0h up vs 12h	XM_548208
CfaAffx.13462.1.S1_at	IMPA1	inositol(myo)-1(or 4)-monophosphatase 1	1.80646	3.38192e-05	1.80646	0h up vs 12h	XM_535114
CfaAffx.12758.1.S1_at	TMEM20	transmembrane protein 20	1.80707	0.00152475	1.80707	0h up vs 12h	XM_543936
CfaAffx.15655.1.S1_s_at	PSMD14	proteasome (prosome, macropain) 26S subunit, non-ATPase, 14	1.80763	4.18754e-06	1.80763	0h up vs 12h	XM_535931 /// XM_852307 /// XM_852348
CfaAffx.29312.1.S1_at	NMRAL1	NmrA-like family domain containing 1	1.80995	5.02057e-05	1.80995	0h up vs 12h	XM_547146
CfaAffx.11943.1.S1_at	RPP14	ribonuclease P/MRP 14kDa subunit	1.81024	7.31445e-05	1.81024	0h up vs 12h	XM_844095
Cfa.1062.1.A1_at	RNF138	ring finger protein 138	1.81149	0.000204189	1.81149	0h up vs 12h	XM_537288
CfaAffx.22648.1.S1_at	STIP1	stress-induced-phosphoprotein 1	1.81211	7.74765e-06	1.81211	0h up vs 12h	XM_849867
CfaAffx.7499.1.S1_s_at	MASTL	microtubule associated serine/threonine kinase-like	1.81292	0.000778181	1.81292	0h up vs 12h	XM_843773 /// XM_852168
CfaAffx.3089.1.S1_s_at	TSGA14	testis specific, 14	1.81354	0.00149844	1.81354	0h up vs 12h	XM_539375
Cfa.3455.1.A1_at	TCOF1	Treacher Collins-Franceschetti syndrome 1	1.81529	0.000127589	1.81529	0h up vs 12h	NM_001003057
Cfa.14295.1.S1_at	PPIL3	peptidylprolyl isomerase (cyclophilin)-like 3	1.81539	0.00020951	1.81539	0h up vs 12h	XM_844093 /// XM_853077
Cfa.3505.1.S1_s_at	ETV4	ets variant 4	1.81595	0.00140779	1.81595	0h up vs 12h	XM_537626 /// XM_852232
CfaAffx.22771.1.S1_s_at	AASDHPPT	aminoadipate-semialdehyde dehydrogenase-phosphopantetheinyl transferase	1.81602	9.98147e-07	1.81602	0h up vs 12h	XM_546544
CfaAffx.19351.1.S1_s_at	PEA15	phosphoprotein enriched in astrocytes 15	1.81695	0.000574631	1.81695	0h up vs 12h	XM_847520
Cfa.10369.1.S1_at	IPO5	importin 5	1.81722	3.62545e-06	1.81722	0h up vs 12h	XM_542647 /// XM_854438
CfaAffx.13598.1.S1_at	N6AMT1	N-6 adenine-specific DNA methyltransferase 1 (putative)	1.81773	6.24705e-05	1.81773	0h up vs 12h	XM_544839
Cfa.18413.1.S1_at	RPS26	ribosomal protein S26	1.81838	1.98849e-05	1.81838	0h up vs 12h	XM_531628 /// XM_851580
CfaAffx.30518.1.S1_at	EXOSC2	exosome component 2	1.81899	0.000884114	1.81899	0h up vs 12h	XM_845677
Cfa.7372.1.S1_at	MIPEP	mitochondrial intermediate peptidase	1.81908	0.000107385	1.81908	0h up vs 12h	XM_534532
Cfa.2443.1.A1_at	GPRC5B	G protein-coupled receptor, family C, group 5, member B	1.81911	0.000820183	1.81911	0h up vs 12h	XM_536950
CfaAffx.16521.1.S1_at	SNRPA1	small nuclear ribonucleoprotein polypeptide A'	1.82109	6.5708e-07	1.82109	0h up vs 12h	XM_843830 /// XM_852301 /// XM_852341
CfaAffx.3774.1.S1_at	FXN	frataxin	1.82204	2.54296e-05	1.82204	0h up vs 12h	NM_001109958 /// XM_846242
CfaAffx.13121.1.S1_s_at	CRISPLD1	cysteine-rich secretory protein LCCL domain containing 1	1.82267	0.0017181	1.82267	0h up vs 12h	XM_544133 /// XM_855462
CfaAffx.10946.1.S1_at	ERI1	similar to histone mRNA 3 end-specific exonuclease	1.82397	2.14681e-07	1.82397	0h up vs 12h	XM_539997
Cfa.13912.1.A1_at	RRM2	ribonucleotide reductase M2 polypeptide	1.82522	4.77827e-05	1.82522	0h up vs 12h	XM_540076 /// XM_851253
Cfa.8514.1.S1_at	GCSH	glycine cleavage system protein H (aminomethyl carrier)	1.82595	5.82122e-05	1.82595	0h up vs 12h	XM_536768
Cfa.12375.1.A1_at	FKBP5	FK506 binding protein 5	1.82654	2.22264e-06	1.82654	0h up vs 12h	XM_538880
CfaAffx.28653.1.S1_s_at	DUS3L	dihydrouridine synthase 3-like (S. cerevisiae)	1.8268	0.000100449	1.8268	0h up vs 12h	XM_542144
CfaAffx.8890.1.S1_at	TK1	thymidine kinase 1, soluble	1.82699	0.000473269	1.82699	0h up vs 12h	XM_540462
Cfa.21447.1.S1_s_at	TAF6	TAF6 RNA polymerase II, TATA box binding protein (TBP)-associated factor, 80kDa	1.82735	0.000300929	1.82735	0h up vs 12h	XM_546964 /// XM_854879 /// XM_854916
CfaAffx.23003.1.S1_at	MPV17L2	MPV17 mitochondrial membrane protein-like 2	1.82816	1.82999e-05	1.82816	0h up vs 12h	XM_541943 /// XM_860378
CfaAffx.28214.1.S1_at	PELO	pelota homolog (Drosophila)	1.82822	5.05691e-06	1.82822	0h up vs 12h	XM_536477
CfaAffx.28589.1.S1_at	UTP14A	UTP14, U3 small nucleolar ribonucleoprotein, homolog A (yeast)	1.83004	1.38881e-05	1.83004	0h up vs 12h	XM_549249
CfaAffx.23889.1.S1_s_at	NUP88	similar to nucleoporin 88kDa	1.83033	0.00931896	1.83033	0h up vs 12h	XM_843884
CfaAffx.31047.1.S1_at	MRRF	mitochondrial ribosome recycling factor	1.83161	6.76919e-06	1.83161	0h up vs 12h	XM_537859
CfaAffx.5497.1.S1_s_at	MEST	mesoderm specific transcript homolog (mouse)	1.83261	0.00245856	1.83261	0h up vs 12h	XM_532422 /// XM_843586
CfaAffx.4257.1.S1_at	C4orf14	similar to CG10914-PA	1.83286	7.1057e-07	1.83286	0h up vs 12h	XM_849114
CfaAffx.11316.1.S1_at	DHX37	DEAH (Asp-Glu-Ala-His) box polypeptide 37	1.83286	7.86476e-05	1.83286	0h up vs 12h	XM_534640 /// XM_852088
CfaAffx.15530.1.S1_s_at	RFC5	replication factor C (activator 1) 5, 36.5kDa	1.83368	1.01126e-05	1.83368	0h up vs 12h	XM_534696
CfaAffx.28814.1.S1_s_at	TARS	threonyl-tRNA synthetase	1.83385	4.67896e-06	1.83385	0h up vs 12h	XM_536509
CfaAffx.8562.1.S1_at	SLC25A38	solute carrier family 25, member 38	1.83439	3.52934e-05	1.83439	0h up vs 12h	XM_534227 /// XM_855149 /// XM_855187 /// XM_855226
Cfa.21298.1.S1_s_at	TRA2B	transformer 2 beta homolog (Drosophila)	1.83479	0.00010076	1.83479	0h up vs 12h	XM_535833
Cfa.11140.1.A1_at	MRPL32	mitochondrial ribosomal protein L32	1.83609	0.000206169	1.83609	0h up vs 12h	XM_533077
Cfa.16981.1.S1_s_at	UCHL3	ubiquitin carboxyl-terminal esterase L3 (ubiquitin thiolesterase)	1.83631	1.36938e-06	1.83631	0h up vs 12h	XM_534147
Cfa.8487.1.A1_at	NF2	neurofibromin 2 (merlin)	1.83683	0.000393713	1.83683	0h up vs 12h	XM_534729 /// XM_847281 /// XM_860308 /// XM_860328 /// XM_860345 /// XM_860363
Cfa.11339.1.A1_s_at	LARP1	La ribonucleoprotein domain family, member 1	1.83735	0.00253376	1.83735	0h up vs 12h	XM_848301 /// XM_862194
CfaAffx.16506.1.S1_at	GTPBP8	GTP-binding protein 8 (putative)	1.8383	1.25256e-05	1.8383	0h up vs 12h	XM_844347
CfaAffx.12189.1.S1_at	MRPL35	mitochondrial ribosomal protein L35	1.83866	1.91487e-06	1.83866	0h up vs 12h	XM_849732
Cfa.304.1.A1_s_at	EIF2S2	eukaryotic translation initiation factor 2, subunit 2 beta, 38kDa	1.83883	4.15455e-07	1.83883	0h up vs 12h	XM_534387 /// XM_858255 /// XM_858279 /// XM_858304 /// XM_858323 /// XM_858344
Cfa.12747.1.A1_s_at	XPO4	exportin 4	1.83918	8.97007e-05	1.83918	0h up vs 12h	XM_534538
Cfa.3432.1.S1_at	TFRC	transferrin receptor (p90, CD71)	1.8405	0.000335276	1.8405	0h up vs 12h	NM_001003111
CfaAffx.9248.1.S1_at	P4HA3	prolyl 4-hydroxylase, alpha polypeptide III	1.84146	0.000194978	1.84146	0h up vs 12h	XM_846625
Cfa.15697.1.A1_at	CENPM	centromere protein M	1.84209	8.40028e-05	1.84209	0h up vs 12h	XM_846986
CfaAffx.4750.1.S1_s_at	MRPL50	mitochondrial ribosomal protein L50	1.8422	9.96559e-07	1.8422	0h up vs 12h	XM_532015
CfaAffx.19836.1.S1_s_at	PES1	pescadillo homolog 1, containing BRCT domain (zebrafish)	1.84232	0.00011334	1.84232	0h up vs 12h	XM_543480
CfaAffx.26239.1.S1_at	ERCC6L	excision repair cross-complementing rodent repair deficiency, complementation gr	1.84285	0.000677539	1.84285	0h up vs 12h	XM_549075
Cfa.20133.1.S1_s_at	FAM45A	hypothetical LOC477837	1.84322	0.00430059	1.84322	0h up vs 12h	XM_535029
CfaAffx.22041.1.S1_s_at	GATAD2A	GATA zinc finger domain containing 2A	1.84329	0.000489383	1.84329	0h up vs 12h	XM_541922 /// XM_859790
CfaAffx.27630.1.S1_s_at	IMP3	IMP3, U3 small nucleolar ribonucleoprotein, homolog (yeast)	1.84377	1.27935e-05	1.84377	0h up vs 12h	XM_544781
Cfa.9082.1.A1_at	XPC	xeroderma pigmentosum, complementation group C	1.84451	3.31085e-06	1.84451	0h up vs 12h	XM_533727
Cfa.10593.1.A1_at	SYNCRIP	synaptotagmin binding, cytoplasmic RNA interacting protein	1.84493	3.4075e-07	1.84493	0h up vs 12h	XM_532223
Cfa.11348.1.A1_s_at	TRMT1	TRM1 tRNA methyltransferase 1 homolog (S. cerevisiae)	1.84515	0.000112647	1.84515	0h up vs 12h	XM_533897
CfaAffx.13676.1.S1_at	FAM98B	similar to CG5913-PA	1.8454	0.00191863	1.8454	0h up vs 12h	XM_535428
Cfa.11320.1.A1_at	RBM14	RNA binding motif protein 14	1.84588	0.000411022	1.84588	0h up vs 12h	XM_847190 /// XM_860322
CfaAffx.30125.1.S1_s_at	PTBP1	polypyrimidine tract binding protein 1	1.8474	0.000886452	1.8474	0h up vs 12h	XM_542215 /// XM_863533 /// XM_863536 /// XM_863539 /// XM_863541 /// XM_863544
Cfa.1086.2.A1_a_at	GMNN	geminin, DNA replication inhibitor	1.84996	2.3058e-06	1.84996	0h up vs 12h	XM_535906
CfaAffx.21875.1.S1_s_at	MGAT2	mannosyl (alpha-1,6-)-glycoprotein beta-1,2-N-acetylglucosaminyltransferase	1.85073	3.55988e-06	1.85073	0h up vs 12h	XM_537434
CfaAffx.822.1.S1_s_at	IER2	immediate early response 2	1.85175	0.000126	1.85175	0h up vs 12h	XM_542033
Cfa.6588.2.A1_at	NSL1	NSL1, MIND kinetochore complex component, homolog (S. cerevisiae)	1.85238	0.000381379	1.85238	0h up vs 12h	XM_537148
CfaAffx.1580.1.S1_s_at	MTHFD1L	methylenetetrahydrofolate dehydrogenase (NADP+ dependent) 1-like	1.85281	3.82202e-06	1.85281	0h up vs 12h	XM_533450
CfaAffx.14067.1.S1_x_at	UBE2N	similar to ubiquitin-conjugating enzyme E2N /// similar to ubiquitin-conjugating	1.8537	3.06211e-05	1.8537	0h up vs 12h	XM_533990 /// XM_534224 /// XM_534272 /// XM_536365 /// XM_537058 /// XM_539123
Cfa.15097.1.A1_s_at	ANAPC1	anaphase promoting complex subunit 1	1.85397	2.12208e-05	1.85397	0h up vs 12h	XM_532958
CfaAffx.21576.1.S1_at	CDCA5	cell division cycle associated 5	1.85486	0.00157575	1.85486	0h up vs 12h	XM_849797
CfaAffx.10810.1.S1_at	DEAF1	deformed epidermal autoregulatory factor 1 (Drosophila)	1.85526	3.2453e-05	1.85526	0h up vs 12h	XM_540529
CfaAffx.3262.1.S1_s_at	RECQL4	RecQ protein-like 4	1.85538	0.00154704	1.85538	0h up vs 12h	XM_539222
CfaAffx.30637.1.S1_at	ATMIN	ATM interactor	1.85545	0.00734405	1.85545	0h up vs 12h	XM_536770
Cfa.14530.1.A1_at	APOF	apolipoprotein F	1.85583	0.00511228	1.85583	0h up vs 12h	XM_531636
CfaAffx.18943.1.S1_at	EWSR1	Ewing sarcoma breakpoint region 1	1.85592	0.00392472	1.85592	0h up vs 12h	XM_847027 /// XM_859737 /// XM_859753 /// XM_859772 /// XM_859792 /// XM_859811
CfaAffx.20764.1.S1_at	WDR76	WD repeat domain 76	1.85595	0.00103045	1.85595	0h up vs 12h	XM_544653
CfaAffx.22808.1.S1_at	RQCD1	RCD1 required for cell differentiation1 homolog (S. pombe)	1.856	2.25111e-06	1.856	0h up vs 12h	XM_847959
CfaAffx.21183.1.S1_at	DNA2	DNA replication helicase 2 homolog (yeast)	1.85768	0.00208771	1.85768	0h up vs 12h	XM_546133
Cfa.10112.1.A1_s_at	DNAJC2	DnaJ (Hsp40) homolog, subfamily C, member 2	1.85799	6.60964e-07	1.85799	0h up vs 12h	XM_540394 /// XM_844424
CfaAffx.17734.1.S1_at	DDX27	DEAD (Asp-Glu-Ala-Asp) box polypeptide 27	1.85833	2.73828e-05	1.85833	0h up vs 12h	XM_534451 /// XM_862046
Cfa.3615.1.A1_s_at	SLC1A1	solute carrier family 1 (neuronal/epithelial high affinity glutamate transporter	1.86094	0.000100449	1.86094	0h up vs 12h	NM_001003139
CfaAffx.26453.1.S1_s_at	C14orf145	similar to chromosome 14 open reading frame 145	1.86097	0.00187615	1.86097	0h up vs 12h	XM_547936
Cfa.8657.1.A1_s_at	EIF5A	eukaryotic translation initiation factor 5A	1.86226	0.00113263	1.86226	0h up vs 12h	XM_546586 /// XM_843935
Cfa.4020.1.S1_at	MRPS16	mitochondrial ribosomal protein S16	1.86295	1.02317e-06	1.86295	0h up vs 12h	XM_847254
CfaAffx.29414.1.S1_at	LOC491201	similar to CG7338-PA	1.86309	0.000230588	1.86309	0h up vs 12h	XM_548321
CfaAffx.2704.1.S1_at	CDC23	cell division cycle 23 homolog (S. cerevisiae)	1.86454	0.000775168	1.86454	0h up vs 12h	XM_538647
Cfa.11625.1.A2_at	HMGCR	3-hydroxy-3-methylglutaryl-Coenzyme A reductase	1.86595	5.8036e-06	1.86595	0h up vs 12h	XM_536323 /// XM_855196 /// XM_855261 /// XM_855296 /// XM_855331 /// XM_855366
CfaAffx.13459.1.S1_s_at	GINS3	GINS complex subunit 3 (Psf3 homolog)	1.86606	0.000947986	1.86606	0h up vs 12h	XM_544380
CfaAffx.6227.1.S1_at	CCNC	cyclin C	1.86611	0.000328609	1.86611	0h up vs 12h	XM_532244 /// XM_849009 /// XM_863103 /// XM_863111 /// XM_863116 /// XM_863122
CfaAffx.3818.1.S1_at	CHST11	carbohydrate (chondroitin 4) sulfotransferase 11	1.86752	0.00138895	1.86752	0h up vs 12h	XM_538420
CfaAffx.23829.1.S1_s_at	C1QBP	complement component 1, q subcomponent binding protein	1.86886	2.57178e-06	1.86886	0h up vs 12h	XM_546568
CfaAffx.28332.1.S1_s_at	C16orf88	hypothetical protein LOC609090	1.86925	3.048e-05	1.86925	0h up vs 12h	XM_846292
Cfa.119.1.S1_at	GJA1	gap junction protein, alpha 1, 43kDa	1.8697	0.00338064	1.8697	0h up vs 12h	NM_001002951
CfaAffx.809.1.S1_at	MARS2	methionyl-tRNA synthetase 2, mitochondrial	1.86983	0.000245478	1.86983	0h up vs 12h	XM_845480
Cfa.6580.1.A1_at	EPHA3	EPH receptor A3	1.87113	0.000300893	1.87113	0h up vs 12h	XM_545052
CfaAffx.4641.1.S1_at	TWISTNB	TWIST neighbor	1.87134	0.00112593	1.87134	0h up vs 12h	XM_848505
Cfa.10545.2.S1_s_at	BXDC1	brix domain containing 1	1.87185	9.80837e-07	1.87185	0h up vs 12h	XM_532265 /// XM_849359 /// XM_863388 /// XM_863391 /// XM_863395
CfaAffx.30978.1.S1_at	LHX2	LIM homeobox 2	1.87213	0.00348592	1.87213	0h up vs 12h	XM_548461 /// XM_858575
CfaAffx.3674.1.S1_s_at	DBF4	DBF4 homolog (S. cerevisiae)	1.87296	3.12567e-05	1.87296	0h up vs 12h	XM_532451
CfaAffx.2469.1.S1_at	POLR3H	polymerase (RNA) III (DNA directed) polypeptide H (22.9kD)	1.87346	8.475e-05	1.87346	0h up vs 12h	XM_844043 /// XM_852925
CfaAffx.25796.1.S1_at	alphaTub84B	similar to tubulin, alpha 1	1.8751	0.00157712	1.8751	0h up vs 12h	XM_848726
CfaAffx.3431.1.S1_s_at	C8orf33	similar to CG14286-PA	1.87574	0.000163491	1.87574	0h up vs 12h	XM_847400
CfaAffx.13009.1.S1_at	MRPL19	mitochondrial ribosomal protein L19	1.87634	0.000161777	1.87634	0h up vs 12h	XM_532990
CfaAffx.28375.1.S1_at	C5orf34	hypothetical protein LOC612464	1.87639	0.000362606	1.87639	0h up vs 12h	XM_850195
CfaAffx.30456.1.S1_at	SLC7A5	solute carrier family 7 (cationic amino acid transporter, y+ system), member 5	1.87667	0.00113501	1.87667	0h up vs 12h	XM_546787 /// XM_845083 /// XM_855534 /// XM_855567 /// XM_855600 /// XM_855632
CfaAffx.29594.1.S1_at	GSG2	germ cell associated 2 (haspin)	1.87675	0.00186484	1.87675	0h up vs 12h	XM_849446
CfaAffx.29817.1.S1_s_at	MBD3	methyl-CpG binding domain protein 3	1.87712	0.000861446	1.87712	0h up vs 12h	XM_542198 /// XM_849504 /// XM_863497 /// XM_863499 /// XM_863501
Cfa.9590.1.A1_at	COQ10A	coenzyme Q10 homolog A (S. cerevisiae)	1.87848	0.00020287	1.87848	0h up vs 12h	XM_531633
CfaAffx.4891.1.S1_s_at	SMC2	structural maintenance of chromosomes 2	1.87939	0.00583535	1.87939	0h up vs 12h	XM_538759 /// XM_862317
CfaAffx.9808.1.S1_at	BMP2	bone morphogenetic protein 2	1.87964	0.00603088	1.87964	0h up vs 12h	XM_534351 /// XM_854757
CfaAffx.10255.1.S1_at	SOCS2	suppressor of cytokine signaling 2	1.88167	3.00806e-06	1.88167	0h up vs 12h	XM_539720
Cfa.20038.1.S1_s_at	GARS	glycyl-tRNA synthetase	1.88225	0.000483959	1.88225	0h up vs 12h	XM_532502
Cfa.3599.1.S1_s_at	HRAS	v-Ha-ras Harvey rat sarcoma viral oncogene homolog	1.88407	0.000269164	1.88407	0h up vs 12h	XM_540523
CfaAffx.8533.1.S1_s_at	cln5	ceroid-lipofuscinosis, neuronal 5	1.88439	2.4549e-06	1.88439	0h up vs 12h	NM_001011556
CfaAffx.13236.1.S1_at	TM4SF1	transmembrane 4 L six family member 1	1.8848	0.000146313	1.8848	0h up vs 12h	XM_542831
Cfa.12108.2.S1_s_at	MRPL24	mitochondrial ribosomal protein L24	1.88593	0.000102369	1.88593	0h up vs 12h	XM_547528 /// XM_859073
CfaAffx.19610.1.S1_at	IRGC	similar to immunity-related GTPase family, cinema 1	1.88646	0.000226999	1.88646	0h up vs 12h	XM_843352
Cfa.17863.1.S1_s_at	HMGCS1	3-hydroxy-3-methylglutaryl-Coenzyme A synthase 1 (soluble)	1.88742	0.00535064	1.88742	0h up vs 12h	XM_536483
CfaAffx.29986.1.S1_at	CHTF18	CTF18, chromosome transmission fidelity factor 18 homolog (S. cerevisiae)	1.88763	0.00173364	1.88763	0h up vs 12h	XM_547205
CfaAffx.10831.1.S1_at	MRPL17	mitochondrial ribosomal protein L17	1.88889	6.59877e-06	1.88889	0h up vs 12h	XM_846034 /// XM_858087
Cfa.14782.1.S1_s_at	RRP1B	ribosomal RNA processing 1 homolog B (S. cerevisiae)	1.89006	3.11439e-05	1.89006	0h up vs 12h	XM_535600
CfaAffx.27301.1.S1_s_at	G3BP1	GTPase activating protein (SH3 domain) binding protein 1	1.89012	5.04379e-05	1.89012	0h up vs 12h	XM_536460 /// XM_862258 /// XM_862269 /// XM_862279
CfaAffx.149.1.S1_s_at	APOO	hypothetical protein LOC607469	1.89138	5.70766e-05	1.89138	0h up vs 12h	XM_843815
Cfa.9159.1.A1_at	PSMD7	proteasome (prosome, macropain) 26S subunit, non-ATPase, 7	1.89166	6.48042e-05	1.89166	0h up vs 12h	XM_536802 /// XM_858060
CfaAffx.14889.1.S1_at	POLR3D	polymerase (RNA) III (DNA directed) polypeptide D, 44kDa	1.89168	2.13728e-05	1.89168	0h up vs 12h	XM_846247
CfaAffx.31220.1.S1_s_at	RABGGTB	Rab geranylgeranyltransferase, beta subunit	1.89318	1.27166e-05	1.89318	0h up vs 12h	XM_850411
CfaAffx.7122.1.S1_s_at	EXOSC9	exosome component 9	1.89332	1.63944e-06	1.89332	0h up vs 12h	XM_533302 /// XM_852287
CfaAffx.26850.1.S1_s_at	CSTF2	cleavage stimulation factor, 3' pre-RNA, subunit 2, 64kDa	1.89459	0.000434976	1.89459	0h up vs 12h	XM_549135 /// XM_845413 /// XM_856287 /// XM_856312 /// XM_856328 /// XM_856357
CfaAffx.16356.1.S1_s_at	HSPD1	heat shock 60kDa protein 1 (chaperonin) /// similar to 60 kDa heat shock protein	1.89545	0.00075441	1.89545	0h up vs 12h	XM_536016 /// XM_845866 /// XM_852098 /// XM_852147 /// XM_852189
CfaAffx.21755.1.S1_at	GJD3	gap junction protein, delta 3, 31.9kDa	1.90126	0.000160957	1.90126	0h up vs 12h	NM_001020812 /// XM_850532
Cfa.11984.1.A1_at	MIS12	MIS12, MIND kinetochore complex component, homolog (yeast)	1.90178	4.27416e-06	1.90178	0h up vs 12h	XM_545523
Cfa.1256.1.A1_s_at	APG-2	heat shock protein Apg-2	1.90279	8.22034e-06	1.90279	0h up vs 12h	NM_001048016 /// XM_531906 /// XM_856263 /// XM_856290 /// XM_856313 /// XM_8563
CfaAffx.20387.1.S1_s_at	GALE	UDP-galactose-4-epimerase	1.90329	5.12893e-05	1.90329	0h up vs 12h	XM_544499
Cfa.21255.1.S1_at	RBM38	similar to RNA-binding region containing protein 1 (HSRNASEB) (ssDNA binding pro	1.90351	1.45194e-05	1.90351	0h up vs 12h	XM_849508
Cfa.21008.1.S1_s_at	GADD45GIP1	growth arrest and DNA-damage-inducible, gamma interacting protein 1	1.90468	3.25492e-05	1.90468	0h up vs 12h	XM_533898
Cfa.11899.1.A1_at	SSFA2	similar to sperm specific antigen 2	1.90773	4.48456e-07	1.90773	0h up vs 12h	XM_543615
Cfa.17114.1.S1_at	JMJD6	jumonji domain containing 6	1.90824	6.13704e-08	1.90824	0h up vs 12h	XM_540454 /// XM_843987 /// XM_852794
Cfa.12195.10.A1_at	ELAC2	elaC homolog 2 (E. coli)	1.90947	3.45822e-06	1.90947	0h up vs 12h	XM_546630
CfaAffx.21479.1.S1_at	SLC2A3	solute carrier family 2 (facilitated glucose transporter), member 3	1.90956	0.00827177	1.90956	0h up vs 12h	NM_001003308
Cfa.17908.1.S1_s_at	RAD23B	RAD23 homolog B (S. cerevisiae)	1.91036	0.000270201	1.91036	0h up vs 12h	XM_538778
Cfa.17570.1.S1_s_at	PGAM5	phosphoglycerate mutase family member 5	1.91431	0.000161777	1.91431	0h up vs 12h	XM_543346
Cfa.273.6.S1_s_at	HSPA8	heat shock 70kDa protein 8	1.91494	1.4853e-07	1.91494	0h up vs 12h	XM_536543 /// XM_854305 /// XM_854344 /// XM_854379
CfaAffx.20717.1.S1_at	KIAA1715	similar to Lunapark	1.91591	1.33457e-05	1.91591	0h up vs 12h	XM_535972 /// XM_856526 /// XM_856583
CfaAffx.12454.1.S1_s_at	CASP3	caspase 3, apoptosis-related cysteine peptidase	1.91635	0.0022147	1.91635	0h up vs 12h	NM_001003042
Cfa.882.1.A1_at	PSMA1	Similar to Proteasome subunit alpha type 1 (Proteasome component C2) (Macropain	1.91672	3.29561e-06	1.91672	0h up vs 12h	XM_845417
Cfa.5291.1.A1_at	TOE1	target of EGR1, member 1 (nuclear)	1.91697	2.69571e-05	1.91697	0h up vs 12h	XM_532601
Cfa.11137.1.A1_at	UTP15	UTP15, U3 small nucleolar ribonucleoprotein, homolog (S. cerevisiae)	1.91935	3.32086e-05	1.91935	0h up vs 12h	XM_535274
Cfa.10909.1.A1_s_at	MRPS30	mitochondrial ribosomal protein S30	1.92054	4.16619e-07	1.92054	0h up vs 12h	XM_536480
CfaAffx.7993.1.S1_at	HSPA14	heat shock 70kDa protein 14	1.92216	1.08559e-06	1.92216	0h up vs 12h	XM_535180 /// XM_851954 /// XM_851995
CfaAffx.8446.1.S1_at	GATA3	GATA binding protein 3	1.92253	6.121e-06	1.92253	0h up vs 12h	XM_844060 /// XM_852978 /// XM_853019 /// XM_853059
CfaAffx.4435.1.S1_s_at	TOMM5	translocase of outer mitochondrial membrane 5 homolog (yeast)	1.9228	6.77842e-06	1.9228	0h up vs 12h	XM_848061 /// XM_861881
CfaAffx.28912.1.S1_s_at	C5orf22	similar to CG6818-PA	1.92335	0.00291811	1.92335	0h up vs 12h	XM_850372
Cfa.7938.1.A1_s_at	PSME3	proteasome (prosome, macropain) activator subunit 3 (PA28 gamma; Ki)	1.92409	4.77184e-06	1.92409	0h up vs 12h	XM_537633 /// XM_852596 /// XM_852637 /// XM_852680 /// XM_852757
CfaAffx.1673.1.S1_s_at	POP1	processing of precursor 1, ribonuclease P/MRP subunit (S. cerevisiae)	1.92909	2.01024e-05	1.92909	0h up vs 12h	XM_539099
Cfa.5262.1.A1_at	MRPS28	mitochondrial ribosomal protein S28	1.92952	1.5217e-06	1.92952	0h up vs 12h	XM_535109
CfaAffx.19266.1.S1_at	SSB	Sjogren syndrome antigen B (autoantigen La)	1.93094	6.3362e-06	1.93094	0h up vs 12h	XM_535952
Cfa.17073.1.S1_at	IGFBP4	insulin-like growth factor binding protein 4	1.93449	0.000122475	1.93449	0h up vs 12h	XM_845091
CfaAffx.1797.1.S1_s_at	TFB1M	transcription factor B1, mitochondrial	1.93517	6.20486e-05	1.93517	0h up vs 12h	XM_533459
CfaAffx.27903.1.S1_s_at	EIF5	eukaryotic translation initiation factor 5	1.93626	2.18775e-05	1.93626	0h up vs 12h	XM_537560 /// XM_849566 /// XM_863516 /// XM_863517 /// XM_863519 /// XM_863520
Cfa.1733.2.S1_at	MMD	monocyte to macrophage differentiation-associated	1.93925	1.21858e-05	1.93925	0h up vs 12h	XM_537684
Cfa.11745.1.A1_s_at	EEF1E1	eukaryotic translation elongation factor 1 epsilon 1	1.93939	5.59891e-07	1.93939	0h up vs 12h	XM_535882
CfaAffx.5729.1.S1_s_at	CEP68	centrosomal protein 68kDa	1.94153	0.000206284	1.94153	0h up vs 12h	XM_538513
Cfa.10524.1.A1_at	KIAA1524	similar to p90 autoantigen	1.94225	4.37912e-05	1.94225	0h up vs 12h	XM_535731
Cfa.20287.1.S1_s_at	ORC2L	origin recognition complex, subunit 2-like (yeast)	1.94542	0.000118617	1.94542	0h up vs 12h	XM_536028
CfaAffx.11648.1.S1_at	CHD7	chromodomain helicase DNA binding protein 7	1.94837	1.67638e-05	1.94837	0h up vs 12h	XM_544097 /// XM_852581 /// XM_852665
CfaAffx.28191.1.S1_s_at	ITGA2	integrin, alpha 2 (CD49B, alpha 2 subunit of VLA-2 receptor)	1.9485	0.00228171	1.9485	0h up vs 12h	XM_546326
CfaAffx.11922.1.S1_at	STARD4	StAR-related lipid transfer (START) domain containing 4	1.95027	0.000404448	1.95027	0h up vs 12h	XM_536287
Cfa.3581.1.S2_at	VEGFA	vascular endothelial growth factor A	1.95037	1.93767e-05	1.95037	0h up vs 12h	NM_001003175 /// NM_001110501 /// NM_001110502
CfaAffx.30821.1.S1_s_at	AARS	alanyl-tRNA synthetase	1.95099	4.88408e-05	1.95099	0h up vs 12h	XM_536788 /// XM_856762
CfaAffx.15359.1.S1_at	GLT8D3	glycosyltransferase 8 domain containing 3	1.95427	8.62341e-06	1.95427	0h up vs 12h	XM_543730
CfaAffx.15674.1.S1_s_at	DCUN1D5	DCN1, defective in cullin neddylation 1, domain containing 5 (S. cerevisiae)	1.95508	7.95223e-06	1.95508	0h up vs 12h	XM_544984
Cfa.41.1.S1_s_at	C4orf27	similar to CG1218-PA	1.95577	4.78287e-07	1.95577	0h up vs 12h	XM_534550 /// XM_851303
CfaAffx.26145.1.S1_s_at	RAD23A	RAD23 homolog A (S. cerevisiae)	1.95739	3.34797e-05	1.95739	0h up vs 12h	XM_542038 /// XM_862161 /// XM_862170 /// XM_862183
CfaAffx.30526.1.S1_s_at	USP10	ubiquitin specific peptidase 10	1.95739	0.000190922	1.95739	0h up vs 12h	XM_536761
CfaAffx.8460.1.S1_s_at	DIS3	DIS3 mitotic control homolog (S. cerevisiae)	1.95926	2.40326e-05	1.95926	0h up vs 12h	XM_542610
CfaAffx.21322.1.S1_at	DDX21	DEAD (Asp-Glu-Ala-Asp) box polypeptide 21	1.96118	1.75431e-05	1.96118	0h up vs 12h	XM_846653
Cfa.19483.1.S1_s_at	SF3B3	splicing factor 3b, subunit 3, 130kDa	1.96229	0.00330772	1.96229	0h up vs 12h	XM_536791 /// XM_857140 /// XM_857167 /// XM_857197
Cfa.19645.1.S1_s_at	EIF2S1	eukaryotic translation initiation factor 2, subunit 1 alpha, 35kDa	1.96236	1.62887e-05	1.96236	0h up vs 12h	XM_537485
CfaAffx.2845.1.S1_at	SLC35B4	solute carrier family 35, member B4	1.96522	3.77103e-06	1.96522	0h up vs 12h	XM_539368
Cfa.10484.1.S1_s_at	SLC38A1	solute carrier family 38, member 1	1.96583	0.000134156	1.96583	0h up vs 12h	XM_534827
CfaAffx.6637.1.S1_at	SCLT1	sodium channel and clathrin linker 1	1.96701	0.000202377	1.96701	0h up vs 12h	XM_540949
CfaAffx.12100.1.S1_at	CCDC123	coiled-coil domain containing 123	1.96706	4.55476e-06	1.96706	0h up vs 12h	XM_533706
Cfa.277.1.S1_at	SRP55-1	splicing factor SRp55-1	1.96884	8.73516e-05	1.96884	0h up vs 12h	XM_534422
Cfa.2485.1.S1_s_at	LOC476056	hypothetical LOC476056	1.97138	8.19292e-06	1.97138	0h up vs 12h	XM_533264
CfaAffx.22774.1.S1_at	CEP152	centrosomal protein 152kDa	1.9714	7.63196e-05	1.9714	0h up vs 12h	XM_535469
CfaAffx.13633.1.S1_at	E2F5	E2F transcription factor 5, p130-binding	1.97303	0.00012763	1.97303	0h up vs 12h	XM_848740
CfaAffx.28309.1.S1_s_at	UTP6	UTP6, small subunit (SSU) processome component, homolog (yeast)	1.97398	5.79251e-05	1.97398	0h up vs 12h	XM_537736 /// XM_848784
CfaAffx.28503.1.S1_at	TMEM97	transmembrane protein 97	1.97526	0.000240314	1.97526	0h up vs 12h	XM_848469
Cfa.14202.1.A1_s_at	TP53RK	TP53 regulating kinase	1.97938	2.56093e-05	1.97938	0h up vs 12h	XM_848873
Cfa.1011.1.S1_at	RAP1B	RAP1B, member of RAS oncogene family	1.97951	0.00016754	1.97951	0h up vs 12h	XM_846157
Cfa.21552.1.S1_s_at	PPM1G	protein phosphatase 1G (formerly 2C), magnesium-dependent, gamma isoform	1.983	0.000126108	1.983	0h up vs 12h	XM_532910 /// XM_856128 /// XM_856154 /// XM_856184 /// XM_856213
CfaAffx.16428.1.S1_at	YARS	tyrosyl-tRNA synthetase	1.98459	0.000143962	1.98459	0h up vs 12h	XM_535324 /// XM_859137 /// XM_859160
Cfa.20743.1.S1_at	CBFB	core-binding factor, beta subunit	1.98785	0.000641529	1.98785	0h up vs 12h	XM_536821
Cfa.19718.1.S1_at	DPH3	DPH3, KTI11 homolog (S. cerevisiae)	1.98909	2.98042e-05	1.98909	0h up vs 12h	XM_848056
Cfa.320.1.A1_at	TADA2L	transcriptional adaptor 2 (ADA2 homolog, yeast)-like	1.99009	1.75374e-05	1.99009	0h up vs 12h	XM_537716 /// XM_848485 /// XM_862510
CfaAffx.1546.1.S1_at	NUP43	nucleoporin 43kDa	1.99163	1.57812e-05	1.99163	0h up vs 12h	XM_541148
Cfa.18509.1.S1_s_at	NAF1	nuclear assembly factor 1 homolog (S. cerevisiae)	1.99186	0.000581831	1.99186	0h up vs 12h	XM_532709
Cfa.19705.1.S1_s_at	SETMAR	SET domain and mariner transposase fusion gene	1.99242	0.000143158	1.99242	0h up vs 12h	XM_533755
CfaAffx.22097.1.S1_at	APEX2	APEX nuclease (apurinic/apyrimidinic endonuclease) 2	1.99309	0.000247348	1.99309	0h up vs 12h	XM_548620
CfaAffx.12860.1.S1_at	LOC609433	hypothetical protein LOC609433	1.99342	0.00470957	1.99342	0h up vs 12h	XM_846691
Cfa.14506.1.A1_at	POLA2	polymerase (DNA directed), alpha 2 (70kD subunit)	1.99734	0.000242038	1.99734	0h up vs 12h	XM_533234
CfaAffx.8435.1.S1_at	EXOSC5	exosome component 5	1.99818	4.22858e-05	1.99818	0h up vs 12h	XM_847745
Cfa.8877.1.A1_at	SNX5	sorting nexin 5	1.99943	2.35963e-06	1.99943	0h up vs 12h	XM_542877
Cfa.16462.1.S1_s_at	NUDT1	nudix (nucleoside diphosphate linked moiety X)-type motif 1	2.00149	7.44035e-06	2.00149	0h up vs 12h	XM_547012
CfaAffx.9670.1.S1_s_at	MRPL12	mitochondrial ribosomal protein L12	2.0024	8.08062e-05	2.0024	0h up vs 12h	XM_844923
CfaAffx.8219.1.S1_s_at	TMEM185A	transmembrane protein 185A	2.00243	2.55206e-05	2.00243	0h up vs 12h	XM_533320
CfaAffx.3893.1.S1_at	HSP90AB1	similar to heat shock protein 1, beta	2.00383	0.00115094	2.00383	0h up vs 12h	XM_532154 /// XM_860895 /// XM_860907 /// XM_860921 /// XM_860938
CfaAffx.13182.1.S1_at	NUP160	nucleoporin 160kDa	2.00548	1.41413e-05	2.00548	0h up vs 12h	XM_540738
CfaAffx.30427.1.S1_at	MVD	mevalonate (diphospho) decarboxylase	2.00621	1.49741e-05	2.00621	0h up vs 12h	XM_546783
CfaAffx.20375.1.S1_s_at	CDCA7	cell division cycle associated 7	2.00723	0.00165056	2.00723	0h up vs 12h	XM_545525
CfaAffx.25476.1.S1_s_at	NUDT6	nudix (nucleoside diphosphate linked moiety X)-type motif 6	2.00797	2.19559e-06	2.00797	0h up vs 12h	XM_540961
Cfa.2951.1.A1_at	ZFYVE19	zinc finger, FYVE domain containing 19	2.00799	2.43311e-06	2.00799	0h up vs 12h	XM_544623
CfaAffx.19326.1.S1_s_at	HORMAD1	similar to HORMA domain containing 2	2.00884	1.06678e-06	2.00884	0h up vs 12h	XM_849626
CfaAffx.6951.1.S1_at	STIL	SCL/TAL1 interrupting locus	2.01368	0.00169712	2.01368	0h up vs 12h	XM_847778
CfaAffx.4146.1.S1_s_at	SLC25A13	solute carrier family 25, member 13 (citrin)	2.01416	0.000850756	2.01416	0h up vs 12h	XM_847551
CfaAffx.12030.1.S1_at	EIF2B1	eukaryotic translation initiation factor 2B, subunit 1 alpha, 26kDa	2.01563	2.33828e-05	2.01563	0h up vs 12h	XM_534645 /// XM_852815
Cfa.7480.1.A1_s_at	LOC477528	LOC477528	2.01566	0.00108992	2.01566	0h up vs 12h	XM_549549 /// XM_859424 /// XM_859442 /// XM_859459
CfaAffx.1322.1.S1_s_at	HNRNPAB	heterogeneous nuclear ribonucleoprotein A/B	2.01953	1.17595e-05	2.01953	0h up vs 12h	XM_844317
CfaAffx.21139.1.S1_at	POLA2	polymerase (DNA directed), alpha 2 (70kD subunit)	2.01985	0.000755115	2.01985	0h up vs 12h	XM_533234
CfaAffx.18102.1.S1_at	IQCB1	IQ motif containing B1	2.02112	0.000591297	2.02112	0h up vs 12h	XM_535758 /// XM_852222 /// XM_852304
Cfa.19994.1.S1_s_at	USP1	ubiquitin specific peptidase 1	2.02157	0.000103579	2.02157	0h up vs 12h	XM_536688 /// XM_847227 /// XM_860349 /// XM_860367
CfaAffx.10818.1.S1_s_at	NCAPH	non-SMC condensin I complex, subunit H	2.02194	1.32531e-05	2.02194	0h up vs 12h	XM_532948
Cfa.11394.1.A1_s_at	DDX31	DEAD (Asp-Glu-Ala-Asp) box polypeptide 31	2.02643	0.000100965	2.02643	0h up vs 12h	XM_537810
Cfa.6235.1.A1_s_at	C6orf108	similar to putative c-Myc-responsive isoform 1	2.02691	2.4143e-05	2.02691	0h up vs 12h	XM_538931 /// XM_860444
Cfa.5163.1.A1_at	RAB20	RAB20, member RAS oncogene family	2.02866	4.25449e-05	2.02866	0h up vs 12h	XM_542668
Cfa.10580.2.S1_a_at	PMPCA	peptidase (mitochondrial processing) alpha	2.02867	1.65658e-05	2.02867	0h up vs 12h	XM_537796
CfaAffx.10527.1.S1_s_at	USP44	ubiquitin specific peptidase 44	2.02942	0.00181613	2.02942	0h up vs 12h	XM_532654 /// XM_861084 /// XM_861099 /// XM_861111 /// XM_861127
CfaAffx.10612.1.S1_s_at	SHQ1	SHQ1 homolog (S. cerevisiae)	2.03029	1.16188e-06	2.03029	0h up vs 12h	XM_533763 /// XM_858133
CfaAffx.15347.1.S1_at	PRICKLE1	prickle homolog 1 (Drosophila)	2.03158	3.00133e-05	2.03158	0h up vs 12h	XM_534833
CfaAffx.21869.1.S1_at	RANBP1	RAN binding protein 1	2.03351	8.60478e-07	2.03351	0h up vs 12h	XM_534758
CfaAffx.10749.1.S1_at	TMPO	thymopoietin	2.03382	0.000467534	2.03382	0h up vs 12h	XM_539735 /// XM_861187 /// XM_861202 /// XM_861220 /// XM_861234 /// XM_861247
CfaAffx.28316.1.S1_at	MRPS30	mitochondrial ribosomal protein S30	2.03669	4.3174e-06	2.03669	0h up vs 12h	XM_536480
CfaAffx.17169.1.S1_at	C2orf69	similar to CG31122-PA	2.0386	4.22525e-05	2.0386	0h up vs 12h	XM_545583
CfaAffx.7788.1.S1_at	NUFIP1	nuclear fragile X mental retardation protein interacting protein 1	2.03927	3.80985e-07	2.03927	0h up vs 12h	XM_542577
Cfa.8011.1.S1_s_at	CTU2	similar to CG10189-PA	2.04154	0.00197052	2.04154	0h up vs 12h	XM_536754 /// XM_844954
Cfa.8997.1.A1_at	MMACHC	methylmalonic aciduria (cobalamin deficiency) cblC type, with homocystinuria	2.04203	0.000294654	2.04203	0h up vs 12h	XM_539631
CfaAffx.16935.1.S1_at	TRIP13	thyroid hormone receptor interactor 13	2.04258	5.06796e-05	2.04258	0h up vs 12h	XM_846682
Cfa.15299.1.S1_at	DUSP1	dual specificity phosphatase 1	2.04364	4.25437e-06	2.04364	0h up vs 12h	XM_546235 /// XM_861428
CfaAffx.25997.1.S1_s_at	CCDC99	coiled-coil domain containing 99	2.04451	0.000337594	2.04451	0h up vs 12h	XM_536434
CfaAffx.11449.1.S1_at	ID1	inhibitor of DNA binding 1, dominant negative helix-loop-helix protein	2.04518	0.000107998	2.04518	0h up vs 12h	XM_847117
CfaAffx.7594.1.S1_at	CHCHD4	coiled-coil-helix-coiled-coil-helix domain containing 4	2.04559	8.15443e-06	2.04559	0h up vs 12h	XM_533726
CfaAffx.19340.1.S1_at	OSM	oncostatin M	2.04577	0.000439734	2.04577	0h up vs 12h	XM_849644
CfaAffx.6738.1.S1_s_at	CCT2	chaperonin containing TCP1, subunit 2 (beta)	2.04961	8.92993e-07	2.04961	0h up vs 12h	XM_531675 /// XM_856564
CfaAffx.16260.1.S1_at	IRS1	insulin receptor substrate 1	2.04966	0.000753221	2.04966	0h up vs 12h	XM_543274
CfaAffx.9063.1.S1_at	POLR3F	polymerase (RNA) III (DNA directed) polypeptide F, 39 kDa	2.04977	8.30362e-06	2.04977	0h up vs 12h	XM_534333 /// XM_852045
Cfa.1848.1.S1_at	ZNF259	zinc finger protein 259	2.05239	1.6444e-05	2.05239	0h up vs 12h	XM_536565 /// XM_845219
CfaAffx.22285.1.S1_s_at	NUP35	nucleoporin 35kDa	2.05267	9.80837e-07	2.05267	0h up vs 12h	XM_535992
Cfa.10443.1.A1_s_at	GEMIN6	gem (nuclear organelle) associated protein 6	2.05365	2.54241e-07	2.05365	0h up vs 12h	XM_532941
CfaAffx.16629.1.S1_s_at	RASSF1	Ras association (RalGDS/AF-6) domain family member 1	2.05623	6.86526e-05	2.05623	0h up vs 12h	XM_845162 /// XM_855904 /// XM_855929 /// XM_855985
Cfa.11720.1.A1_at	STK35	serine/threonine kinase 35	2.0565	4.19553e-05	2.0565	0h up vs 12h	XM_846689
CfaAffx.375.1.S1_at	KPNA4	karyopherin alpha 4 (importin alpha 3)	2.05658	0.000586879	2.05658	0h up vs 12h	XM_535849 /// XM_845438 /// XM_856615
CfaAffx.14604.1.S1_s_at	GART	similar to Trifunctional purine biosynthetic protein adenosine-3	2.05696	1.41855e-05	2.05696	0h up vs 12h	XM_847240
CfaAffx.16707.1.S1_at	IFRD2	interferon-related developmental regulator 2	2.05881	3.05082e-05	2.05881	0h up vs 12h	XM_541877
CfaAffx.27352.1.S1_s_at	AATF	apoptosis antagonizing transcription factor	2.06028	1.07275e-05	2.06028	0h up vs 12h	XM_537715 /// XM_862407 /// XM_862416
Cfa.21188.1.S1_s_at	CCND2	cyclin D2	2.0606	4.67916e-07	2.0606	0h up vs 12h	XM_849493
CfaAffx.21373.1.S1_at	SUPV3L1	suppressor of var1, 3-like 1 (S. cerevisiae)	2.06199	7.61839e-05	2.06199	0h up vs 12h	XM_546136 /// XM_855911
CfaAffx.6922.1.S1_s_at	GRWD1	glutamate-rich WD repeat containing 1	2.06331	3.58758e-05	2.06331	0h up vs 12h	XM_849785
CfaAffx.15627.1.S1_s_at	MAGOHB	similar to mago-nashi homolog /// similar to mago-nashi homolog	2.0647	4.59502e-05	2.0647	0h up vs 12h	XM_534889 /// XM_545491 /// XM_861834
Cfa.20748.1.S1_s_at	GNL2	guanine nucleotide binding protein-like 2 (nucleolar)	2.06514	0.00449823	2.06514	0h up vs 12h	XM_532556 /// XM_853214 /// XM_853256 /// XM_853292
CfaAffx.9612.1.S1_at	PAWR	similar to PRKC, apoptosis, WT1, regulator	2.06839	0.000935698	2.06839	0h up vs 12h	XM_849157
Cfa.11913.1.A1_at	LOC491868	similar to Histone-lysine N-methyltransferase, H3 lysine-9 specific 1 (Histone H	2.07083	4.79575e-05	2.07083	0h up vs 12h	XM_548987
CfaAffx.25659.1.S1_s_at	APITD1	apoptosis-inducing, TAF9-like domain 1	2.07116	0.000319451	2.07116	0h up vs 12h	XM_544575
CfaAffx.11343.1.S1_at	LYPLA1	lysophospholipase I	2.0714	5.50083e-05	2.0714	0h up vs 12h	XM_846195
CfaAffx.14486.1.S1_at	CPOX	similar to coproporphyrinogen oxidase	2.07247	0.00219978	2.07247	0h up vs 12h	XM_545070
CfaAffx.13793.1.S1_s_at	RBL1	retinoblastoma-like 1 (p107)	2.07691	0.000313777	2.07691	0h up vs 12h	XM_534412
CfaAffx.16719.1.S1_s_at	NAT13	N-acetyltransferase 13 (GCN5-related)	2.0778	1.80441e-06	2.0778	0h up vs 12h	XM_535745
CfaAffx.9950.1.S1_s_at	TRNT1	tRNA nucleotidyl transferase, CCA-adding, 1	2.07815	4.49295e-06	2.07815	0h up vs 12h	XM_533758
CfaAffx.4141.1.S1_s_at	NFIL3	nuclear factor, interleukin 3 regulated	2.07964	0.000464781	2.07964	0h up vs 12h	XM_533548
Cfa.17602.1.S1_at	MAP1B	microtubule-associated protein 1B	2.08017	0.000920213	2.08017	0h up vs 12h	XM_535269 /// XM_857079
Cfa.3335.1.A1_at	RBM28	RNA binding motif protein 28	2.08118	1.59476e-05	2.08118	0h up vs 12h	XM_532435
CfaAffx.31050.1.S1_s_at	NIP7	nuclear import 7 homolog (S. cerevisiae)	2.08232	2.37109e-07	2.08232	0h up vs 12h	XM_536804 /// XM_858288
CfaAffx.23314.1.S1_s_at	C1orf112	hypothetical protein LOC611419	2.08312	2.24529e-06	2.08312	0h up vs 12h	XM_849088
CfaAffx.16920.1.S1_at	RRP15	ribosomal RNA processing 15 homolog (S. cerevisiae)	2.0835	9.4816e-06	2.0835	0h up vs 12h	XM_545712
Cfa.18569.1.S1_s_at	UBA3E	similar to tubulin, alpha 2 isoform 2	2.08502	0.000199322	2.08502	0h up vs 12h	XM_844811 /// XM_855052
CfaAffx.22386.1.S1_at	DDX49	DEAD (Asp-Glu-Ala-Asp) box polypeptide 49	2.08733	5.01062e-06	2.08733	0h up vs 12h	XM_541930 /// XM_860125
CfaAffx.5296.1.S1_at	LOC484356	hypothetical LOC484356	2.08869	0.000873072	2.08869	0h up vs 12h	XM_541472
CfaAffx.20410.1.S1_at	EGLN3	egl nine homolog 3 (C. elegans)	2.08979	0.000653972	2.08979	0h up vs 12h	XM_537408
Cfa.2569.1.S1_s_at	CCDC80	similar to steroid-sensitive protein 1	2.0898	4.39292e-06	2.0898	0h up vs 12h	XM_535742
CfaAffx.11242.1.S1_s_at	SYNPR	synaptoporin	2.091	3.99131e-05	2.091	0h up vs 12h	XM_541820
Cfa.15684.1.A1_at	POLR3F	polymerase (RNA) III (DNA directed) polypeptide F, 39 kDa	2.09268	8.74325e-06	2.09268	0h up vs 12h	XM_534333 /// XM_852045
CfaAffx.3132.1.S1_s_at	TMEM209	transmembrane protein 209	2.09935	3.07627e-05	2.09935	0h up vs 12h	XM_532426 /// XM_852121
Cfa.2340.1.A1_at	LIN9	lin-9 homolog (C. elegans)	2.10064	0.000189459	2.10064	0h up vs 12h	XM_849606
CfaAffx.6562.1.S1_at	GEN1	Gen homolog 1, endonuclease (Drosophila)	2.10123	0.000182823	2.10123	0h up vs 12h	XM_540093
CfaAffx.26488.1.S1_at	Zwilch	similar to Zwilch	2.10146	2.43212e-05	2.10146	0h up vs 12h	XM_535523
Cfa.2060.1.A1_at	C1orf131	hypothetical LOC479205	2.10187	2.23005e-06	2.10187	0h up vs 12h	XM_536347
CfaAffx.31065.1.S1_at	SYDE2	synapse defective 1, Rho GTPase, homolog 2 (C. elegans)	2.10197	1.34957e-05	2.10197	0h up vs 12h	XM_547305
CfaAffx.6803.1.S1_at	AMD1	adenosylmethionine decarboxylase 1	2.10306	8.01351e-05	2.10306	0h up vs 12h	XM_539081 /// XM_863381
CfaAffx.23845.1.S1_s_at	HAUS8	HAUS augmin-like complex, subunit 8	2.10581	4.46043e-05	2.10581	0h up vs 12h	XM_533882
CfaAffx.7092.1.S1_s_at	RUVBL1	RuvB-like 1 (E. coli)	2.10647	5.7916e-05	2.10647	0h up vs 12h	XM_533718 /// XM_843619 /// XM_851792 /// XM_851873 /// XM_851915 /// XM_851956
Cfa.12506.1.A1_s_at	NOC3L	nucleolar complex associated 3 homolog (S. cerevisiae)	2.10909	2.29576e-05	2.10909	0h up vs 12h	XM_534972
CfaAffx.10600.1.S1_at	PUS1	pseudouridylate synthase 1	2.1097	3.20164e-06	2.1097	0h up vs 12h	XM_847214
CfaAffx.5557.1.S1_at	GGCT	gamma-glutamyl cyclotransferase	2.10978	1.05344e-05	2.10978	0h up vs 12h	XM_849284
CfaAffx.30016.1.S1_at	DNAJC11	DnaJ (Hsp40) homolog, subfamily C, member 11	2.11119	1.47082e-05	2.11119	0h up vs 12h	XM_844376 /// XM_853631 /// XM_853668 /// XM_853708
Cfa.21204.1.S1_at	THBS1	thrombospondin 1	2.11179	0.000104657	2.11179	0h up vs 12h	XM_544610
CfaAffx.10792.1.S1_s_at	HSPH1	heat shock 105kDa/110kDa protein 1	2.11733	0.000179563	2.11733	0h up vs 12h	XM_534515
CfaAffx.14862.1.S1_at	E2F8	E2F transcription factor 8	2.12021	0.000486654	2.12021	0h up vs 12h	XM_534087
CfaAffx.12066.1.S1_at	C19orf40	hypothetical LOC476496	2.12163	4.57226e-06	2.12163	0h up vs 12h	XM_533705
Cfa.10244.1.A1_s_at	UMPS	uridine monophosphate synthetase	2.12163	2.86557e-07	2.12163	0h up vs 12h	XM_535769
CfaAffx.8672.1.S1_s_at	MCM6	minichromosome maintenance complex component 6	2.12415	4.26321e-07	2.12415	0h up vs 12h	XM_533338
Cfa.17691.1.S1_at	CHORDC1	cysteine and histidine-rich domain (CHORD)-containing 1	2.12767	5.4747e-06	2.12767	0h up vs 12h	XM_533979
CfaAffx.16846.1.S1_at	DUSP5	dual specificity phosphatase 5	2.12801	0.000306218	2.12801	0h up vs 12h	XM_544014
Cfa.6216.1.A1_at	DPH2	DPH2 homolog (S. cerevisiae)	2.12849	1.34144e-06	2.12849	0h up vs 12h	XM_532611
CfaAffx.2738.1.S1_at	TRIM58	tripartite motif-containing 58	2.13039	0.00648617	2.13039	0h up vs 12h	XM_539335
Cfa.11166.2.S1_s_at	EIF3J	eukaryotic translation initiation factor 3, subunit J	2.13103	2.71356e-07	2.13103	0h up vs 12h	XM_544656
Cfa.4911.1.A1_at	FARSB	phenylalanyl-tRNA synthetase, beta subunit	2.13318	3.51917e-07	2.13318	0h up vs 12h	XM_536085 /// XM_858935 /// XM_858952
Cfa.17403.1.S1_at	NAT10	N-acetyltransferase 10 (GCN5-related)	2.13478	0.000344003	2.13478	0h up vs 12h	XM_540549 /// XM_844029 /// XM_852566 /// XM_852608 /// XM_852650 /// XM_852693
CfaAffx.18836.1.S1_at	URB2	URB2 ribosome biogenesis 2 homolog (S. cerevisiae)	2.13615	7.75145e-05	2.13615	0h up vs 12h	XM_536350
Cfa.18212.1.S1_s_at	DDX47	DEAD (Asp-Glu-Ala-Asp) box polypeptide 47	2.13636	1.1687e-05	2.13636	0h up vs 12h	XM_534885 /// XM_861747
Cfa.20138.1.S1_s_at	DNAJB1	DnaJ (Hsp40) homolog, subfamily B, member 1	2.13893	2.23717e-05	2.13893	0h up vs 12h	XM_533894 /// XM_847807 /// XM_861373 /// XM_861385 /// XM_861399
Cfa.14927.1.A1_at	NASP	nuclear autoantigenic sperm protein (histone-binding)	2.13964	0.000417658	2.13964	0h up vs 12h	XM_532597 /// XM_845378 /// XM_856451 /// XM_856482 /// XM_856541 /// XM_856568
CfaAffx.28464.1.S1_at	CACHD1	cache domain containing 1	2.14003	2.75891e-05	2.14003	0h up vs 12h	XM_536680
CfaAffx.5780.1.S1_s_at	PRPF4	PRP4 pre-mRNA processing factor 4 homolog (yeast)	2.14251	7.67724e-06	2.14251	0h up vs 12h	XM_532038
Cfa.923.1.A1_s_at	NUP107	nucleoporin 107kDa	2.14368	4.53791e-07	2.14368	0h up vs 12h	XM_531670 /// XM_855893
CfaAffx.1910.1.S1_s_at	SLC25A32	solute carrier family 25, member 32	2.14375	0.000334306	2.14375	0h up vs 12h	XM_532298
CfaAffx.15220.1.S1_at	PAK1IP1	PAK1 interacting protein 1	2.14914	1.01274e-05	2.14914	0h up vs 12h	XM_535884
CfaAffx.19154.1.S1_at	BATF3	basic leucine zipper transcription factor, ATF-like 3	2.15177	0.000124158	2.15177	0h up vs 12h	XM_547403
CfaAffx.8124.1.S1_s_at	CAD	carbamoyl-phosphate synthetase 2, aspartate transcarbamylase, and dihydroorotase	2.15179	1.39272e-05	2.15179	0h up vs 12h	XM_540124
Cfa.17449.1.S1_at	NUPL1	nucleoporin like 1	2.15235	3.58951e-05	2.15235	0h up vs 12h	XM_534528 /// XM_854941
CfaAffx.13723.1.S1_s_at	CA2	carbonic anhydrase II	2.1532	0.000346085	2.1532	0h up vs 12h	NM_001145170 /// XM_535117 /// XM_855990
CfaAffx.8348.1.S1_s_at	DDX18	DEAD (Asp-Glu-Ala-Asp) box polypeptide 18	2.15455	9.68494e-05	2.15455	0h up vs 12h	XM_533327
CfaAffx.11557.1.S1_s_at	BMS1	BMS1 homolog, ribosome assembly protein (yeast)	2.15552	2.99297e-06	2.15552	0h up vs 12h	XM_534956 /// XM_852137 /// XM_852179 /// XM_852217 /// XM_852256 /// XM_852300
CfaAffx.16249.1.S1_at	POP5	processing of precursor 5, ribonuclease P/MRP subunit (S. cerevisiae)	2.15951	1.59741e-06	2.15951	0h up vs 12h	XM_534710 /// XM_858498
Cfa.10730.1.S1_at	RASSF8	Ras association (RalGDS/AF-6) domain family (N-terminal) member 8	2.16245	5.33893e-05	2.16245	0h up vs 12h	XM_534859 /// XM_860650
CfaAffx.30489.1.S1_s_at	COX4NB	COX4 neighbor	2.16285	2.25997e-06	2.16285	0h up vs 12h	XM_536760
Cfa.21133.1.S1_s_at	HSPA9	heat shock 70kDa protein 9 (mortalin)	2.16525	0.000940462	2.16525	0h up vs 12h	XM_531923 /// XM_858443 /// XM_858468 /// XM_858489 /// XM_858515 /// XM_858538
Cfa.11290.1.A1_s_at	TLE1	transducin-like enhancer of split 1 (E(sp1) homolog, Drosophila)	2.17098	0.000194611	2.17098	0h up vs 12h	XM_533516
CfaAffx.26474.1.S1_s_at	SNAPC5	small nuclear RNA activating complex, polypeptide 5, 19kDa	2.17159	8.89786e-05	2.17159	0h up vs 12h	XM_848428
CfaAffx.5524.1.S1_s_at	MTHFD2L	methylenetetrahydrofolate dehydrogenase (NADP+ dependent) 2-like	2.17343	0.00117451	2.17343	0h up vs 12h	XM_539316
CfaAffx.5811.1.S1_at	YRDC	yrdC domain containing (E. coli)	2.17425	7.847e-05	2.17425	0h up vs 12h	XM_539586
Cfa.5462.1.A1_at	ZFAND2A	zinc finger, AN1-type domain 2A	2.17665	4.14289e-08	2.17665	0h up vs 12h	XM_537924 /// XM_850558
Cfa.13816.1.A1_at	TMEM138	transmembrane protein 138	2.17918	1.15564e-05	2.17918	0h up vs 12h	XM_850057
CfaAffx.31069.1.S1_s_at	CIRH1A	cirrhosis, autosomal recessive 1A (cirhin)	2.18058	1.59722e-07	2.18058	0h up vs 12h	XM_546858 /// XM_858415
CfaAffx.4364.1.S1_s_at	MELK	maternal embryonic leucine zipper kinase	2.18491	0.000140844	2.18491	0h up vs 12h	XM_538730
Cfa.18452.1.S1_s_at	LOC480680	similar to Surfeit locus protein 5	2.18738	0.00024821	2.18738	0h up vs 12h	XM_537799 /// XM_852719
CfaAffx.14608.1.S1_s_at	DCLRE1B	DNA cross-link repair 1B (PSO2 homolog, S. cerevisiae)	2.18747	2.41997e-05	2.18747	0h up vs 12h	XM_843181
CfaAffx.21428.1.S1_s_at	PNN	pinin, desmosome associated protein	2.18833	3.67193e-06	2.18833	0h up vs 12h	NM_001003231
Cfa.17346.1.S1_s_at	ELP2	elongation protein 2 homolog (S. cerevisiae)	2.19023	0.000203936	2.19023	0h up vs 12h	XM_537281
Cfa.3083.1.S1_at	TTC27	tetratricopeptide repeat domain 27	2.19057	2.25091e-07	2.19057	0h up vs 12h	XM_532927
CfaAffx.30936.1.S1_s_at	Hspa5	similar to 78 kDa glucose-regulated protein precursor (GRP 78) (Immunoglobulin h	2.19084	6.27898e-07	2.19084	0h up vs 12h	XM_537847 /// XM_858226 /// XM_858246 /// XM_858266 /// XM_858292
CfaAffx.28267.1.S1_s_at	C17orf42	hypothetical LOC480615	2.1926	3.42927e-06	2.1926	0h up vs 12h	XM_537735 /// XM_862883
Cfa.15142.1.A1_at	LOC482337	similar to CG3430-PA	2.19284	1.85808e-06	2.19284	0h up vs 12h	XM_539454
Cfa.10533.1.S1_at	DNAJC9	DnaJ (Hsp40) homolog, subfamily C, member 9	2.19756	4.28819e-06	2.19756	0h up vs 12h	XM_546165
CfaAffx.15624.1.S1_at	HEATR3	HEAT repeat containing 3	2.20062	2.88109e-05	2.20062	0h up vs 12h	XM_535308
CfaAffx.6401.1.S1_s_at	CASP2	caspase 2, apoptosis-related cysteine peptidase	2.20078	8.67711e-05	2.20078	0h up vs 12h	XM_539853 /// XM_843508
Cfa.20109.1.S1_s_at	KIAA0020	similar to D19Bwg1357e protein	2.20078	1.67017e-06	2.20078	0h up vs 12h	XM_533539
Cfa.19644.1.S1_at	MRPS5	Mitochondrial ribosomal protein S5	2.20468	1.21385e-05	2.20468	0h up vs 12h	XM_532953
CfaAffx.17164.1.S1_at	C3orf1	similar to CG9852-PA	2.20655	2.06811e-05	2.20655	0h up vs 12h	XM_545116
Cfa.13953.1.A1_s_at	MAT2A	Methionine adenosyltransferase II, alpha	2.20799	3.45214e-07	2.20799	0h up vs 12h	XM_532980 /// XM_860410 /// XM_860429 /// XM_860446 /// XM_860465 /// XM_860481
CfaAffx.5273.1.S1_s_at	PNPT1	polyribonucleotide nucleotidyltransferase 1	2.20846	4.78287e-07	2.20846	0h up vs 12h	XM_538497 /// XM_860406 /// XM_860424
CfaAffx.12126.1.S1_at	DBR1	debranching enzyme homolog 1 (S. cerevisiae)	2.2087	6.00347e-06	2.2087	0h up vs 12h	XM_846984 /// XM_859885
CfaAffx.7951.1.S1_s_at	EIF2B3	eukaryotic translation initiation factor 2B, subunit 3 gamma, 58kDa	2.20987	5.68669e-07	2.20987	0h up vs 12h	XM_532603 /// XM_856968
CfaAffx.25529.1.S1_s_at	NOP16	NOP16 nucleolar protein homolog (yeast)	2.2141	4.06545e-06	2.2141	0h up vs 12h	XM_536424
CfaAffx.6393.1.S1_s_at	TRIB2	tribbles homolog 2 (Drosophila)	2.21647	0.00931226	2.21647	0h up vs 12h	NM_001003218
CfaAffx.16725.1.S1_s_at	PWP2	PWP2 periodic tryptophan protein homolog (yeast)	2.21693	6.48744e-05	2.21693	0h up vs 12h	XM_544915
Cfa.10601.2.S1_a_at	TNFAIP8L3	tumor necrosis factor, alpha-induced protein 8-like 3	2.22137	9.95074e-05	2.22137	0h up vs 12h	XM_544677
CfaAffx.11305.1.S1_at	AACS	acetoacetyl-CoA synthetase	2.22171	9.42799e-06	2.22171	0h up vs 12h	XM_543365
Cfa.11779.1.A1_at	ZSWIM7	zinc finger, SWIM-type containing 7	2.22548	5.46615e-05	2.22548	0h up vs 12h	XM_536655 /// XM_858814
Cfa.110.1.S1_s_at	BCL2	B-cell CLL/lymphoma 2	2.227	0.00041703	2.227	0h up vs 12h	NM_001002949
Cfa.6993.1.A1_s_at	GPATCH4	G patch domain containing 4	2.23438	0.00808721	2.23438	0h up vs 12h	XM_537243
CfaAffx.13272.1.S1_s_at	ALDH18A1	aldehyde dehydrogenase 18 family, member A1	2.23524	4.4615e-05	2.23524	0h up vs 12h	XM_534976
CfaAffx.12658.1.S1_s_at	ELL2	elongation factor, RNA polymerase II, 2	2.23587	0.000170792	2.23587	0h up vs 12h	XM_546016 /// XM_851679 /// XM_851716 /// XM_851757 /// XM_851803 /// XM_851840
CfaAffx.5816.1.S1_s_at	PNO1	partner of NOB1 homolog (S. cerevisiae)	2.23608	2.06752e-08	2.23608	0h up vs 12h	XM_531853 /// XM_861270
Cfa.10517.2.S1_a_at	PRRC1	proline-rich coiled-coil 1	2.23631	3.58252e-05	2.23631	0h up vs 12h	XM_538610 /// XM_855036
Cfa.18685.1.S1_s_at	MTHFD1	methylenetetrahydrofolate dehydrogenase (NADP+ dependent) 1, methenyltetrahydrof	2.23909	0.000395175	2.23909	0h up vs 12h	XM_537476
CfaAffx.19117.1.S1_at	TFAM	transcription factor A, mitochondrial	2.24307	2.13729e-06	2.24307	0h up vs 12h	XM_546107
Cfa.441.1.A1_at	HSD17B12	hydroxysteroid (17-beta) dehydrogenase 12	2.24415	1.85566e-07	2.24415	0h up vs 12h	XM_533148 /// XM_843411
Cfa.4090.1.A1_s_at	MGLL	monoglyceride lipase	2.24417	5.7738e-05	2.24417	0h up vs 12h	XM_533717 /// XM_851590
CfaAffx.17668.1.S1_s_at	WBSCR16	similar to RCC1-like G exchanging factor-like isoform 1	2.24473	0.000201497	2.24473	0h up vs 12h	XM_546911
CfaAffx.8831.1.S1_at	TRMT61B	tRNA methyltransferase 61 homolog B (S. cerevisiae)	2.24687	3.85865e-07	2.24687	0h up vs 12h	XM_540132
CfaAffx.15624.1.S1_s_at	HEATR3	HEAT repeat containing 3	2.24887	0.000414695	2.24887	0h up vs 12h	XM_535308
CfaAffx.27041.1.S1_s_at	QTRT1	queuine tRNA-ribosyltransferase 1	2.25039	3.73245e-05	2.25039	0h up vs 12h	XM_848922 /// XM_863025
CfaAffx.8071.1.S1_at	MCM10	minichromosome maintenance complex component 10	2.25095	0.000184212	2.25095	0h up vs 12h	XM_544256
CfaAffx.1705.1.S1_at	LOC481471	similar to interferon gamma inducible protein 47	2.25184	1.97149e-05	2.25184	0h up vs 12h	XM_538592
CfaAffx.27979.1.S1_at	TRMT61A	tRNA methyltransferase 61 homolog A (S. cerevisiae)	2.25199	0.00244108	2.25199	0h up vs 12h	XM_547993
CfaAffx.8752.1.S1_at	RNF219	ring finger protein 219	2.25311	0.00784552	2.25311	0h up vs 12h	XM_534154
CfaAffx.30157.1.S1_s_at	POLR3K	polymerase (RNA) III (DNA directed) polypeptide K, 12.3 kDa	2.25493	1.73337e-07	2.25493	0h up vs 12h	XM_849312
Cfa.21377.1.S1_s_at	THOP1	thimet oligopeptidase 1	2.25616	0.000537389	2.25616	0h up vs 12h	XM_533954
Cfa.3556.1.S1_s_at	TUBG1	tubulin, gamma 1	2.25901	2.21453e-06	2.25901	0h up vs 12h	NM_001003105
CfaAffx.16175.1.S1_s_at	NSUN2	NOL1/NOP2/Sun domain family, member 2	2.26279	9.93301e-06	2.26279	0h up vs 12h	XM_535800 /// XM_851311 /// XM_851355
CfaAffx.1878.1.S1_at	VARS	valyl-tRNA synthetase	2.26305	0.000433136	2.26305	0h up vs 12h	XM_538837 /// XM_855003 /// XM_855037 /// XM_855079
Cfa.8014.1.A1_at	STARD7	StAR-related lipid transfer (START) domain containing 7	2.26322	5.13986e-05	2.26322	0h up vs 12h	XM_532951
CfaAffx.28089.1.S1_at	TIMM44	translocase of inner mitochondrial membrane 44 homolog (yeast)	2.26613	0.000259359	2.26613	0h up vs 12h	XM_542123
CfaAffx.17502.1.S1_at	AXIN2	axin 2	2.26629	1.08559e-06	2.26629	0h up vs 12h	XM_548025 /// XM_857362 /// XM_857388
Cfa.16863.1.S1_at	IER3	immediate early response 3	2.26697	2.76084e-06	2.26697	0h up vs 12h	XM_538829
CfaAffx.7838.1.S1_s_at	CD300LF	CD300 molecule-like family member f	2.27092	1.8241e-06	2.27092	0h up vs 12h	XM_540416
CfaAffx.30228.1.S1_at	SURF2	surfeit 2	2.27285	4.01284e-06	2.27285	0h up vs 12h	XM_548389
CfaAffx.28722.1.S1_at	RAD1	RAD1 homolog (S. pombe)	2.27317	1.57487e-06	2.27317	0h up vs 12h	XM_536505 /// XM_863064
CfaAffx.15664.1.S1_s_at	SLC2A13	solute carrier family 2 (facilitated glucose transporter), member 13	2.27433	2.31649e-05	2.27433	0h up vs 12h	XM_543735
Cfa.12520.1.A1_s_at	ADSL	adenylosuccinate lyase	2.27596	1.81038e-06	2.27596	0h up vs 12h	XM_531727 /// XM_854172
Cfa.11878.1.A1_at	TMEM201	transmembrane protein 201	2.27687	0.000414695	2.27687	0h up vs 12h	XM_546763
CfaAffx.15493.1.S1_s_at	ASF1B	similar to anti-silencing function 1B	2.27982	4.00161e-05	2.27982	0h up vs 12h	XM_847731
Cfa.10837.1.A1_at	MKI67IP	MKI67 (FHA domain) interacting nucleolar phosphoprotein	2.28144	3.41126e-06	2.28144	0h up vs 12h	XM_533319 /// XM_853137
CfaAffx.21601.1.S1_s_at	TIMM8B	translocase of inner mitochondrial membrane 8 homolog B (yeast)	2.28412	1.67196e-05	2.28412	0h up vs 12h	XM_849006
CfaAffx.5908.1.S1_at	IFRD1	interferon-related developmental regulator 1	2.28496	4.75368e-07	2.28496	0h up vs 12h	XM_539525 /// XM_860659
Cfa.1832.1.A1_at	TIMM8A	translocase of inner mitochondrial membrane 8 homolog A (yeast)	2.28771	6.61821e-06	2.28771	0h up vs 12h	XM_538107
CfaAffx.2008.1.S1_at	NUDCD1	NudC domain containing 1	2.28777	5.83252e-07	2.28777	0h up vs 12h	XM_532307
CfaAffx.27691.1.S1_s_at	ADORA2B	adenosine A2B receptor	2.28887	2.33102e-05	2.28887	0h up vs 12h	NM_001002944
Cfa.3876.1.S1_s_at	SLC5A3	solute carrier family 5 (sodium/myo-inositol cotransporter), member 3	2.2892	0.00034957	2.2892	0h up vs 12h	XM_535588
CfaAffx.17900.1.S1_at	NOL11	nucleolar protein 11	2.2904	2.92716e-06	2.2904	0h up vs 12h	XM_848402
CfaAffx.28712.1.S1_at	BRIX1	similar to Brix domain containing protein 2 (Ribosome biogenesis protein Brix)	2.29242	3.19048e-06	2.29242	0h up vs 12h	XM_536504
CfaAffx.14162.1.S1_at	ENOPH1	enolase-phosphatase 1	2.29426	3.77103e-06	2.29426	0h up vs 12h	XM_535629
CfaAffx.20837.1.S1_at	UCK2	uridine-cytidine kinase 2	2.29486	1.02825e-07	2.29486	0h up vs 12h	XM_846154
CfaAffx.1386.1.S1_at	METTL1	methyltransferase like 1	2.29765	5.17036e-07	2.29765	0h up vs 12h	XM_844329
CfaAffx.13745.1.S1_s_at	PPID	peptidylprolyl isomerase D	2.3003	7.9305e-08	2.3003	0h up vs 12h	XM_532704 /// XM_862819
CfaAffx.3557.1.S1_s_at	PWP1	PWP1 homolog (S. cerevisiae)	2.30085	8.35247e-07	2.30085	0h up vs 12h	XM_531756
CfaAffx.1713.1.S1_s_at	SRFBP1	serum response factor binding protein 1	2.30157	2.57485e-05	2.30157	0h up vs 12h	XM_845616
Cfa.19841.1.S1_at	TIMM10	translocase of inner mitochondrial membrane 10 homolog (yeast)	2.30554	3.4075e-07	2.30554	0h up vs 12h	XM_533175
Cfa.18708.1.S1_s_at	CCT5	chaperonin containing TCP1, subunit 5 (epsilon)	2.30778	9.32878e-06	2.30778	0h up vs 12h	XM_843210 /// XM_850736
CfaAffx.7413.1.S1_at	PDSS1	prenyl (decaprenyl) diphosphate synthase, subunit 1	2.31105	9.80837e-07	2.31105	0h up vs 12h	XM_844815
CfaAffx.21779.1.S1_at	CABYR	calcium binding tyrosine-(Y)-phosphorylation regulated	2.31606	1.46884e-06	2.31606	0h up vs 12h	NM_001145070
CfaAffx.10536.1.S1_at	BRCA2	breast cancer 2, early onset	2.31635	2.63319e-05	2.31635	0h up vs 12h	NM_001006653
CfaAffx.18098.1.S1_s_at	AP1AR	hypothetical protein LOC610672	2.32245	3.92267e-05	2.32245	0h up vs 12h	XM_848212
CfaAffx.18238.1.S1_at	EGFL6	EGF-like-domain, multiple 6	2.32825	4.13941e-06	2.32825	0h up vs 12h	XM_548865
CfaAffx.13942.1.S1_at	NAA25	similar to CG4845-PA	2.32878	1.41076e-05	2.32878	0h up vs 12h	XM_543400 /// XM_856913 /// XM_856949 /// XM_856976
CfaAffx.20691.1.S1_s_at	ZNF259	zinc finger protein 259	2.3361	5.45582e-06	2.3361	0h up vs 12h	XM_536565 /// XM_845219
CfaAffx.1810.1.S1_s_at	PHAX	phosphorylated adaptor for RNA export	2.33974	5.90781e-06	2.33974	0h up vs 12h	XM_846266
CfaAffx.14260.1.S1_s_at	OTUD6B	OTU domain containing 6B	2.34189	4.87363e-05	2.34189	0h up vs 12h	XM_544171
CfaAffx.5597.1.S1_s_at	ANKRD6	ankyrin repeat domain 6	2.34246	0.000286979	2.34246	0h up vs 12h	XM_539040 /// XM_848749
CfaAffx.1311.1.S1_at	MARS	methionyl-tRNA synthetase	2.34443	2.50275e-06	2.34443	0h up vs 12h	XM_531646 /// XM_844439 /// XM_853869 /// XM_853945
Cfa.15516.1.A1_at	TMEM93	transmembrane protein 93	2.34596	9.34585e-07	2.34596	0h up vs 12h	XM_548342
Cfa.19642.1.S1_s_at	DHX15	DEAH (Asp-Glu-Ala-His) box polypeptide 15	2.34734	4.1019e-05	2.34734	0h up vs 12h	XM_545974 /// XM_846442 /// XM_858830 /// XM_858872 /// XM_858894 /// XM_858909
Cfa.11276.1.S1_at	TUBB2A	tubulin, beta 2A	2.35579	0.000271912	2.35579	0h up vs 12h	XM_535868
CfaAffx.4345.1.S1_s_at	MRPS10	mitochondrial ribosomal protein S10	2.35861	0.000143173	2.35861	0h up vs 12h	XM_532137
CfaAffx.8473.1.S1_s_at	KLF5	Kruppel-like factor 5 (intestinal)	2.36501	5.4448e-06	2.36501	0h up vs 12h	XM_843983 /// XM_852658 /// XM_852698
Cfa.17148.1.S1_s_at	RFC4	replication factor C (activator 1) 4, 37kDa	2.36645	6.41259e-07	2.36645	0h up vs 12h	XM_535837
Cfa.21474.1.S1_s_at	WDR46	WD repeat domain 46	2.3672	0.000197825	2.3672	0h up vs 12h	XM_538859
CfaAffx.20987.1.S1_s_at	IVNS1ABP	influenza virus NS1A binding protein	2.36784	1.95248e-06	2.36784	0h up vs 12h	XM_537165 /// XM_844793 /// XM_854918 /// XM_854995 /// XM_855028 /// XM_855069
CfaAffx.14969.1.S1_at	GLS	glutaminase	2.37007	0.0093163	2.37007	0h up vs 12h	XM_545570 /// XM_850690
CfaAffx.11960.1.S1_at	CENPJ	centromere protein J	2.37275	9.63141e-05	2.37275	0h up vs 12h	XM_543181
Cfa.1585.2.S1_s_at	NARG1	NMDA receptor regulated 1	2.37422	1.4359e-05	2.37422	0h up vs 12h	XM_540937
CfaAffx.19429.1.S1_s_at	WDR12	WD repeat domain 12	2.37683	7.9192e-06	2.37683	0h up vs 12h	XM_536036 /// XM_854196
Cfa.20443.1.S1_s_at	NID2	nidogen 2 (osteonidogen)	2.38087	0.000297817	2.38087	0h up vs 12h	XM_537445
CfaAffx.16343.1.S1_s_at	FOXRED1	FAD-dependent oxidoreductase domain containing 1	2.38112	1.74695e-05	2.38112	0h up vs 12h	XM_546410 /// XM_852473 /// XM_852510 /// XM_852551
Cfa.525.1.S1_at	PCNA	proliferating cell nuclear antigen	2.38278	1.59722e-07	2.38278	0h up vs 12h	XM_534355
Cfa.2816.1.A1_at	TRMT6	tRNA methyltransferase 6 homolog (S. cerevisiae)	2.38716	5.63608e-06	2.38716	0h up vs 12h	XM_542900
Cfa.18349.1.S1_at	METT10D	methyltransferase 10 domain containing	2.39197	0.00131679	2.39197	0h up vs 12h	XM_537774 /// XM_863412
Cfa.5523.1.S1_s_at	MCM7	minichromosome maintenance complex component 7	2.39822	1.08274e-05	2.39822	0h up vs 12h	XM_536865 /// XM_844716 /// XM_854738 /// XM_854773
Cfa.3590.1.S1_s_at	EDNRB	endothelin receptor type B	2.40246	1.58809e-05	2.40246	0h up vs 12h	NM_001010943 /// XM_534153
CfaAffx.10672.1.S1_at	POU4F3	POU class 4 homeobox 3	2.40321	2.05589e-05	2.40321	0h up vs 12h	XM_544328
CfaAffx.2339.1.S1_at	WDR46	WD repeat domain 46	2.40467	2.63034e-06	2.40467	0h up vs 12h	XM_538859
CfaAffx.18687.1.S1_at	DHRS9	dehydrogenase/reductase (SDR family) member 9	2.40566	0.000394631	2.40566	0h up vs 12h	XM_545513
CfaAffx.31016.1.S1_s_at	NOB1	NIN1/RPN12 binding protein 1 homolog (S. cerevisiae)	2.40617	1.69553e-06	2.40617	0h up vs 12h	XM_546853 /// XM_858119
CfaAffx.14483.1.S1_s_at	RAD54B	RAD54 homolog B (S. cerevisiae)	2.41367	0.000312948	2.41367	0h up vs 12h	XM_544181 /// XM_845398
Cfa.15410.1.A1_s_at	NOP56	NOP56 ribonucleoprotein homolog (yeast)	2.41443	5.14326e-07	2.41443	0h up vs 12h	XM_846631
CfaAffx.11953.1.S1_at	CENPK	centromere protein K	2.42246	2.35486e-05	2.42246	0h up vs 12h	XM_847023
CfaAffx.12444.1.S1_s_at	MLF1IP	MLF1 interacting protein	2.42308	0.000806249	2.42308	0h up vs 12h	XM_844599
Cfa.21472.2.S1_s_at	TCERG1	transcription elongation regulator 1	2.43015	7.44864e-06	2.43015	0h up vs 12h	XM_535230 /// XM_853611 /// XM_853650 /// XM_853692 /// XM_853724 /// XM_853757
CfaAffx.15408.1.S1_at	PDZRN4	PDZ domain containing RING finger 4	2.4309	0.000823563	2.4309	0h up vs 12h	XM_543731
CfaAffx.9696.1.S1_at	TTC27	tetratricopeptide repeat domain 27	2.4345	4.39376e-06	2.4345	0h up vs 12h	XM_532927
CfaAffx.19813.1.S1_s_at	FTSJ3	FtsJ homolog 3 (E. coli)	2.43619	7.39262e-05	2.43619	0h up vs 12h	XM_548033
CfaAffx.13625.1.S1_at	DSN1	DSN1, MIND kinetochore complex component, homolog (S. cerevisiae)	2.43857	0.000393612	2.43857	0h up vs 12h	XM_847741
CfaAffx.6339.1.S1_at	ZMYM1	zinc finger, MYM-type 1	2.43897	0.000891022	2.43897	0h up vs 12h	XM_845886
CfaAffx.11118.1.S1_at	RASL11A	RAS-like, family 11, member A	2.43977	2.74843e-05	2.43977	0h up vs 12h	XM_543158
Cfa.2235.1.S1_at	LTV1	LTV1 homolog (S. cerevisiae)	2.4527	8.54166e-08	2.4527	0h up vs 12h	XM_533436
Cfa.18778.1.S1_s_at	TOPBP1	topoisomerase (DNA) II binding protein 1	2.45469	0.00155973	2.45469	0h up vs 12h	XM_534266
CfaAffx.13368.1.S1_s_at	PAG1	phosphoprotein associated with glycosphingolipid microdomains 1	2.45563	1.0739e-05	2.45563	0h up vs 12h	XM_848462
Cfa.18077.1.S1_s_at	MCM4	minichromosome maintenance complex component 4	2.45669	0.000100795	2.45669	0h up vs 12h	XM_535063
Cfa.3414.1.A1_at	MYBL2	v-myb myeloblastosis viral oncogene homolog (avian)-like 2	2.45772	4.32617e-07	2.45772	0h up vs 12h	XM_534424
Cfa.17965.1.S1_s_at	PAICS	phosphoribosylaminoimidazole carboxylase, phosphoribosylaminoimidazole succinoca	2.45791	1.8241e-06	2.45791	0h up vs 12h	XM_532381 /// XM_855141
CfaAffx.3728.1.S1_s_at	POLR1C	polymerase (RNA) I polypeptide C, 30kDa	2.46199	6.99897e-07	2.46199	0h up vs 12h	XM_532147 /// XM_860548 /// XM_860568 /// XM_860597 /// XM_860613 /// XM_860628
CfaAffx.28078.1.S1_s_at	SIVA1	SIVA1, apoptosis-inducing factor	2.46449	2.71356e-07	2.46449	0h up vs 12h	XM_850420
CfaAffx.27543.1.S1_at	PRPS1	phosphoribosyl pyrophosphate synthetase 1	2.46676	1.51341e-05	2.46676	0h up vs 12h	XM_538132 /// XM_845760 /// XM_857337 /// XM_857391
CfaAffx.7626.1.S1_at	CD3EAP	CD3e molecule, epsilon associated protein	2.46725	2.18775e-05	2.46725	0h up vs 12h	XM_850025
CfaAffx.22271.1.S1_at	EMG1	EMG1 nucleolar protein homolog (S. cerevisiae)	2.47017	0.000166188	2.47017	0h up vs 12h	XM_549557 /// XM_848280
CfaAffx.9018.1.S1_s_at	PITRM1	pitrilysin metallopeptidase 1	2.47165	0.00013911	2.47165	0h up vs 12h	XM_535200
Cfa.14295.2.A1_x_at	PPIL3	similar to peptidylprolyl isomerase-like protein 3 isoform PPIL3b /// peptidylpr	2.4758	5.13388e-07	2.4758	0h up vs 12h	XM_540355 /// XM_844093 /// XM_853077
Cfa.260.1.S1_at	NOLC1	nucleolar and coiled-body phosphoprotein 1	2.4857	1.81885e-07	2.4857	0h up vs 12h	XM_846755
Cfa.21134.1.S1_s_at	GTPBP4	GTP binding protein 4	2.48619	0.00218503	2.48619	0h up vs 12h	XM_535203
Cfa.54.1.S1_s_at	TNF	tumor necrosis factor (TNF superfamily, member 2)	2.48842	6.35243e-05	2.48842	0h up vs 12h	NM_001003244 /// XM_844179 /// XM_853289 /// XM_853330 /// XM_853367
Cfa.3096.1.A1_at	NEIL3	nei endonuclease VIII-like 3 (E. coli)	2.48925	0.000488642	2.48925	0h up vs 12h	XM_532852
CfaAffx.12468.1.S1_s_at	TAF9	similar to TAF9 RNA polymerase II, TATA box binding protein (TBP)-associated fac	2.49575	2.34797e-06	2.49575	0h up vs 12h	XM_535264
CfaAffx.9173.1.S1_at	POLD3	polymerase (DNA-directed), delta 3, accessory subunit	2.49742	4.79139e-07	2.49742	0h up vs 12h	XM_534010 /// XM_855490
CfaAffx.21700.1.S1_at	UFSP1	UFM1-specific peptidase 1 (non-functional)	2.49832	3.54435e-05	2.49832	0h up vs 12h	XM_845353
CfaAffx.4308.1.S1_at	GCLC	glutamate-cysteine ligase, catalytic subunit	2.50045	2.32507e-06	2.50045	0h up vs 12h	XM_847752 /// XM_861333 /// XM_861344 /// XM_861358
CfaAffx.7881.1.S1_s_at	TOMM40	translocase of outer mitochondrial membrane 40 homolog (yeast)	2.50047	1.96541e-05	2.50047	0h up vs 12h	XM_847540 /// XM_860980
CfaAffx.27391.1.S1_s_at	DNMT1	DNA (cytosine-5-)-methyltransferase 1	2.5054	0.000229287	2.5054	0h up vs 12h	XM_533919
CfaAffx.29976.1.S1_at	NOL9	nucleolar protein 9	2.5061	4.75382e-05	2.5061	0h up vs 12h	XM_536729
Cfa.19413.1.S1_s_at	EIF3B	eukaryotic translation initiation factor 3, subunit B	2.50644	0.000887131	2.50644	0h up vs 12h	XM_536894 /// XM_845626 /// XM_856987 /// XM_857015 /// XM_857040
Cfa.20105.1.S1_s_at	PRMT5	protein arginine methyltransferase 5	2.50697	7.13812e-05	2.50697	0h up vs 12h	XM_537366 /// XM_852106 /// XM_852153 /// XM_852195 /// XM_852230 /// XM_852268
CfaAffx.23041.1.S1_at	LETM1	leucine zipper-EF-hand containing transmembrane protein 1	2.52255	0.000163995	2.52255	0h up vs 12h	XM_545925
CfaAffx.10677.1.S1_at	RRP8	ribosomal RNA processing 8, methyltransferase, homolog (yeast)	2.5229	0.000100449	2.5229	0h up vs 12h	XM_534039
CfaAffx.28801.1.S1_s_at	GPC4	glypican 4	2.5235	0.000113957	2.5235	0h up vs 12h	XM_549265
CfaAffx.29449.1.S1_at	PUSL1	pseudouridylate synthase-like 1	2.52471	9.41357e-05	2.52471	0h up vs 12h	XM_546716
CfaAffx.8836.1.S1_at	WDR43	WD repeat domain 43	2.52961	3.94231e-07	2.52961	0h up vs 12h	XM_532920
CfaAffx.11827.1.S1_at	RRS1	RRS1 ribosome biogenesis regulator homolog (S. cerevisiae)	2.52973	8.88837e-06	2.52973	0h up vs 12h	XM_544107
Cfa.15096.1.S1_s_at	NOP58	NOP58 ribonucleoprotein homolog (yeast)	2.53665	4.64401e-05	2.53665	0h up vs 12h	XM_844499 /// XM_853898 /// XM_853934 /// XM_853967 /// XM_854001 /// XM_854035
CfaAffx.22160.1.S1_at	NMD3	NMD3 homolog (S. cerevisiae)	2.54334	5.51746e-05	2.54334	0h up vs 12h	XM_545261
CfaAffx.1478.1.S1_at	LOC474426	hypothetical LOC474426	2.54471	7.48905e-05	2.54471	0h up vs 12h	XM_531657
CfaAffx.6079.1.S1_s_at	ODC1	ornithine decarboxylase 1	2.54627	1.16148e-05	2.54627	0h up vs 12h	XM_532874 /// XM_843454 /// XM_851379 /// XM_851419 /// XM_851465 /// XM_851502
Cfa.17135.1.S1_s_at	WDR75	WD repeat domain 75	2.54756	2.43311e-06	2.54756	0h up vs 12h	XM_545565
CfaAffx.4842.1.S1_at	DDX43	DEAD (Asp-Glu-Ala-Asp) box polypeptide 43	2.54925	0.000645174	2.54925	0h up vs 12h	XM_848647
CfaAffx.15597.1.S1_s_at	WDR3	WD repeat domain 3	2.54957	5.13388e-07	2.54957	0h up vs 12h	XM_540261
Cfa.15590.1.A1_s_at	UTP20	UTP20, small subunit (SSU) processome component, homolog (yeast)	2.55085	3.96939e-06	2.55085	0h up vs 12h	XM_532665
Cfa.4163.1.S1_at	HIGD1A	HIG1 hypoxia inducible domain family, member 1A	2.55213	1.06216e-07	2.55213	0h up vs 12h	XM_534235 /// XM_856401
CfaAffx.17962.1.S1_at	KCNQ1	similar to Potassium channel subfamily K member 1 (Inward rectifying potassium c	2.5558	0.000152814	2.5558	0h up vs 12h	XM_546083
Cfa.3538.1.S1_s_at	HS3ST1	heparan sulfate (glucosamine) 3-O-sulfotransferase 1	2.55614	1.00268e-05	2.55614	0h up vs 12h	XM_536238
CfaAffx.10413.1.S1_s_at	SFRS7	splicing factor, arginine/serine-rich 7, 35kDa	2.55958	7.44138e-08	2.55958	0h up vs 12h	XM_532939
CfaAffx.12312.1.S1_at	POLR1A	polymerase (RNA) I polypeptide A, 194kDa	2.56299	0.000110409	2.56299	0h up vs 12h	XM_532976
CfaAffx.3825.1.S1_at	SIGMAR1	sigma non-opioid intracellular receptor 1	2.56822	3.4395e-06	2.56822	0h up vs 12h	XM_538709 /// XM_847451 /// XM_860760 /// XM_860774 /// XM_860786
CfaAffx.24013.1.S1_s_at	LYAR1	similar to Cell growth regulating nucleolar protein	2.5768	0.0036512	2.5768	0h up vs 12h	XM_843269
CfaAffx.11948.1.S1_at	WDR36	WD repeat domain 36	2.59195	1.11303e-05	2.59195	0h up vs 12h	XM_545992
CfaAffx.23062.1.S1_at	WDHD1	WD repeat and HMG-box DNA binding protein 1	2.59443	7.08634e-06	2.59443	0h up vs 12h	XM_547823
Cfa.15947.1.A1_s_at	USP13	ubiquitin specific peptidase 13 (isopeptidase T-3)	2.59759	0.000193683	2.59759	0h up vs 12h	XM_535813
CfaAffx.2390.1.S1_at	ATAD2	ATPase family, AAA domain containing 2	2.59813	9.81296e-06	2.59813	0h up vs 12h	XM_845427 /// XM_856540
CfaAffx.8185.1.S1_at	ITGA9	integrin, alpha 9	2.60257	1.6828e-06	2.60257	0h up vs 12h	XM_534221
Cfa.19708.1.S1_at	BYSL	bystin-like	2.60548	3.37667e-06	2.60548	0h up vs 12h	XM_532135
Cfa.11836.1.A1_at	RRP12	ribosomal RNA processing 12 homolog (S. cerevisiae)	2.60724	4.80802e-07	2.60724	0h up vs 12h	XM_845837
Cfa.17944.1.S1_at	WRB	tryptophan rich basic protein	2.61324	3.4075e-07	2.61324	0h up vs 12h	XM_844740 /// XM_854734
Cfa.12426.1.A1_at	LPHN1	Latrophilin 1	2.62379	5.7126e-06	2.62379	0h up vs 12h	XM_848101 /// XM_861496 /// XM_861507 /// XM_861518 /// XM_861530 /// XM_861543
CfaAffx.30908.1.S1_s_at	CDC7	cell division cycle 7 homolog (S. cerevisiae)	2.63355	3.04462e-06	2.63355	0h up vs 12h	XM_537080
CfaAffx.30811.1.S1_s_at	GCLM	glutamate-cysteine ligase, modifier subunit	2.63942	3.5029e-06	2.63942	0h up vs 12h	XM_850024
[truncated: 117 more rows]

## Sheet: 0vs24 >1.5
Probeset ID	Gene Symbol	Gene Title	Fold-Change(0h vs. 24h)	qvalue(p-value(0h vs. 24h))	Ratio(0h vs. 24h)	Fold-Change(0h vs. 24h) (Description)	RefSeq Transcript ID
CfaAffx.3671.1.S1_s_at	SPINK4	serine peptidase inhibitor, Kazal type 4	-21.8384	5.85114e-09	0.0457909	0h down vs 24h	XM_849488
Cfa.267.1.A1_at	TXNIP	thioredoxin interacting protein	-14.8324	1.90573e-09	0.0674198	0h down vs 24h	XM_533037 /// XM_854360
CfaAffx.17699.1.S1_at	VWA5A	von Willebrand factor A domain containing 5A	-12.456	2.72491e-08	0.0802828	0h down vs 24h	XM_546453
Cfa.19011.1.S1_at	C5orf41	similar to CG13624-PC, isoform C	-9.66823	3.6764e-06	0.103432	0h down vs 24h	XM_847754 /// XM_861338
CfaAffx.5538.1.S1_s_at	HPCAL4	hippocalcin like 4	-8.13477	1.55392e-06	0.122929	0h down vs 24h	XM_844587
CfaAffx.14358.1.S1_at	LXN	latexin	-7.83076	3.16358e-08	0.127701	0h down vs 24h	XM_847886
Cfa.3888.1.S1_at	IGF1	insulin-like growth factor 1 (somatomedin C)	-7.56778	2.18438e-05	0.132139	0h down vs 24h	XM_848024 /// XM_861842 /// XM_861853
Cfa.4454.1.S1_at	DKK3	dickkopf homolog 3 (Xenopus laevis)	-7.49707	6.64483e-06	0.133385	0h down vs 24h	XM_534060
Cfa.9685.2.S1_a_at	TSC22D1	TSC22 domain family, member 1	-7.37461	1.90573e-09	0.1356	0h down vs 24h	XM_534128
CfaAffx.5812.1.S1_at	AOAH	acyloxyacyl hydrolase (neutrophil)	-7.35841	5.59132e-09	0.135899	0h down vs 24h	XM_539519
Cfa.10948.1.S1_at	VSNL1	similar to Visinin-like protein 1 (VILIP) (Neural visinin-like protein 1) (NVL-1	-7.34538	1.6682e-06	0.13614	0h down vs 24h	XM_847955
CfaAffx.12197.1.S1_at	ESYT3	similar to chr3 synaptotagmin	-7.14663	1.59404e-06	0.139926	0h down vs 24h	XM_542806
Cfa.20981.1.S1_s_at	PVALB	parvalbumin	-6.56743	7.55191e-08	0.152267	0h down vs 24h	XM_538399 /// XM_845484
Cfa.1578.1.S1_at	KLHL24	kelch-like 24 (Drosophila)	-6.55405	8.69747e-09	0.152577	0h down vs 24h	XM_535819
CfaAffx.24310.1.S1_at	KIAA1539	similar to CG9005-PA	-6.47196	0.000606807	0.154513	0h down vs 24h	XM_544682 /// XM_846119 /// XM_858177
Cfa.2465.1.A1_at	AGPHD1	similar to CG31751-PA, isoform A	-6.47178	2.54463e-08	0.154517	0h down vs 24h	XM_532363
CfaAffx.1482.1.S1_at	LTC4S	leukotriene C4 synthase	-6.46838	3.90893e-09	0.154598	0h down vs 24h	XM_843939
Cfa.482.1.A1_at	TCP11L2	t-complex 11 (mouse)-like 2	-6.16478	2.45034e-07	0.162212	0h down vs 24h	XM_531761
Cfa.12703.1.A1_s_at	CTSF	cathepsin F	-5.87989	5.87714e-09	0.170071	0h down vs 24h	XM_533219
CfaAffx.11661.1.S1_at	FHIT	fragile histidine triad	-5.8219	4.81981e-06	0.171765	0h down vs 24h	NM_001142257
CfaAffx.20330.1.S1_at	REEP3	receptor accessory protein 3	-5.79	0.000224369	0.172711	0h down vs 24h	XM_536364
Cfa.10786.1.A1_s_at	PDIA5	protein disulfide isomerase family A, member 5	-5.74764	1.90573e-09	0.173984	0h down vs 24h	XM_535765
Cfa.1374.1.S1_at	CPE	carboxypeptidase E	-5.71264	1.9047e-07	0.17505	0h down vs 24h	XM_532715
Cfa.8843.1.A1_s_at	APOC1	apolipoprotein C-I	-5.51918	6.13793e-08	0.181186	0h down vs 24h	XM_533643 /// XM_847490
CfaAffx.21882.1.S1_at	ITGA4	integrin, alpha 4 (antigen CD49D, alpha 4 subunit of VLA-4 receptor)	-5.47784	4.21239e-07	0.182554	0h down vs 24h	XM_545551
CfaAffx.6450.1.S1_s_at	GSN	gelsolin (amyloidosis, Finnish type)	-5.44696	3.23175e-07	0.183589	0h down vs 24h	XM_532049 /// XM_848644 /// XM_862756 /// XM_862762 /// XM_862779 /// XM_862786
CfaAffx.16903.1.S1_s_at	ZBTB20	zinc finger and BTB domain containing 20	-5.33703	1.14247e-07	0.18737	0h down vs 24h	XM_545109 /// XM_843445
Cfa.2633.1.A1_at	AVIL	advillin	-5.32616	9.29634e-07	0.187752	0h down vs 24h	XM_531652
Cfa.14500.1.S1_at	TST	thiosulfate sulfurtransferase (rhodanese)	-5.31934	2.19859e-08	0.187993	0h down vs 24h	XM_538396
Cfa.70.1.A1_s_at	SULT1A1	sulfotransferase family, cytosolic, 1A, phenol-preferring, member 1	-5.22713	3.87721e-08	0.19131	0h down vs 24h	NM_001003223 /// XM_850485
Cfa.3053.1.A1_at	FBXO25	F-box protein 25	-5.21884	3.11824e-08	0.191613	0h down vs 24h	XM_844695 /// XM_854696 /// XM_854728 /// XM_854759 /// XM_854797 /// XM_854831
CfaAffx.29009.1.S1_s_at	SLC6A4	solute carrier family 6 (neurotransmitter transporter, serotonin), member 4	-5.14057	1.5594e-06	0.194531	0h down vs 24h	NM_001110771 /// XM_548304
Cfa.14413.1.S1_at	PROS1	protein S (alpha)	-5.10832	3.59275e-08	0.195759	0h down vs 24h	XM_535708
Cfa.16872.1.S1_s_at	HBP1	HMG-box transcription factor 1	-4.96251	3.17e-07	0.201511	0h down vs 24h	XM_533094 /// XM_843890 /// XM_852368 /// XM_852411 /// XM_852449 /// XM_852490
Cfa.12240.1.A1_at	C3	complement component 3	-4.84908	3.50754e-08	0.206225	0h down vs 24h	XM_533932
Cfa.2391.1.S1_at	AASS	aminoadipate-semialdehyde synthase	-4.8356	5.86962e-06	0.206799	0h down vs 24h	XM_539546
Cfa.1016.1.A1_s_at	ENPP2	ectonucleotide pyrophosphatase/phosphodiesterase 2	-4.7805	1.38625e-08	0.209183	0h down vs 24h	XM_539147 /// XM_856034 /// XM_856063 /// XM_856093 /// XM_856126 /// XM_856150
Cfa.7017.1.A1_s_at	PDGFD	platelet derived growth factor D	-4.77725	4.24175e-08	0.209325	0h down vs 24h	XM_536595
CfaAffx.13441.1.S1_s_at	EDIL3	EGF-like repeats and discoidin I-like domains 3	-4.77072	0.000889051	0.209612	0h down vs 24h	XM_546036
CfaAffx.14830.1.S1_s_at	TNNC1	troponin C type 1 (slow)	-4.722	1.04568e-07	0.211775	0h down vs 24h	XM_533799 /// XM_854183 /// XM_854221
CfaAffx.6001.1.S1_at	OSCP1	similar to oxidored-nitro domain-containing protein isoform 1	-4.71498	3.14675e-08	0.21209	0h down vs 24h	XM_532560
CfaAffx.23712.1.S1_at	C10orf11	similar to Protein C10orf11 homolog	-4.71347	2.38352e-08	0.212158	0h down vs 24h	XM_847689
CfaAffx.20697.1.S1_at	EFCAB3	EF-hand calcium binding domain 3	-4.67753	1.39161e-05	0.213788	0h down vs 24h	XM_548039
CfaAffx.12292.1.S1_s_at	CLSTN2	calsyntenin 2	-4.62603	1.32018e-06	0.216168	0h down vs 24h	XM_534287
Cfa.4115.1.A1_at	DSCAML1	Down syndrome cell adhesion molecule like 1	-4.60891	4.70777e-09	0.216971	0h down vs 24h	XM_546506
Cfa.9467.1.A1_at	RELN	reelin	-4.606	4.01726e-07	0.217108	0h down vs 24h	XM_540392 /// XM_844371
CfaAffx.15271.1.S1_s_at	TSPAN2	tetraspanin 2	-4.57355	7.86861e-07	0.218648	0h down vs 24h	XM_843666
CfaAffx.14825.1.S1_at	MRGPRX2	MAS-related GPR, member X2	-4.54497	3.49102e-07	0.220024	0h down vs 24h	XM_542529
Cfa.1912.1.S1_at	GM2A	GM2 ganglioside activator	-4.5146	6.74614e-09	0.221504	0h down vs 24h	XM_536462
Cfa.986.1.A1_at	ARMC3	armadillo repeat containing 3	-4.50093	9.94282e-06	0.222176	0h down vs 24h	XM_535165
CfaAffx.18796.1.S1_at	CAMK2D	calcium/calmodulin-dependent protein kinase II delta	-4.49231	9.87529e-07	0.222603	0h down vs 24h	XM_848313
CfaAffx.9664.1.S1_at	KAT2B	K(lysine) acetyltransferase 2B	-4.49053	3.76287e-06	0.222691	0h down vs 24h	XM_534249
CfaAffx.14278.1.S1_s_at	SYNJ1	synaptojanin 1	-4.45845	0.000285001	0.224293	0h down vs 24h	XM_535580 /// XM_851310 /// XM_851354 /// XM_851437 /// XM_851477
Cfa.18483.1.S1_at	MYLIP	myosin regulatory light chain interacting protein	-4.45022	5.36456e-07	0.224708	0h down vs 24h	XM_545352
CfaAffx.12647.1.S1_at	HPGD	hydroxyprostaglandin dehydrogenase 15-(NAD)	-4.41008	2.40793e-05	0.226753	0h down vs 24h	XM_543199
Cfa.19830.1.S1_s_at	PDCD4	programmed cell death 4 (neoplastic transformation inhibitor)	-4.38962	1.18297e-08	0.22781	0h down vs 24h	XM_535012 /// XM_859444 /// XM_859460 /// XM_859477
CfaAffx.1951.1.S1_s_at	OXR1	oxidation resistance 1	-4.37939	2.78953e-08	0.228342	0h down vs 24h	XM_539119 /// XM_854494 /// XM_854524
CfaAffx.8921.1.S1_at	DCT	dopachrome tautomerase (dopachrome delta-isomerase, tyrosine-related protein 2)	-4.37346	4.1493e-07	0.228652	0h down vs 24h	XM_542639
Cfa.17217.1.S1_s_at	ME3	malic enzyme 3, NADP(+)-dependent, mitochondrial	-4.32855	2.28159e-06	0.231024	0h down vs 24h	XM_542269 /// XM_843677 /// XM_851958 /// XM_851998 /// XM_852042 /// XM_852084
CfaAffx.23332.1.S1_s_at	AIFM3	apoptosis-inducing factor, mitochondrion-associated, 3	-4.32547	2.30293e-05	0.231189	0h down vs 24h	XM_543566
Cfa.12502.1.A1_at	TRIB1	tribbles homolog 1 (Drosophila)	-4.28326	2.09044e-07	0.233467	0h down vs 24h	XM_539160
Cfa.40.1.S1_at	IL18	interleukin 18 (interferon-gamma-inducing factor)	-4.2775	1.50151e-05	0.233781	0h down vs 24h	NM_001003169
CfaAffx.2237.1.S1_s_at	PARVB	parvin, beta	-4.27567	5.5582e-07	0.233882	0h down vs 24h	XM_538336
Cfa.18490.1.S1_at	PPM1A	protein phosphatase 1A (formerly 2C), magnesium-dependent, alpha isoform	-4.25978	3.26573e-06	0.234754	0h down vs 24h	XM_537467 /// XM_847051 /// XM_860040 /// XM_860060 /// XM_860096
CfaAffx.30566.1.S1_s_at	AMY2A	similar to Pancreatic alpha-amylase precursor (PA) (1,4-alpha-D-glucan glucanohy	-4.24418	1.7234e-07	0.235617	0h down vs 24h	XM_843196 /// XM_850702 /// XM_850750 /// XM_850789 /// XM_850831 /// XM_850872
Cfa.3497.1.A1_s_at	TIMP2	TIMP metallopeptidase inhibitor 2	-4.17897	4.43202e-09	0.239294	0h down vs 24h	NM_001003082
Cfa.6217.1.A1_at	PAFAH2	platelet-activating factor acetylhydrolase 2, 40kDa	-4.12152	3.04357e-09	0.242629	0h down vs 24h	XM_535348
CfaAffx.18761.1.S1_s_at	CTSS	cathepsin S	-4.06385	7.00615e-09	0.246072	0h down vs 24h	NM_001002938
CfaAffx.10545.1.S1_s_at	NPHP3	similar to nephronophthisis 3	-4.04207	1.29891e-05	0.247398	0h down vs 24h	XM_542785 /// XM_858782 /// XM_858827 /// XM_858850 /// XM_858868
CfaAffx.28363.1.S1_s_at	WDR78	WD repeat domain 78	-3.98955	1.48409e-06	0.250655	0h down vs 24h	XM_536676 /// XM_859872
CfaAffx.6687.1.S1_at	AKD1	similar to Adenylate kinase isoenzyme 4, mitochondrial (ATP-AMP transphosphoryla	-3.98784	6.19455e-07	0.250763	0h down vs 24h	XM_849991
CfaAffx.7578.1.S1_at	CDADC1	cytidine and dCMP deaminase domain containing 1	-3.98457	5.31102e-07	0.250968	0h down vs 24h	XM_534116 /// XM_850604
CfaAffx.7009.1.S1_at	COL10A1	collagen, type X, alpha 1	-3.96117	7.36753e-06	0.252451	0h down vs 24h	XM_849417
Cfa.10427.1.A1_at	HSD17B14	hydroxysteroid (17-beta) dehydrogenase 14	-3.94546	1.51688e-07	0.253456	0h down vs 24h	NM_001047981 /// XM_533627 /// XM_859695
CfaAffx.23176.1.S1_at	NDST2	N-deacetylase/N-sulfotransferase (heparan glucosaminyl) 2	-3.93036	3.14675e-08	0.254429	0h down vs 24h	XM_546167 /// XM_857932
CfaAffx.17218.1.S1_at	LGMN	legumain	-3.92481	5.71533e-06	0.25479	0h down vs 24h	XM_537355 /// XM_851487
Cfa.4008.1.A1_at	LARGE	like-glycosyltransferase	-3.91646	1.97076e-06	0.255332	0h down vs 24h	XM_531751
Cfa.10325.1.A1_at	FYCO1	FYVE and coiled-coil domain containing 1	-3.8999	3.90893e-09	0.256417	0h down vs 24h	XM_533853
Cfa.10418.1.A1_at	RBKS	ribokinase	-3.88997	4.50224e-06	0.257072	0h down vs 24h	XM_532917
CfaAffx.1630.1.S1_s_at	PTPRR	protein tyrosine phosphatase, receptor type, R	-3.87622	6.04381e-08	0.257983	0h down vs 24h	XM_538284
CfaAffx.12712.1.S1_s_at	ROBO1	roundabout, axon guidance receptor, homolog 1 (Drosophila)	-3.87291	3.75391e-06	0.258204	0h down vs 24h	XM_544814
CfaAffx.22214.1.S1_s_at	HBD	hemoglobin, delta /// similar to beta globin	-3.84686	1.23792e-05	0.259952	0h down vs 24h	XM_534029 /// XM_845730 /// XM_857349
Cfa.3648.1.S1_s_at	DHDH	dihydrodiol dehydrogenase (dimeric)	-3.84244	2.2364e-07	0.260252	0h down vs 24h	NM_001003160
Cfa.12560.1.A1_at	RNLS	renalase, FAD-dependent amine oxidase	-3.83655	1.10862e-05	0.260651	0h down vs 24h	XM_847958
CfaAffx.2242.1.S1_at	DEPDC6	DEP domain containing 6	-3.79405	9.05499e-05	0.26357	0h down vs 24h	XM_539149
Cfa.8104.1.S1_at	CARHSP1	calcium regulated heat stable protein 1, 24kDa	-3.77388	5.86203e-08	0.264979	0h down vs 24h	XM_847650
Cfa.18616.1.S1_at	TMEM100	transmembrane protein 100	-3.77073	5.07142e-07	0.265201	0h down vs 24h	XM_846961
CfaAffx.956.1.S1_at	PLAC8	placenta-specific 8	-3.75489	8.07697e-07	0.266319	0h down vs 24h	XM_845786
CfaAffx.5833.1.S1_at	GKN1	gastrokine 1	-3.75384	2.38134e-05	0.266394	0h down vs 24h	XM_850332
Cfa.3841.1.S1_s_at	TSHB	thyroid stimulating hormone, beta	-3.74798	0.000261919	0.266811	0h down vs 24h	NM_001003290
Cfa.15813.1.S1_at	CCL26	chemokine (C-C motif) ligand 26	-3.73488	3.49234e-05	0.267746	0h down vs 24h	NM_001005253 /// XM_850505
Cfa.11291.1.A1_at	C7orf41	hypothetical protein LOC611562	-3.72965	1.56131e-08	0.268121	0h down vs 24h	XM_849242
Cfa.15731.2.S1_at	RBM39	RNA binding motif protein 39	-3.7268	5.60788e-05	0.268327	0h down vs 24h	XM_534407 /// XM_859850 /// XM_859866 /// XM_859886 /// XM_859903 /// XM_859922
CfaAffx.19220.1.S1_at	KALRN	kalirin, RhoGEF kinase	-3.72166	2.67294e-05	0.268697	0h down vs 24h	XM_535768
CfaAffx.1598.1.S1_s_at	LYZ	lysozyme (renal amyloidosis)	-3.70967	4.21889e-07	0.269566	0h down vs 24h	XM_531672
Cfa.4658.1.A1_at	PKIG	protein kinase (cAMP-dependent, catalytic) inhibitor gamma	-3.70137	8.53479e-08	0.27017	0h down vs 24h	XM_848508
Cfa.5955.1.S1_at	CD5L	CD5 molecule-like	-3.69207	5.00384e-05	0.270851	0h down vs 24h	XM_846487 /// XM_858914 /// XM_858956
CfaAffx.6623.1.S1_s_at	SESN1	sestrin 1	-3.66515	5.34658e-08	0.27284	0h down vs 24h	XM_539077 /// XM_849248 /// XM_863309 /// XM_863312 /// XM_863317 /// XM_863320
Cfa.7409.1.S1_at	GLT8D2	glycosyltransferase 8 domain containing 2	-3.65688	1.23565e-08	0.273457	0h down vs 24h	XM_849976
CfaAffx.14957.1.S1_s_at	EXD1	exonuclease 3'-5' domain containing 1	-3.64539	3.59504e-07	0.274319	0h down vs 24h	XM_535437
Cfa.18044.1.S1_at	ITGAV	integrin, alpha V (vitronectin receptor, alpha polypeptide, antigen CD51)	-3.64433	8.51185e-06	0.274399	0h down vs 24h	XM_545559 /// XM_845896 /// XM_857722
CfaAffx.10240.1.S1_s_at	HBE1	hemoglobin, epsilon 1	-3.6439	1.33721e-05	0.274431	0h down vs 24h	XM_542374
Cfa.20064.1.S1_at	PCMTD1	protein-L-isoaspartate (D-aspartate) O-methyltransferase domain containing 1	-3.63197	8.16104e-05	0.275333	0h down vs 24h	XM_535066 /// XM_843527 /// XM_851556
Cfa.6.1.S1_at	CPB1	carboxypeptidase B1 (tissue)	-3.61344	1.47265e-06	0.276744	0h down vs 24h	NM_001003005
CfaAffx.29954.1.S1_at	TPSAB1	tryptase /// similar to tryptase alpha/beta 1 precursor	-3.59843	3.23726e-08	0.277899	0h down vs 24h	NM_001097555 /// XM_547200
Cfa.12143.1.A1_at	RARRES1	similar to retinoic acid receptor responder (tazarotene induced) 1 isoform 1	-3.58134	1.22858e-08	0.279225	0h down vs 24h	XM_850039
Cfa.6427.1.A1_at	FBLN2	fibulin 2	-3.56253	9.05542e-08	0.280699	0h down vs 24h	XM_541748
Cfa.1405.1.A1_at	SNX24	sorting nexin 24	-3.56232	2.25395e-05	0.280716	0h down vs 24h	XM_845762
Cfa.6145.1.A1_at	SLC26A11	solute carrier family 26, member 11	-3.56214	2.56284e-08	0.28073	0h down vs 24h	XM_540473
Cfa.3719.1.S1_s_at	QPCT	glutaminyl-peptide cyclotransferase	-3.55791	7.56819e-07	0.281064	0h down vs 24h	XM_532934
Cfa.21318.2.S1_at	AGPAT9	1-acylglycerol-3-phosphate O-acyltransferase 9	-3.55187	4.85213e-06	0.281542	0h down vs 24h	XM_535637
Cfa.5628.1.A1_at	GDF3	growth differentiation factor 3	-3.54858	7.96282e-07	0.281803	0h down vs 24h	XM_534896
CfaAffx.16558.1.S1_s_at	RGS2	regulator of G-protein signaling 2, 24kDa	-3.54625	1.87261e-06	0.281988	0h down vs 24h	XM_545701
CfaAffx.4787.1.S1_s_at	TNNT1	troponin T type 1 (skeletal, slow)	-3.54196	6.71053e-07	0.282329	0h down vs 24h	XM_533586
CfaAffx.360.1.S1_s_at	ADAMDEC1	ADAM-like, decysin 1	-3.53651	5.11513e-07	0.282765	0h down vs 24h	XM_845854
CfaAffx.13734.1.S1_s_at	CCNG2	cyclin G2	-3.53143	9.56416e-08	0.283171	0h down vs 24h	XM_535619
CfaAffx.2229.1.S1_s_at	IL13	interleukin 13	-3.50243	0.000224476	0.285516	0h down vs 24h	NM_001003384
Cfa.2964.1.A1_at	CCPG1	cell cycle progression 1	-3.50016	3.04357e-09	0.285701	0h down vs 24h	XM_544691 /// XM_858478
CfaAffx.27020.1.S1_at	PSTPIP2	proline-serine-threonine phosphatase interacting protein 2	-3.47763	8.24203e-07	0.287552	0h down vs 24h	XM_537274
Cfa.797.1.S1_at	LGALS3	lectin, galactoside-binding, soluble, 3	-3.45071	8.04836e-09	0.289795	0h down vs 24h	XM_848582
CfaAffx.6084.1.S1_s_at	VRK3	vaccinia related kinase 3	-3.43002	2.86413e-07	0.291544	0h down vs 24h	XM_541482 /// XM_846238
CfaAffx.21887.1.S1_at	CERKL	ceramide kinase-like	-3.42624	7.07496e-05	0.291865	0h down vs 24h	XM_545552
CfaAffx.13949.1.S1_s_at	NR1H3	nuclear receptor subfamily 1, group H, member 3	-3.4042	2.79735e-08	0.293755	0h down vs 24h	XM_540745
CfaAffx.13444.1.S1_at	PDE3B	phosphodiesterase 3B, cGMP-inhibited	-3.40085	3.90602e-05	0.294044	0h down vs 24h	XM_849436
CfaAffx.7032.1.S1_at	ABTB1	ankyrin repeat and BTB (POZ) domain containing 1	-3.39994	2.1557e-06	0.294123	0h down vs 24h	XM_846538
Cfa.8740.1.A1_at	GGA2	golgi associated, gamma adaptin ear containing, ARF binding protein 2	-3.32439	3.59275e-08	0.300807	0h down vs 24h	XM_845608
CfaAffx.22910.1.S1_at	MXD4	MAX dimerization protein 4	-3.3198	5.13391e-07	0.301223	0h down vs 24h	XM_545921 /// XM_856915
Cfa.9459.1.A1_s_at	BCL6	B-cell CLL/lymphoma 6	-3.30438	1.85157e-08	0.302629	0h down vs 24h	XM_545248 /// XM_845194 /// XM_856077
Cfa.3911.1.S1_s_at	IGF1R	insulin-like growth factor 1 receptor	-3.29615	0.000434133	0.303384	0h down vs 24h	XM_545828 /// XM_853228 /// XM_853269 /// XM_853308 /// XM_853347 /// XM_853381
Cfa.14372.1.S1_at	KCNE3	potassium voltage-gated channel, Isk-related family, member 3	-3.29556	8.56368e-06	0.303439	0h down vs 24h	XM_542315
Cfa.11460.1.A1_at	KCTD19	potassium channel tetramerisation domain containing 19	-3.29189	3.83597e-07	0.303777	0h down vs 24h	XM_536820
Cfa.5655.1.A1_at	ABCC5	ATP-binding cassette, sub-family C (CFTR/MRP), member 5	-3.27572	9.19359e-07	0.305276	0h down vs 24h	NM_001128100 /// XM_535820 /// XM_852011 /// XM_852053 /// XM_852096 /// XM_8521
CfaAffx.30901.1.S1_s_at	TGFBR3	transforming growth factor, beta receptor III	-3.272	0.000111142	0.305623	0h down vs 24h	XM_547284
CfaAffx.8975.1.S1_s_at	PLD3	phospholipase D family, member 3	-3.26047	7.13668e-06	0.306704	0h down vs 24h	XM_541616 /// XM_848017 /// XM_861828 /// XM_861840 /// XM_861850 /// XM_861863
Cfa.1920.1.A1_at	TBC1D22A	TBC1 domain family, member 22A	-3.25145	8.37389e-07	0.307555	0h down vs 24h	XM_531692 /// XM_843497 /// XM_851204 /// XM_851285 /// XM_851331 /// XM_851371
CfaAffx.13477.1.S1_s_at	GPM6A	glycoprotein M6A	-3.25115	0.000279281	0.307583	0h down vs 24h	XM_532853 /// XM_852929 /// XM_852971 /// XM_853014 /// XM_853055 /// XM_853095
CfaAffx.20862.1.S1_s_at	STYXL1	serine/threonine/tyrosine interacting-like 1	-3.24532	5.63277e-05	0.308136	0h down vs 24h	XM_546935 /// XM_844156 /// XM_853119
Cfa.12178.1.A1_at	FGGY	FGGY carbohydrate kinase domain containing	-3.2433	3.54289e-07	0.308328	0h down vs 24h	XM_847282 /// XM_860514 /// XM_860527 /// XM_860541
Cfa.13083.1.A1_at	TTN	titin	-3.23957	3.10096e-06	0.308683	0h down vs 24h	XM_535981
CfaAffx.20518.1.S1_at	PCMTD2	protein-L-isoaspartate (D-aspartate) O-methyltransferase domain containing 2	-3.23647	1.01811e-07	0.308979	0h down vs 24h	XM_543113 /// XM_848550 /// XM_862641 /// XM_862651
CfaAffx.9251.1.S1_at	MBD5	methyl-CpG binding domain protein 5	-3.22187	5.51806e-06	0.310378	0h down vs 24h	XM_541030 /// XM_852451 /// XM_852491 /// XM_852529
CfaAffx.21447.1.S1_at	LZTFL1	leucine zipper transcription factor-like 1	-3.21767	6.12484e-05	0.310784	0h down vs 24h	XM_533855
CfaAffx.15967.1.S1_at	C1orf186	hypothetical protein LOC607341	-3.21301	2.18697e-06	0.311234	0h down vs 24h	XM_843963
CfaAffx.19527.1.S1_s_at	CD48	CD48 molecule	-3.20904	1.22518e-07	0.31162	0h down vs 24h	XM_545759
Cfa.14297.1.A1_s_at	MAOB	monoamine oxidase B	-3.20843	1.15289e-08	0.311679	0h down vs 24h	NM_001002970 /// XM_850456
Cfa.19144.1.S1_at	IRF2	interferon regulatory factor 2	-3.20385	5.14133e-08	0.312124	0h down vs 24h	XM_532847 /// XM_843814 /// XM_852367 /// XM_852409 /// XM_852448
CfaAffx.4040.1.S1_s_at	KDR	kinase insert domain receptor (a type III receptor tyrosine kinase)	-3.19426	1.18612e-07	0.313062	0h down vs 24h	NM_001048024 /// XM_539273
CfaAffx.26205.1.S1_s_at	NUPR1	similar to Nuclear protein 1 (Protein p8) (Candidate of metastasis 1)	-3.19224	3.41455e-08	0.313259	0h down vs 24h	XM_536921 /// XM_854272
Cfa.5861.1.A1_at	PECAM1	platelet/endothelial cell adhesion molecule	-3.18693	0.000131081	0.313782	0h down vs 24h	XM_848326
CfaAffx.19456.1.S1_at	ALS2CR8	similar to amyotrophic lateral sclerosis 2 (juvenile) chromosome region, candida	-3.17471	0.000100735	0.31499	0h down vs 24h	XM_536037
CfaAffx.3990.1.S1_at	CARM1	similar to coactivator-associated arginine methyltransferase 1	-3.15463	3.31666e-06	0.316995	0h down vs 24h	XM_846727
CfaAffx.18336.1.S1_at	C1orf51	hypothetical LOC483182	-3.14774	7.37441e-07	0.317689	0h down vs 24h	XM_540300
CfaAffx.12273.1.S1_s_at	RBP1	retinol binding protein 1, cellular	-3.13534	7.38302e-06	0.318944	0h down vs 24h	XM_534285
CfaAffx.30568.1.S1_at	SLC38A8	solute carrier family 38, member 8	-3.12954	1.32245e-06	0.319535	0h down vs 24h	XM_546805
CfaAffx.24194.1.S1_s_at	WDR45	WD repeat domain 45	-3.11667	2.08833e-07	0.320855	0h down vs 24h	XM_846382 /// XM_858750 /// XM_858771 /// XM_858796
CfaAffx.16952.1.S1_at	ABCA5	ATP-binding cassette, sub-family A (ABC1), member 5	-3.10228	5.45073e-05	0.322343	0h down vs 24h	XM_537573 /// XM_857657 /// XM_857680 /// XM_857705 /// XM_857730 /// XM_857754
Cfa.6138.1.A1_at	EMR4P	egf-like module containing, mucin-like, hormone receptor-like 4 pseudogene	-3.07992	6.18582e-06	0.324683	0h down vs 24h	NM_001038665 /// XM_849363
Cfa.12623.1.A1_at	FBXO32	F-box protein 32	-3.07065	1.19165e-07	0.325664	0h down vs 24h	XM_532324 /// XM_856600 /// XM_856632 /// XM_856659 /// XM_856687
CfaAffx.17133.1.S1_at	HTR2B	5-hydroxytryptamine (serotonin) receptor 2B	-3.06528	8.03874e-08	0.326235	0h down vs 24h	NM_001024633
CfaAffx.28458.1.S1_at	EVI2B	ecotropic viral integration site 2B	-3.05693	6.17802e-07	0.327126	0h down vs 24h	XM_848787
Cfa.2777.1.A1_at	PHKG1	phosphorylase kinase, gamma 1 (muscle)	-3.05311	4.80412e-09	0.327535	0h down vs 24h	XM_546902
Cfa.15917.1.S1_at	ADSSL1	adenylosuccinate synthase like 1	-3.05217	3.81341e-07	0.327636	0h down vs 24h	XM_850419
CfaAffx.20484.1.S1_s_at	PTPRE	protein tyrosine phosphatase, receptor type, E	-3.05058	2.13782e-05	0.327806	0h down vs 24h	XM_847604 /// XM_861091 /// XM_861106 /// XM_861118
CfaAffx.26400.1.S1_s_at	MAN2B1	mannosidase, alpha, class 2B, member 1	-3.0499	1.27971e-05	0.327879	0h down vs 24h	XM_542048 /// XM_862455
CfaAffx.14912.1.S1_s_at	SERINC3	serine incorporator 3	-3.04939	2.36676e-05	0.327935	0h down vs 24h	XM_534427
CfaAffx.20241.1.S1_at	PIK3IP1	phosphoinositide-3-kinase interacting protein 1	-3.0473	1.83738e-05	0.328159	0h down vs 24h	XM_543490 /// XM_861104
CfaAffx.4365.1.S1_s_at	THAP4	THAP domain containing 4	-3.04538	1.1177e-07	0.328366	0h down vs 24h	XM_543333
CfaAffx.16769.1.S1_at	C2orf66	hypothetical protein LOC608359	-3.04324	2.39065e-07	0.328597	0h down vs 24h	XM_845367
CfaAffx.24279.1.S1_s_at	KLHL11	kelch-like 11 (Drosophila)	-3.03312	3.26856e-05	0.329694	0h down vs 24h	XM_537640
Cfa.1153.1.A1_at	FKBP1B	FK506 binding protein 1B, 12.6 kDa	-3.02609	2.78953e-08	0.330459	0h down vs 24h	XM_848368
Cfa.12235.1.A1_s_at	TYROBP	TYRO protein tyrosine kinase binding protein	-3.02351	9.93383e-08	0.330742	0h down vs 24h	XM_533687
Cfa.3084.1.A1_a_at	DHRS1	dehydrogenase/reductase (SDR family) member 1	-3.00963	3.38428e-07	0.332267	0h down vs 24h	XM_537393
CfaAffx.18567.1.S1_s_at	TIPARP	similar to TCDD-inducible poly(ADP-ribose) polymerase	-3.00737	1.55287e-07	0.332517	0h down vs 24h	XM_845768
Cfa.14378.1.S1_at	DGAT2	diacylglycerol O-acyltransferase homolog 2 (mouse)	-3.00372	3.05952e-06	0.332921	0h down vs 24h	XM_542303
Cfa.10299.1.A1_at	JUP	junction plakoglobin	-3.00174	3.93006e-07	0.333141	0h down vs 24h	XM_537642 /// XM_845346 /// XM_856381 /// XM_856417 /// XM_856443 /// XM_856473
CfaAffx.18614.1.S1_at	EPB42	erythrocyte membrane protein band 4.2	-3.00064	1.51641e-05	0.333262	0h down vs 24h	XM_846088
Cfa.17117.1.S1_at	PEBP4	similar to phosphatidylethanolamine-binding protein 4	-2.99668	4.35742e-07	0.333703	0h down vs 24h	XM_846111
Cfa.3519.1.S1_s_at	PPARA	peroxisome proliferator-activated receptor alpha	-2.99241	3.9449e-07	0.334179	0h down vs 24h	NM_001003093
CfaAffx.7702.1.S1_at	C17orf80	similar to lung cancer-related protein 8	-2.98873	4.23971e-07	0.33459	0h down vs 24h	XM_847390
Cfa.3177.1.S1_at	GNAI1	guanine nucleotide binding protein (G protein), alpha inhibiting activity polype	-2.9744	5.70739e-08	0.336202	0h down vs 24h	XM_535402
Cfa.2665.1.A1_at	SLC25A27	solute carrier family 25, member 27	-2.9622	4.10411e-06	0.337586	0h down vs 24h	XM_847236
Cfa.17292.2.S1_s_at	CLK1	similar to CDC-like kinase 1 isoform 1	-2.95883	3.5895e-08	0.337972	0h down vs 24h	XM_536026 /// XM_844048 /// XM_852996
CfaAffx.1736.1.S1_at	RGS22	regulator of G-protein signaling 22	-2.95816	4.40111e-06	0.338048	0h down vs 24h	XM_532281
Cfa.6341.1.A1_at	PDZK1IP1	PDZK1 interacting protein 1	-2.94331	2.50712e-08	0.339754	0h down vs 24h	XM_532589
CfaAffx.3571.1.S1_s_at	ANXA1	annexin A1	-2.93513	1.56967e-08	0.3407	0h down vs 24h	XM_533524
Cfa.3978.1.S1_at	OXR1	oxidation resistance 1	-2.93484	7.77928e-07	0.340734	0h down vs 24h	XM_539119 /// XM_854494 /// XM_854524
CfaAffx.21461.1.S1_at	GGT5	gamma-glutamyltransferase 5	-2.93013	0.000189681	0.341282	0h down vs 24h	XM_543527
Cfa.2460.1.A1_at	UBE2H	ubiquitin-conjugating enzyme E2H (UBC8 homolog, yeast)	-2.91272	1.08789e-07	0.343322	0h down vs 24h	XM_843755 /// XM_852202 /// XM_852243 /// XM_852280 /// XM_852326
CfaAffx.7099.1.S1_at	SESN3	sestrin 3	-2.90938	9.74467e-05	0.343716	0h down vs 24h	XM_542236
CfaAffx.30991.1.S1_at	HS2ST1	heparan sulfate 2-O-sulfotransferase 1	-2.90818	1.02134e-05	0.343858	0h down vs 24h	XM_537087
Cfa.1971.1.S1_at	BANP	BTG3 associated nuclear protein	-2.90573	1.54246e-07	0.344148	0h down vs 24h	XM_536755
CfaAffx.17017.1.S1_at	FMO5	flavin containing monooxygenase 5	-2.90371	1.54401e-06	0.344387	0h down vs 24h	XM_533027 /// XM_853482
CfaAffx.6830.1.S1_at	SLC25A31	solute carrier family 25 (mitochondrial carrier; adenine nucleotide translocator	-2.90316	1.1583e-06	0.344452	0h down vs 24h	XM_540952
Cfa.8401.1.A1_at	A2LD1	AIG2-like domain 1	-2.89507	9.61675e-08	0.345415	0h down vs 24h	XM_542653
CfaAffx.3022.1.S1_s_at	GLDC	glycine dehydrogenase (decarboxylating)	-2.89499	4.46921e-06	0.345424	0h down vs 24h	XM_538655 /// XM_859367 /// XM_859381
CfaAffx.25986.1.S1_s_at	GBA	glucosidase, beta; acid (includes glucosylceramidase)	-2.88538	6.88942e-09	0.346575	0h down vs 24h	XM_849942
Cfa.18913.1.S1_s_at	ZEB2	zinc finger E-box binding homeobox 2	-2.88493	1.62636e-06	0.346629	0h down vs 24h	XM_541029
CfaAffx.967.1.S1_at	YPEL2	yippee-like 2 (Drosophila)	-2.87543	5.06312e-05	0.347774	0h down vs 24h	XM_847459
CfaAffx.19773.1.S1_s_at	NBEAL1	similar to neurobeachin-like 1	-2.87125	9.39449e-09	0.34828	0h down vs 24h	XM_545603
Cfa.17336.1.S1_at	FBXO9	F-box protein 9	-2.86882	2.36104e-05	0.348575	0h down vs 24h	XM_532175 /// XM_847732 /// XM_861233 /// XM_861246 /// XM_861257 /// XM_861272
Cfa.4088.1.A1_s_at	EPHX1	epoxide hydrolase 1, microsomal (xenobiotic)	-2.85799	1.00249e-06	0.349897	0h down vs 24h	XM_537235 /// XM_858879 /// XM_858896
CfaAffx.7987.1.S1_at	TCTEX1D4	Tctex1 domain containing 4	-2.85273	7.25238e-07	0.350541	0h down vs 24h	XM_539637
CfaAffx.18573.1.S1_s_at	CCNDBP1	cyclin D-type binding-protein 1	-2.84322	6.30777e-08	0.351714	0h down vs 24h	XM_844654 /// XM_854599
CfaAffx.14551.1.S1_s_at	TRIO	triple functional domain (PTPRF interacting)	-2.83269	0.000236159	0.353021	0h down vs 24h	XM_535785
Cfa.20911.2.S1_at	GPT	similar to glutamic pyruvic transaminase 1, soluble	-2.79122	1.4203e-06	0.358266	0h down vs 24h	XM_847258
Cfa.1715.1.S1_at	ALDH1A1	aldehyde dehydrogenase 1 family, member A1	-2.788	4.58973e-07	0.35868	0h down vs 24h	XM_533525 /// XM_853561 /// XM_853599
Cfa.11828.1.A1_at	STOM	stomatin	-2.78561	4.8419e-06	0.358988	0h down vs 24h	NM_001142670 /// XM_850443
Cfa.19114.1.S1_at	CES2	carboxylesterase 2 (intestine, liver)	-2.77963	7.46636e-05	0.359761	0h down vs 24h	XM_546889 /// XM_859630 /// XM_859648 /// XM_859671
Cfa.16272.1.S1_at	MYLK3	myosin light chain kinase 3	-2.77467	5.29795e-08	0.360403	0h down vs 24h	XM_532569
Cfa.3495.1.S1_at	ELSPBP1	epididymal sperm binding protein 1	-2.77336	6.85731e-07	0.360574	0h down vs 24h	NM_001002931
CfaAffx.1221.1.S1_at	TNFAIP8	tumor necrosis factor, alpha-induced protein 8	-2.77264	1.50719e-05	0.360667	0h down vs 24h	XM_538548
Cfa.19475.2.S1_s_at	STX2	syntaxin 2	-2.76633	0.000839735	0.36149	0h down vs 24h	XM_534637
Cfa.5095.1.A1_s_at	KCNN2	similar to Small conductance calcium-activated potassium channel protein 2 (SK2)	-2.75769	3.42098e-06	0.362622	0h down vs 24h	XM_531870 /// XM_844161 /// XM_852967 /// XM_853011 /// XM_853050 /// XM_853129
CfaAffx.13366.1.S1_at	ASB5	ankyrin repeat and SOCS box-containing 5	-2.75631	0.00018452	0.362804	0h down vs 24h	XM_540048 /// XM_844027
Cfa.3649.1.S1_s_at	S100A4	S100 calcium binding protein A4	-2.75112	3.14675e-08	0.363489	0h down vs 24h	NM_001003161
Cfa.12195.11.A1_at	HIST2H2BF	similar to Histone H2B 291B	-2.74726	4.56717e-07	0.363999	0h down vs 24h	XM_540282
Cfa.4335.1.S1_at	NISCH	nischarin	-2.72956	5.7328e-08	0.366359	0h down vs 24h	XM_533798 /// XM_854065 /// XM_854103
Cfa.15023.1.A1_at	SLC4A1AP	solute carrier family 4 (anion exchanger), member 1, adaptor protein	-2.72636	3.27277e-08	0.36679	0h down vs 24h	XM_532916
CfaAffx.13008.1.S1_s_at	PTH	parathyroid hormone	-2.72553	3.83328e-07	0.366901	0h down vs 24h	NM_001003302
CfaAffx.22324.1.S1_s_at	PTPN6	protein tyrosine phosphatase, non-receptor type 6	-2.7136	8.79473e-09	0.368515	0h down vs 24h	XM_543844
CfaAffx.9626.1.S1_at	CACNB4	calcium channel, voltage-dependent, beta 4 subunit	-2.71215	3.34956e-06	0.368711	0h down vs 24h	XM_846604
Cfa.6474.1.A1_at	LRRFIP1	similar to leucine rich repeat (in FLII) interacting protein 1	-2.70863	5.25038e-09	0.36919	0h down vs 24h	XM_534615
CfaAffx.4267.1.S1_s_at	ICA1	islet cell autoantigen 1, 69kDa	-2.70243	1.49674e-05	0.370037	0h down vs 24h	XM_532475 /// XM_845458 /// XM_856601 /// XM_856660 /// XM_856689
CfaAffx.9617.1.S1_s_at	FOLR2	folate receptor 2 (fetal)	-2.70102	2.8557e-07	0.370231	0h down vs 24h	XM_534020
CfaAffx.11308.1.S1_s_at	SLC7A2	solute carrier family 7 (cationic amino acid transporter, y+ system), member 2	-2.6969	0.000621701	0.370796	0h down vs 24h	XM_532828 /// XM_843328
Cfa.1248.1.S1_at	MPDZ	multiple PDZ domain protein	-2.69378	4.68543e-06	0.371226	0h down vs 24h	XM_531935
Cfa.19796.1.S1_at	RBL2	retinoblastoma-like 2 (p130)	-2.68426	2.23712e-07	0.372543	0h down vs 24h	XM_535303 /// XM_858301
CfaAffx.28425.1.S1_s_at	C6	complement component 6	-2.68395	7.09166e-08	0.372585	0h down vs 24h	XM_536488 /// XM_862935
Cfa.10717.1.A1_at	AP1S3	adaptor-related protein complex 1, sigma 3 subunit	-2.68282	1.00466e-07	0.372742	0h down vs 24h	XM_536088
CfaAffx.6862.1.S1_s_at	MKRN1	makorin ring finger protein 1	-2.67393	1.76104e-08	0.373981	0h down vs 24h	XM_846671
Cfa.12651.1.A1_s_at	TGFBR2	transforming growth factor, beta receptor II (70/80kDa)	-2.66645	0.000116488	0.37503	0h down vs 24h	XM_534237
Cfa.20466.1.S1_at	MLF1	myeloid leukemia factor 1	-2.65594	6.59296e-08	0.376514	0h down vs 24h	XM_534319
CfaAffx.20794.1.S1_at	MOV10	Mov10, Moloney leukemia virus 10, homolog (mouse)	-2.64945	4.97903e-05	0.377437	0h down vs 24h	XM_540337
CfaAffx.19764.1.S1_s_at	ZRANB1	zinc finger, RAN-binding domain containing 1	-2.64944	4.62186e-07	0.377438	0h down vs 24h	XM_544061 /// XM_861020
CfaAffx.15371.1.S1_s_at	CBLB	Cas-Br-M (murine) ecotropic retroviral transforming sequence b	-2.64853	2.51696e-05	0.377568	0h down vs 24h	XM_545087 /// XM_851970 /// XM_852051 /// XM_852094 /// XM_852142 /// XM_852184
Cfa.8596.2.A1_a_at	BCAS3	breast carcinoma amplified sequence 3	-2.64712	7.37175e-07	0.377769	0h down vs 24h	XM_537707
Cfa.11133.1.A1_at	EBPL	emopamil binding protein-like	-2.64179	1.13592e-07	0.378531	0h down vs 24h	XM_534113
Cfa.18341.1.S1_s_at	MADD	MAP-kinase activating death domain	-2.6415	1.31902e-06	0.378572	0h down vs 24h	XM_533189 /// XM_845116 /// XM_855751 /// XM_855777 /// XM_855872
CfaAffx.4615.1.S1_at	GALNT12	UDP-N-acetyl-alpha-D-galactosamine:polypeptide N-acetylgalactosaminyltransferase	-2.63871	6.5851e-07	0.378974	0h down vs 24h	XM_532008
CfaAffx.3203.1.S1_at	KIAA1875	similar to KIAA1875 protein	-2.62577	0.000215517	0.380841	0h down vs 24h	XM_539209
Cfa.7541.1.A1_at	GRN	granulin	-2.62494	2.57427e-07	0.380961	0h down vs 24h	XM_537620
Cfa.540.1.A1_at	LHFP	lipoma HMGIC fusion partner	-2.61721	1.69821e-08	0.382087	0h down vs 24h	XM_543123
Cfa.15350.1.A1_at	C17orf58	hypothetical LOC480468	-2.60984	9.56416e-08	0.383165	0h down vs 24h	XM_537587
Cfa.7809.1.A1_at	RASGRP1	RAS guanyl releasing protein 1 (calcium and DAG-regulated)	-2.60779	0.000481452	0.383467	0h down vs 24h	XM_535429 /// XM_852219 /// XM_852258 /// XM_852302 /// XM_852343 /// XM_852384
CfaAffx.15433.1.S1_at	PTGFRN	prostaglandin F2 receptor negative regulator	-2.60655	6.6231e-06	0.383649	0h down vs 24h	XM_533018
Cfa.15381.1.S1_at	OPTN	optineurin	-2.5993	4.20457e-06	0.38472	0h down vs 24h	XM_535187 /// XM_852414 /// XM_852453 /// XM_852493 /// XM_852531 /// XM_852568
Cfa.18986.1.S1_s_at	SCPEP1	serine carboxypeptidase 1	-2.59564	3.74335e-05	0.385261	0h down vs 24h	XM_537688
Cfa.17809.1.S1_s_at	PTPRC	protein tyrosine phosphatase, receptor type, C	-2.59333	9.56097e-06	0.385605	0h down vs 24h	XM_547374
Cfa.11298.1.S2_at	MAP1LC3B	microtubule-associated protein 1 light chain 3 beta	-2.59266	1.87678e-09	0.385705	0h down vs 24h	XM_536756
CfaAffx.5550.1.S1_s_at	MUP	similar to alpha-2u globulin PGCL4	-2.59208	3.82395e-05	0.385791	0h down vs 24h	XM_850249
CfaAffx.29814.1.S1_s_at	GAMT	guanidinoacetate N-methyltransferase	-2.59036	6.08172e-07	0.386047	0h down vs 24h	XM_542203
CfaAffx.21464.1.S1_at	APOBEC1	apolipoprotein B mRNA editing enzyme, catalytic polypeptide 1	-2.5902	1.38414e-05	0.38607	0h down vs 24h	XM_543826
Cfa.38.1.S1_s_at	IL10	interleukin 10	-2.58922	1.24143e-06	0.386217	0h down vs 24h	NM_001003077 /// XM_850467
Cfa.15326.1.S1_at	YPEL5	yippee-like 5 (Drosophila)	-2.58902	2.38621e-08	0.386246	0h down vs 24h	XM_532921 /// XM_857398
Cfa.1252.1.A1_at	KCNMB4	similar to calcium-activated potassium channel beta 4 subunit	-2.58053	1.56131e-08	0.387517	0h down vs 24h	XM_531677
Cfa.16308.1.S1_a_at	PMP22	peripheral myelin protein 22	-2.57583	1.90573e-09	0.388225	0h down vs 24h	XM_536648
CfaAffx.14872.1.S1_at	BAZ2B	bromodomain adjacent to zinc finger domain, 2B	-2.57392	0.000333273	0.388513	0h down vs 24h	XM_843574 /// XM_851357 /// XM_851397 /// XM_851440 /// XM_851481 /// XM_851522
CfaAffx.21244.1.S1_s_at	MAP3K7IP3	mitogen-activated protein kinase kinase kinase 7 interacting protein 3	-2.57343	0.000133481	0.388586	0h down vs 24h	XM_548926 /// XM_855441
CfaAffx.29155.1.S1_s_at	FAM134B	hypothetical LOC479382	-2.57289	4.32323e-06	0.388668	0h down vs 24h	XM_536520
Cfa.565.2.S1_at	C16orf42	Similar to CG4338-PA	-2.57269	6.71969e-08	0.388698	0h down vs 24h	XM_537015
Cfa.12433.1.A1_at	CD99	CD99 molecule	-2.5682	6.71969e-08	0.389378	0h down vs 24h	XM_847176
Cfa.16596.1.S1_s_at	TSTD1	similar to KAT protein	-2.56808	4.09467e-07	0.389396	0h down vs 24h	XM_545762
Cfa.9105.1.A1_at	EML2	echinoderm microtubule associated protein like 2	-2.56523	1.8908e-06	0.389829	0h down vs 24h	XM_533640 /// XM_847278 /// XM_860505 /// XM_860519 /// XM_860532 /// XM_860546
Cfa.12195.6.A1_at	PDLIM1	PDZ and LIM domain 1	-2.55438	1.40184e-06	0.391485	0h down vs 24h	XM_534974
Cfa.4800.1.A1_s_at	C14orf93	similar to Protein C14orf93 precursor	-2.54847	3.00421e-05	0.392393	0h down vs 24h	XM_537369
CfaAffx.4085.1.S1_at	CD274	CD274 molecule	-2.54521	6.91807e-06	0.392895	0h down vs 24h	XM_541302
CfaAffx.29308.1.S1_s_at	C16orf5	similar to CG32280-PA, isoform A	-2.54366	4.21195e-06	0.393135	0h down vs 24h	XM_547145
CfaAffx.16067.1.S1_s_at	FLI1	Friend leukemia virus integration 1	-2.54304	9.89729e-06	0.393231	0h down vs 24h	XM_546404 /// XM_851932 /// XM_851973 /// XM_852014 /// XM_852059 /// XM_852101
Cfa.2729.1.S1_s_at	IRF3	interferon regulatory factor 3	-2.53872	7.70708e-08	0.393899	0h down vs 24h	XM_533616
CfaAffx.28680.1.S1_s_at	PROCA1	protein interacting with cyclin A1	-2.53366	3.02524e-05	0.394686	0h down vs 24h	XM_849043 /// XM_863139
Cfa.3946.2.S1_a_at	SLC39A10	similar to solute carrier family 39 (zinc transporter), member 10	-2.53129	0.000530874	0.395055	0h down vs 24h	XM_536012
CfaAffx.5886.1.S1_s_at	ANXA4	annexin A4	-2.52789	1.07668e-06	0.395586	0h down vs 24h	NM_001003039 /// XM_850465
Cfa.4021.1.S1_at	ITM2C	integral membrane protein 2C	-2.52477	2.31527e-07	0.396075	0h down vs 24h	XM_543282 /// XM_856161 /// XM_856190
CfaAffx.10941.1.S1_at	ALKBH6	alkB, alkylation repair homolog 6 (E. coli)	-2.51572	6.16939e-07	0.3975	0h down vs 24h	XM_850355
Cfa.13957.1.A1_s_at	SCYL3	SCY1-like 3 (S. cerevisiae)	-2.51066	9.57666e-05	0.398302	0h down vs 24h	XM_537198 /// XM_857168 /// XM_857227 /// XM_857248 /// XM_857276
CfaAffx.17456.1.S1_at	SGMS2	sphingomyelin synthase 2	-2.51051	1.64348e-05	0.398325	0h down vs 24h	XM_535684
CfaAffx.21959.1.S1_at	SSFA2	sperm specific antigen 2	-2.50962	3.75023e-07	0.398466	0h down vs 24h	XM_535986
Cfa.6446.1.A1_at	PPIC	peptidylprolyl isomerase C (cyclophilin C)	-2.50695	6.59296e-08	0.398892	0h down vs 24h	XM_538601
Cfa.18840.1.S1_at	MYADM	myeloid-associated differentiation marker	-2.50592	1.93971e-05	0.399056	0h down vs 24h	XM_849198
CfaAffx.24527.1.S1_s_at	Nedd4	similar to E3 ubiquitin-protein ligase Nedd-4	-2.50467	2.15197e-07	0.399254	0h down vs 24h	XM_846330 /// XM_858631
CfaAffx.7844.1.S1_at	TMCC1	transmembrane and coiled-coil domain family 1	-2.5034	2.66517e-08	0.399457	0h down vs 24h	XM_541758
Cfa.6356.1.A1_at	CALCOCO2	calcium binding and coiled-coil domain 2	-2.49938	1.39249e-07	0.4001	0h down vs 24h	XM_537667
CfaAffx.27505.1.S1_s_at	ACSM3	acyl-CoA synthetase medium-chain family member 3	-2.49564	1.2579e-05	0.400698	0h down vs 24h	XM_846027
Cfa.554.2.S1_at	SDF4	stromal cell derived factor 4	-2.49261	2.85611e-05	0.401186	0h down vs 24h	XM_536712 /// XM_843176 /// XM_850659
CfaAffx.21923.1.S1_at	KLHDC1	kelch domain containing 1	-2.48426	0.000362414	0.402534	0h down vs 24h	XM_547799
CfaAffx.13030.1.S1_at	SPAG4	sperm associated antigen 4	-2.48344	2.0899e-06	0.402667	0h down vs 24h	XM_542978 /// XM_859543
Cfa.5332.1.A1_at	CLIC2	chloride intracellular channel 2	-2.481	1.23412e-06	0.403064	0h down vs 24h	XM_549390
Cfa.20623.1.S1_at	LAMC1	laminin, gamma 1 (formerly LAMB2)	-2.47772	1.54355e-07	0.403597	0h down vs 24h	XM_533831
CfaAffx.29101.1.S1_s_at	UBXN6	UBX domain protein 6	-2.47677	2.31484e-06	0.403752	0h down vs 24h	XM_542155
CfaAffx.24915.1.S1_at	EMR2	egf-like module containing, mucin-like, hormone receptor-like 2	-2.47457	1.44599e-06	0.40411	0h down vs 24h	NM_001038667 /// XM_848297
CfaAffx.20413.1.S1_s_at	VPS8	vacuolar protein sorting 8 homolog (S. cerevisiae)	-2.47433	5.70333e-06	0.40415	0h down vs 24h	XM_535828 /// XM_844698 /// XM_854735
CfaAffx.15515.1.S1_s_at	MMRN1	multimerin 1	-2.47273	0.000104953	0.404411	0h down vs 24h	XM_544980 /// XM_855938
Cfa.11955.1.A1_at	GAA	glucosidase, alpha; acid	-2.46996	8.69073e-06	0.404865	0h down vs 24h	XM_845556
CfaAffx.29998.1.S1_s_at	PHF13	PHD finger protein 13	-2.46858	2.93683e-06	0.405092	0h down vs 24h	XM_536730
Cfa.3528.1.S1_s_at	IL6	interleukin 6 (interferon, beta 2)	-2.46855	6.3567e-06	0.405097	0h down vs 24h	NM_001003301 /// XM_850499
CfaAffx.27238.1.S1_at	MOCOS	molybdenum cofactor sulfurase	-2.45723	1.19615e-05	0.406962	0h down vs 24h	XM_547604
CfaAffx.21295.1.S1_at	CCRL2	chemokine (C-C motif) receptor-like 2	-2.4517	1.47703e-07	0.407881	0h down vs 24h	XM_541904
CfaAffx.26383.1.S1_s_at	DENND4A	DENN/MADD domain containing 4A	-2.44971	5.71956e-07	0.408211	0h down vs 24h	XM_544733 /// XM_847605 /// XM_861092 /// XM_861119
CfaAffx.29361.1.S1_at	SLC6A8	solute carrier family 6 (neurotransmitter transporter, creatine), member 8	-2.4467	3.42297e-06	0.408714	0h down vs 24h	XM_549362
Cfa.18505.1.S1_at	BSDC1	BSD domain containing 1	-2.44539	4.81706e-07	0.408933	0h down vs 24h	XM_544433 /// XM_846784 /// XM_859454 /// XM_859504
CfaAffx.2186.1.S1_s_at	RPS6KA2	ribosomal protein S6 kinase, 90kDa, polypeptide 2	-2.44426	3.67373e-05	0.409122	0h down vs 24h	XM_850175
CfaAffx.11936.1.S1_at	PXK	PX domain containing serine/threonine kinase	-2.44423	3.93006e-07	0.409127	0h down vs 24h	XM_533779 /// XM_843510
CfaAffx.6852.1.S1_s_at	CA11	carbonic anhydrase XI	-2.43914	1.23138e-06	0.409981	0h down vs 24h	XM_541515 /// XM_846938 /// XM_859749 /// XM_859784 /// XM_859823
CfaAffx.7397.1.S1_s_at	NAALAD2	N-acetylated alpha-linked acidic dipeptidase 2	-2.43705	4.0676e-07	0.410332	0h down vs 24h	XM_542257
CfaAffx.11711.1.S1_s_at	DENND5A	DENN/MADD domain containing 5A	-2.43575	5.34644e-07	0.410552	0h down vs 24h	XM_534048
Cfa.12190.1.A1_at	PTGES	prostaglandin E synthase	-2.43552	3.49102e-07	0.410589	0h down vs 24h	NM_001122854 /// XM_537818
CfaAffx.1376.1.S1_s_at	CCDC28A	coiled-coil domain containing 28A	-2.43135	7.61742e-08	0.411294	0h down vs 24h	XM_533425
CfaAffx.30657.1.S1_at	CCBL1	cysteine conjugate-beta lyase, cytoplasmic	-2.42724	7.66493e-05	0.41199	0h down vs 24h	XM_548431
Cfa.21070.1.S1_s_at	TRAF3IP3	TRAF3 interacting protein 3	-2.42313	6.13793e-08	0.41269	0h down vs 24h	XM_537137 /// XM_852313
Cfa.1890.1.S1_at	PARP11	poly (ADP-ribose) polymerase family, member 11	-2.41752	1.04743e-06	0.413647	0h down vs 24h	XM_534919 /// XM_862916 /// XM_862922
Cfa.1254.1.S1_s_at	CLU	clusterin	-2.40803	3.78311e-07	0.415278	0h down vs 24h	NM_001003370
Cfa.17962.2.S1_a_at	WDR13	RNA binding motif (RNP1, RRM) protein 3 /// WD repeat domain 13	-2.40609	2.75589e-05	0.415612	0h down vs 24h	XM_538024 /// XM_846020 /// XM_857868 /// XM_857914 /// XM_857938 /// XM_857965
CfaAffx.27210.1.S1_at	BNIP3L	BCL2/adenovirus E1B 19kDa interacting protein 3-like	-2.40188	6.5259e-08	0.41634	0h down vs 24h	XM_845605
CfaAffx.27056.1.S1_s_at	BTK	Bruton agammaglobulinemia tyrosine kinase	-2.40117	3.28583e-07	0.416464	0h down vs 24h	XM_549139 /// XM_856534 /// XM_856594 /// XM_856628 /// XM_856654 /// XM_856682
CfaAffx.1908.1.S1_at	SYTL3	synaptotagmin-like 3	-2.40105	1.26506e-07	0.416485	0h down vs 24h	XM_541172
Cfa.15714.1.A1_at	KLKB1	kallikrein B, plasma (Fletcher factor) 1	-2.39881	1.57609e-05	0.416873	0h down vs 24h	XM_532838
Cfa.6267.3.S1_s_at	CRIP1	cysteine-rich protein 1 (intestinal)	-2.39669	4.66684e-06	0.417243	0h down vs 24h	XM_850438
Cfa.5561.1.A1_s_at	SLC30A2	solute carrier family 30 (zinc transporter), member 2	-2.39589	8.99208e-07	0.417381	0h down vs 24h	XM_535347
CfaAffx.1345.1.S1_at	B4GALNT1	beta-1,4-N-acetyl-galactosaminyl transferase 1	-2.39541	2.79933e-05	0.417465	0h down vs 24h	XM_538250
Cfa.21381.1.S1_s_at	CFD	complement factor D (adipsin)	-2.39389	1.1414e-05	0.417729	0h down vs 24h	XM_542213
Cfa.1156.1.A1_at	AKAP3	A kinase (PRKA) anchor protein 3	-2.38788	9.93168e-07	0.418781	0h down vs 24h	XM_534916 /// XM_848777
CfaAffx.25126.1.S1_s_at	VPS13D	similar to vacuolar protein sorting 13D isoform 1	-2.3859	7.81937e-06	0.419129	0h down vs 24h	XM_844827
Cfa.4307.1.S1_at	NR2F1	nuclear receptor subfamily 2, group F, member 1	-2.38273	9.347e-08	0.419687	0h down vs 24h	XM_546025 /// XM_843791 /// XM_852342
CfaAffx.14220.1.S1_s_at	DECR1	2,4-dienoyl CoA reductase 1, mitochondrial	-2.37828	4.67625e-09	0.420473	0h down vs 24h	XM_535127
CfaAffx.21800.1.S1_at	CXorf38	hypothetical protein LOC612387	-2.3733	1.26021e-06	0.421355	0h down vs 24h	XM_850118
CfaAffx.15385.1.S1_s_at	CYLD	cylindromatosis (turban tumor syndrome)	-2.37142	2.57427e-07	0.421688	0h down vs 24h	XM_849343
CfaAffx.30320.1.S1_s_at	GSTM1	glutathione S-transferase mu 1	-2.37134	2.37463e-06	0.421702	0h down vs 24h	XM_537038 /// XM_860902
Cfa.17951.1.S1_at	clcn3	chloride channel 3	-2.3652	2.27498e-05	0.422798	0h down vs 24h	NM_001025619
CfaAffx.30659.1.S1_at	WWOX	WW domain containing oxidoreductase	-2.3651	0.000313609	0.422815	0h down vs 24h	XM_847530
CfaAffx.4570.1.S1_s_at	THADA	thyroid adenoma associated	-2.36355	6.55337e-07	0.423092	0h down vs 24h	NM_001109959
Cfa.6476.1.A1_at	ZNF513	zinc finger protein 513	-2.3632	1.41371e-06	0.423156	0h down vs 24h	XM_540127 /// XM_855926 /// XM_855953 /// XM_856008 /// XM_856038 /// XM_856068
CfaAffx.20508.1.S1_s_at	CTNNA3	catenin (cadherin-associated protein), alpha 3	-2.35712	2.12788e-05	0.424246	0h down vs 24h	XM_546126 /// XM_844561 /// XM_854268
CfaAffx.20275.1.S1_s_at	JMJD1C	jumonji domain containing 1C	-2.35403	3.08739e-06	0.424803	0h down vs 24h	XM_536363 /// XM_844519 /// XM_854117 /// XM_854159
CfaAffx.30576.1.S1_s_at	USP20	ubiquitin specific peptidase 20	-2.35181	1.12589e-06	0.425205	0h down vs 24h	XM_537816
Cfa.4037.1.S1_at	ATG13	autophagy-related protein 13	-2.33908	1.36433e-06	0.427518	0h down vs 24h	XM_540752
Cfa.14225.1.A1_s_at	PPP1R15A	protein phosphatase 1, regulatory (inhibitor) subunit 15A	-2.33204	1.68783e-05	0.42881	0h down vs 24h	XM_533626
CfaAffx.7004.1.S1_s_at	KIAA1109	similar to CG15133-PA	-2.33168	0.000496042	0.428876	0h down vs 24h	XM_540963
CfaAffx.6773.1.S1_at	PLEKHA4	pleckstrin homology domain containing, family A (phosphoinositide binding specif	-2.33051	4.07477e-05	0.429091	0h down vs 24h	XM_541508
CfaAffx.27807.1.S1_at	PAK3	p21 protein (Cdc42/Rac)-activated kinase 3	-2.32818	2.73428e-05	0.42952	0h down vs 24h	XM_549187 /// XM_846255 /// XM_858267 /// XM_858293 /// XM_858334 /// XM_858358
Cfa.11979.1.A1_s_at	LCAT	lecithin-cholesterol acyltransferase	-2.32601	2.16783e-06	0.42992	0h down vs 24h	XM_846580 /// XM_859094 /// XM_859119 /// XM_859148 /// XM_859171
CfaAffx.22686.1.S1_at	ZSWIM2	zinc finger, SWIM-type containing 2	-2.3243	4.95035e-05	0.430237	0h down vs 24h	XM_535994
Cfa.2676.1.S1_at	IRF9	interferon regulatory factor 9	-2.32212	9.17626e-07	0.430642	0h down vs 24h	XM_844884 /// XM_855170 /// XM_855208
CfaAffx.17923.1.S1_at	HIST1H4K	similar to germinal histone H4 gene	-2.32138	8.04749e-06	0.430778	0h down vs 24h	XM_540284
Cfa.683.1.A1_at	TTC14	tetratricopeptide repeat domain 14	-2.32134	1.03727e-05	0.430786	0h down vs 24h	XM_535814 /// XM_843349 /// XM_850980
CfaAffx.8760.1.S1_s_at	BRE	brain and reproductive organ-expressed (TNFRSF1A modulator)	-2.32027	7.33938e-07	0.430984	0h down vs 24h	XM_532918 /// XM_845588 /// XM_856999
CfaAffx.24292.1.S1_at	AHNAK	similar to AHNAK nucleoprotein isoform 1	-2.31929	0.000100565	0.431167	0h down vs 24h	XM_849966
CfaAffx.20374.1.S1_at	FIBP	fibroblast growth factor (acidic) intracellular binding protein	-2.31789	6.82418e-05	0.431427	0h down vs 24h	XM_533228
CfaAffx.2903.1.S1_at	GOLM1	golgi membrane protein 1	-2.3176	3.03007e-05	0.431481	0h down vs 24h	XM_533506
Cfa.10680.2.A1_at	FNDC3A	fibronectin type III domain containing 3A	-2.31012	1.55784e-05	0.432879	0h down vs 24h	XM_534117 /// XM_850723
Cfa.13257.1.A1_at	FADS1	fatty acid desaturase 1 /// similar to fatty acid desaturase 1	-2.30704	3.26419e-05	0.433455	0h down vs 24h	XM_540914 /// XM_850019 /// XM_862744
CfaAffx.27671.1.S1_s_at	HMG20A	high-mobility group 20A	-2.30621	5.23285e-05	0.433613	0h down vs 24h	XM_544786 /// XM_848274 /// XM_862124 /// XM_862131 /// XM_862142
Cfa.19763.1.S1_s_at	SERPINI1	serpin peptidase inhibitor, clade I (neuroserpin), member 1	-2.30215	2.10301e-05	0.434377	0h down vs 24h	XM_535853
CfaAffx.19652.1.S1_s_at	SELENBP1	selenium binding protein 1	-2.30046	1.63215e-07	0.434696	0h down vs 24h	XM_533056
Cfa.11059.1.A1_at	AMT	aminomethyltransferase	-2.30035	0.00010053	0.434716	0h down vs 24h	NM_001033993 /// XM_541886
Cfa.10310.1.S1_at	TSC22D3	TSC22 domain family, member 3	-2.29865	2.66517e-08	0.435038	0h down vs 24h	XM_549177 /// XM_857464 /// XM_857492
CfaAffx.17336.1.S1_s_at	ACACB	similar to acetyl-Coenzyme A carboxylase beta	-2.29841	2.32221e-06	0.435083	0h down vs 24h	XM_534718
CfaAffx.13293.1.S1_at	LOXL3	lysyl oxidase-like 3	-2.29836	9.30993e-07	0.435093	0h down vs 24h	XM_540217 /// XM_847431 /// XM_860788 /// XM_860819
Cfa.1519.1.A1_at	ING4	inhibitor of growth family, member 4	-2.29731	1.32982e-06	0.435292	0h down vs 24h	XM_534907 /// XM_848563 /// XM_862566 /// XM_862575 /// XM_862592 /// XM_862601
Cfa.10796.1.S1_at	ABLIM1	actin binding LIM protein 1	-2.28952	8.77826e-06	0.436773	0h down vs 24h	XM_535022 /// XM_859794 /// XM_859813 /// XM_859834
Cfa.10351.1.A1_a_at	GOLGB1	golgin B1, golgi integral membrane protein	-2.28947	3.39997e-06	0.436781	0h down vs 24h	XM_535757
CfaAffx.13401.1.S1_at	LBX2	ladybird homeobox 2	-2.28921	7.13004e-06	0.436832	0h down vs 24h	XM_540219
CfaAffx.23377.1.S1_s_at	TCEA2	transcription elongation factor A (SII), 2	-2.28537	7.46813e-05	0.437566	0h down vs 24h	XM_537866
CfaAffx.16632.1.S1_s_at	COBLL1	COBL-like 1	-2.28531	3.63821e-05	0.437577	0h down vs 24h	XM_545497
Cfa.20077.1.S1_at	DPYD	dihydropyrimidine dehydrogenase	-2.28339	1.66954e-06	0.437945	0h down vs 24h	XM_537061
Cfa.17805.1.S1_at	NAPRT1	nicotinate phosphoribosyltransferase domain containing 1	-2.2829	8.81986e-07	0.43804	0h down vs 24h	XM_846661
Cfa.1424.1.A1_s_at	DPP7	dipeptidyl-peptidase 7 /// similar to Dipeptidyl-peptidase II precursor (DPP II)	-2.28128	2.65849e-06	0.43835	0h down vs 24h	XM_843610 /// XM_844948 /// XM_851693
CfaAffx.18296.1.S1_at	GPR146	G protein-coupled receptor 146	-2.28099	1.48573e-07	0.438407	0h down vs 24h	XM_548724
Cfa.10950.1.A1_at	ARPP21	similar to cyclic AMP-regulated phosphoprotein, 21 kD isoform 1	-2.27522	6.2428e-05	0.439519	0h down vs 24h	XM_534216 /// XM_844441 /// XM_853446 /// XM_853490 /// XM_853531 /// XM_853572
CfaAffx.10243.1.S1_at	HBG1	hemoglobin, gamma A	-2.27512	0.00038684	0.439537	0h down vs 24h	XM_542373
CfaAffx.2813.1.S1_s_at	TNRC6B	trinucleotide repeat containing 6B	-2.27154	4.07195e-05	0.440229	0h down vs 24h	XM_538361 /// XM_854247 /// XM_854282 /// XM_854318
Cfa.8611.2.A1_at	CAST	calpastatin	-2.2712	5.96609e-09	0.440296	0h down vs 24h	XM_536292 /// XM_843528 /// XM_851392 /// XM_851435
CfaAffx.7131.1.S1_at	GATA2	GATA binding protein 2	-2.26713	8.23545e-05	0.441086	0h down vs 24h	XM_541740 /// XM_851997
Cfa.2982.1.S1_s_at	IFT172	intraflagellar transport 172 homolog (Chlamydomonas)	-2.26107	5.50622e-08	0.442268	0h down vs 24h	XM_540128 /// XM_856238 /// XM_856267 /// XM_856296
CfaAffx.24171.1.S1_at	TTC25	tetratricopeptide repeat domain 25	-2.25986	0.000594301	0.442505	0h down vs 24h	XM_548096
Cfa.4059.1.A1_at	EPDR1	ependymin related protein 1 (zebrafish)	-2.25954	9.51546e-07	0.442569	0h down vs 24h	XM_846651
CfaAffx.18556.1.S1_at	FIGF	c-fos induced growth factor (vascular endothelial growth factor D)	-2.25904	1.89323e-07	0.442666	0h down vs 24h	XM_548869
Cfa.16253.1.S1_at	TENC1	tensin like C1 domain containing phosphatase (tensin 2)	-2.25871	1.21659e-07	0.44273	0h down vs 24h	XM_534792
CfaAffx.4010.1.S1_s_at	RFX3	regulatory factor X, 3 (influences HLA class II expression)	-2.25648	4.75754e-05	0.443167	0h down vs 24h	XM_533540 /// XM_855949 /// XM_855977 /// XM_856001
CfaAffx.17022.1.S1_at	ARRDC4	arrestin domain containing 4	-2.25555	0.000930937	0.44335	0h down vs 24h	XM_545831
Cfa.6903.1.A1_s_at	ZFYVE1	zinc finger, FYVE domain containing 1	-2.25105	7.58741e-07	0.444238	0h down vs 24h	XM_547890 /// XM_862529 /// XM_862538
Cfa.588.1.S1_at	CTSK	cathepsin K	-2.2508	1.21603e-06	0.444286	0h down vs 24h	NM_001033996 /// XM_845979
CfaAffx.29971.1.S1_s_at	LMF1	lipase maturation factor 1	-2.25073	8.18541e-05	0.4443	0h down vs 24h	XM_547204
CfaAffx.19156.1.S1_s_at	MPP4	membrane protein, palmitoylated 4 (MAGUK p55 subfamily member 4)	-2.25071	3.69924e-06	0.444305	0h down vs 24h	XM_545598
Cfa.83.1.S1_s_at	TNNI3	troponin I type 3 (cardiac)	-2.24853	0.000591055	0.444736	0h down vs 24h	NM_001003041
CfaAffx.12819.1.S1_at	MCTP1	multiple C2 domains, transmembrane 1	-2.24761	3.50352e-05	0.444917	0h down vs 24h	XM_546023 /// XM_843739 /// XM_851923 /// XM_851966 /// XM_852007 /// XM_852049
Cfa.20295.1.S1_s_at	MVP	major vault protein	-2.24589	4.10312e-06	0.445258	0h down vs 24h	XM_536910
CfaAffx.13141.1.S1_at	RIPK2	similar to Rho-guanine nucleotide exchange factor (Rho-interacting protein 2) (R	-2.2456	0.000591694	0.445316	0h down vs 24h	XM_544372
Cfa.574.1.A1_at	EPHX2	epoxide hydrolase 2, cytoplasmic	-2.24197	1.11672e-07	0.446036	0h down vs 24h	XM_534566 /// XM_852337 /// XM_852378 /// XM_852461
CfaAffx.24585.1.S1_at	CABC1	chaperone, ABC1 activity of bc1 complex homolog (S. pombe)	-2.24173	0.000388898	0.446083	0h down vs 24h	XM_537230
CfaAffx.25207.1.S1_s_at	MAD1L1	MAD1 mitotic arrest deficient-like 1 (yeast)	-2.24148	5.35522e-05	0.446135	0h down vs 24h	XM_846973
CfaAffx.29633.1.S1_s_at	GADD45B	growth arrest and DNA-damage-inducible, beta	-2.24077	1.31631e-05	0.446274	0h down vs 24h	XM_542187
CfaAffx.19570.1.S1_at	OSBPL2	oxysterol binding protein-like 2	-2.24	2.57851e-06	0.446429	0h down vs 24h	XM_534475
CfaAffx.3952.1.S1_s_at	SMARCA2	SWI/SNF related, matrix associated, actin dependent regulator of chromatin, subf	-2.23935	4.74274e-05	0.446559	0h down vs 24h	XM_533537 /// XM_845066 /// XM_854649 /// XM_854681 /// XM_854714 /// XM_854744
Cfa.13385.1.A1_at	PPP1R10	protein phosphatase 1, regulatory (inhibitor) subunit 10	-2.2379	3.28109e-06	0.446847	0h down vs 24h	XM_538826 /// XM_843307 /// XM_850958 /// XM_850996 /// XM_851037 /// XM_851077
CfaAffx.1579.1.S1_at	C6orf136	similar to Protein C6orf136	-2.23646	1.10967e-07	0.447135	0h down vs 24h	XM_532058
CfaAffx.22673.1.S1_at	KIAA1946	similar to KIAA1946	-2.23464	0.000146197	0.4475	0h down vs 24h	XM_848864
Cfa.10962.1.A1_at	STX16	syntaxin 16	-2.23412	3.18496e-07	0.447604	0h down vs 24h	XM_534467 /// XM_848411 /// XM_862404 /// XM_862423 /// XM_862429 /// XM_862439
CfaAffx.4015.1.S1_at	CD72	CD72 molecule	-2.23286	6.3838e-06	0.447857	0h down vs 24h	XM_538717
Cfa.12212.1.A1_at	SEPX1	selenoprotein X, 1	-2.2279	4.67296e-07	0.448852	0h down vs 24h	NM_001114749 /// XM_848651
CfaAffx.4200.1.S1_at	EFHC1	EF-hand domain (C-terminal) containing 1	-2.22661	4.79569e-05	0.449113	0h down vs 24h	XM_532170
Cfa.13618.1.A1_at	MAP2K6	mitogen-activated protein kinase kinase 6	-2.22585	2.31472e-06	0.449266	0h down vs 24h	XM_537572 /// XM_845930 /// XM_857774
Cfa.12234.1.A1_at	C1orf54	hypothetical LOC475835	-2.22464	5.78358e-08	0.449512	0h down vs 24h	XM_533044 /// XM_855180
CfaAffx.22099.1.S1_at	RASGRP2	RAS guanyl releasing protein 2 (calcium and DAG-regulated)	-2.22079	0.00050763	0.450291	0h down vs 24h	XM_849829
CfaAffx.13109.1.S1_s_at	GPR98	G protein-coupled receptor 98	-2.2203	0.00028325	0.450389	0h down vs 24h	XM_536297
Cfa.11248.1.S1_at	SAT1	spermidine/spermine N1-acetyltransferase 1	-2.21977	2.01405e-09	0.450498	0h down vs 24h	XM_537982 /// XM_854350
CfaAffx.19750.1.S1_s_at	UFC1	ubiquitin-fold modifier conjugating enzyme 1	-2.21925	4.9721e-09	0.450603	0h down vs 24h	XM_536135 /// XM_855336
CfaAffx.18235.1.S1_at	Mca32	similar to mast cell antigen 32	-2.21629	1.69821e-08	0.451204	0h down vs 24h	XM_537592
Cfa.4559.1.S1_s_at	LGALS9	lectin, galactoside-binding, soluble, 9	-2.21331	8.28252e-06	0.451811	0h down vs 24h	NM_001003345 /// XM_850503
CfaAffx.23811.1.S1_at	USE1	unconventional SNARE in the ER 1 homolog (S. cerevisiae)	-2.21177	1.18844e-07	0.452127	0h down vs 24h	XM_847361 /// XM_860633 /// XM_860663
CfaAffx.12161.1.S1_s_at	KDM3A	lysine (K)-specific demethylase 3A	-2.21064	1.04271e-07	0.452359	0h down vs 24h	XM_532973 /// XM_860087
Cfa.9396.1.A1_s_at	VLDLR	very low density lipoprotein receptor	-2.20891	4.71387e-07	0.452712	0h down vs 24h	XM_533538 /// XM_855892
Cfa.1218.1.S1_at	DDX17	DEAD (Asp-Glu-Ala-Asp) box polypeptide 17	-2.20657	2.50469e-08	0.453193	0h down vs 24h	XM_531736 /// XM_845027 /// XM_855276 /// XM_855315 /// XM_855349 /// XM_855385
Cfa.1314.2.S1_s_at	VPS28	vacuolar protein sorting 28 homolog (S. cerevisiae)	-2.20639	4.24175e-08	0.45323	0h down vs 24h	XM_844152 /// XM_853091 /// XM_853130
CfaAffx.3724.1.S1_at	YIPF3	Yip1 domain family, member 3	-2.20335	6.00437e-07	0.453853	0h down vs 24h	XM_538938 /// XM_847286 /// XM_860521
CfaAffx.1276.1.S1_at	CDO1	cysteine dioxygenase, type I	-2.20214	0.000367463	0.454104	0h down vs 24h	XM_531867
CfaAffx.25494.1.S1_at	C16orf93	hypothetical LOC489912	-2.20104	9.50671e-06	0.45433	0h down vs 24h	XM_547031
Cfa.4456.1.S1_at	PCSK1N	proprotein convertase subtilisin/kexin type 1 inhibitor	-2.19839	4.11937e-06	0.454878	0h down vs 24h	XM_548989
CfaAffx.19140.1.S1_s_at	NENF	similar to SPUF protein precursor (Secreted protein of unknown function)	-2.19586	4.46179e-08	0.455402	0h down vs 24h	XM_537145
Cfa.18912.1.S1_at	C20orf106	hypothetical protein LOC611771	-2.19506	0.000699211	0.455569	0h down vs 24h	XM_849485
CfaAffx.15155.1.S1_s_at	PI3	peptidase inhibitor 3, skin-derived	-2.19271	0.000166496	0.456057	0h down vs 24h	XM_534433
Cfa.18955.1.S1_at	RNF213	ring finger protein 213	-2.19119	3.1044e-06	0.456374	0h down vs 24h	XM_540474 /// XM_851405 /// XM_851488 /// XM_851529
CfaAffx.468.1.S1_at	BCAS4	breast carcinoma amplified sequence 4	-2.18757	1.01181e-07	0.457128	0h down vs 24h	XM_849115
Cfa.12487.1.A1_at	ZNF688	zinc finger protein 688	-2.18642	2.73891e-07	0.457368	0h down vs 24h	XM_547027
CfaAffx.9036.1.S1_s_at	TEP1	telomerase-associated protein 1	-2.18583	4.07533e-06	0.457492	0h down vs 24h	XM_539672
CfaAffx.9762.1.S1_s_at	TMTC4	transmembrane and tetratricopeptide repeat containing 4	-2.18556	0.000225782	0.45755	0h down vs 24h	XM_534177
Cfa.7298.1.A1_a_at	PPT2	palmitoyl-protein thioesterase 2	-2.18481	1.66954e-06	0.457707	0h down vs 24h	XM_532090
Cfa.17880.1.S1_at	DNAJB9	DnaJ (Hsp40) homolog, subfamily B, member 9	-2.18338	1.19982e-05	0.458006	0h down vs 24h	XM_532518
CfaAffx.7059.1.S1_at	KIAA1549	similar to zinc finger antiviral protein isoform 1	-2.18089	0.000500325	0.458529	0h down vs 24h	XM_539894
Cfa.11640.1.S1_s_at	TMBIM6	similar to Bax inhibitor-1 (BI-1) (Testis enhanced gene transcript)	-2.1795	2.88679e-08	0.458821	0h down vs 24h	XM_534808 /// XM_856461
CfaAffx.21278.1.S1_at	STOX1	storkhead box 1	-2.17736	0.00041671	0.459271	0h down vs 24h	XM_546135
Cfa.15823.1.S1_at	CCL24	chemokine (C-C motif) ligand 24	-2.17733	2.12967e-05	0.459278	0h down vs 24h	NM_001003967
Cfa.16751.1.S1_at	ACSS1	acyl-CoA synthetase short-chain family member 1	-2.17203	4.32113e-06	0.460399	0h down vs 24h	XM_534200
Cfa.5277.1.A1_s_at	C6orf81	hypothetical LOC474886	-2.16839	3.12087e-05	0.461172	0h down vs 24h	XM_532120 /// XM_846676 /// XM_859266
Cfa.3694.1.A1_s_at	GUSB	glucuronidase, beta	-2.16767	3.10764e-08	0.461324	0h down vs 24h	NM_001003191
CfaAffx.1793.1.S1_at	TIAM2	T-cell lymphoma invasion and metastasis 2	-2.16744	0.000344856	0.461374	0h down vs 24h	XM_541162
CfaAffx.3768.1.S1_s_at	XPO5	exportin 5	-2.16195	6.72271e-07	0.462546	0h down vs 24h	XM_532148 /// XM_847360 /// XM_860658 /// XM_860675
Cfa.6248.1.A1_a_at	DQA2	similar to HLA class II histocompatibility antigen, DO alpha chain precursor (MH	-2.15494	0.000114018	0.46405	0h down vs 24h	XM_532104 /// XM_845710
Cfa.1108.1.S1_s_at	ZNF331	zinc finger protein 331	-2.15345	2.45113e-07	0.464371	0h down vs 24h	NM_001003331
Cfa.21333.1.S1_at	MPST	mercaptopyruvate sulfurtransferase	-2.14324	2.42973e-06	0.466582	0h down vs 24h	XM_531744
CfaAffx.5827.1.S1_at	ARHGAP25	Rho GTPase activating protein 25	-2.14189	6.46227e-07	0.466878	0h down vs 24h	XM_538527
CfaAffx.16822.1.S1_s_at	NAV1	neuron navigator 1	-2.14147	8.05599e-05	0.466968	0h down vs 24h	XM_547359 /// XM_843488 /// XM_851319 /// XM_851360
CfaAffx.30111.1.S1_at	ITFG3	integrin alpha FG-GAP repeat containing 3	-2.14127	3.09727e-05	0.467013	0h down vs 24h	XM_547221
Cfa.14054.1.A1_s_at	TTC38	tetratricopeptide repeat domain 38	-2.14032	1.45254e-05	0.46722	0h down vs 24h	XM_531695 /// XM_851458
CfaAffx.3929.1.S1_at	SAMD9L	sterile alpha motif domain containing 9-like	-2.14005	2.74901e-07	0.46728	0h down vs 24h	XM_539422
Cfa.712.1.S1_s_at	CHMP2A	chromatin modifying protein 2A	-2.14	9.56416e-08	0.46729	0h down vs 24h	XM_533565 /// XM_845443 /// XM_856595
CfaAffx.20420.1.S1_at	RPS6KA3	ribosomal protein S6 kinase, 90kDa, polypeptide 3	-2.13967	2.85321e-06	0.467361	0h down vs 24h	XM_548888 /// XM_853595 /// XM_853637 /// XM_853675 /// XM_853714 /// XM_853748
CfaAffx.13775.1.S1_at	CCDC102A	coiled-coil domain containing 102A	-2.13916	8.10769e-06	0.467473	0h down vs 24h	XM_544389
CfaAffx.12503.1.S1_s_at	CAPG	capping protein (actin filament), gelsolin-like	-2.1371	3.47772e-08	0.467923	0h down vs 24h	XM_540197
CfaAffx.2494.1.S1_at	H2AFY	similar to H2A histone family, member Y isoform 3	-2.13485	6.7669e-06	0.468418	0h down vs 24h	XM_538635
CfaAffx.26852.1.S1_at	S100A8	S100 calcium binding protein A8	-2.13441	0.000182011	0.468513	0h down vs 24h	NM_001146144 /// XM_547583
Cfa.6569.1.A1_a_at	KIAA0415	hypothetical protein LOC609375	-2.13115	2.49405e-06	0.469231	0h down vs 24h	XM_846616
CfaAffx.21388.1.S1_s_at	PRKRA	protein kinase, interferon-inducible double stranded RNA dependent activator	-2.13076	7.68037e-06	0.469317	0h down vs 24h	XM_545545
Cfa.17844.1.A1_at	RNASEL	ribonuclease L (2',5'-oligoisoadenylate synthetase-dependent)	-2.13058	0.000251652	0.469356	0h down vs 24h	NM_001097549 /// XM_547430
Cfa.13002.2.S1_s_at	TMEM59	transmembrane protein 59	-2.12783	6.82516e-08	0.469963	0h down vs 24h	XM_536700 /// XM_860782 /// XM_860798 /// XM_860812
Cfa.18113.1.S1_at	PAIP2B	poly(A) binding protein interacting protein 2B	-2.12751	0.000201827	0.470032	0h down vs 24h	XM_533009
Cfa.19836.1.S1_at	C9orf89	similar to RIKEN cDNA 1110007C09	-2.1247	6.64994e-07	0.470656	0h down vs 24h	XM_533560
CfaAffx.27799.1.S1_s_at	ZNF521	zinc finger protein 521	-2.12342	4.54674e-07	0.470938	0h down vs 24h	XM_547633 /// XM_861877
CfaAffx.17516.1.S1_s_at	PIK3CA	phosphoinositide-3-kinase, catalytic, alpha polypeptide	-2.12242	3.13108e-06	0.47116	0h down vs 24h	XM_545208
Cfa.10510.1.A1_at	NINL	ninein-like	-2.12057	2.85321e-06	0.471572	0h down vs 24h	XM_534204
Cfa.10449.1.A1_s_at	DERA	2-deoxyribose-5-phosphate aldolase homolog (C. elegans)	-2.11971	2.60843e-07	0.471762	0h down vs 24h	XM_534879
Cfa.2053.2.A1_a_at	REEP5	receptor accessory protein 5	-2.11968	5.78358e-08	0.471769	0h down vs 24h	XM_536283
CfaAffx.327.1.S1_at	GPR18	G protein-coupled receptor 18	-2.11961	2.81545e-05	0.471784	0h down vs 24h	XM_542650
Cfa.2804.1.S1_at	NCF2	neutrophil cytosolic factor 2	-2.11884	5.78358e-08	0.471956	0h down vs 24h	NM_001101832 /// XM_537158 /// XM_854382
CfaAffx.3161.1.S1_at	KCTD17	similar to potassium channel tetramerisation domain containing 17	-2.11845	8.17979e-06	0.472042	0h down vs 24h	XM_538395
Cfa.1210.1.S1_at	CACNB3	calcium channel, voltage-dependent, beta 3 subunit	-2.11762	4.4318e-05	0.472228	0h down vs 24h	XM_543689
CfaAffx.18858.1.S1_at	CFLAR	CASP8 and FADD-like apoptosis regulator	-2.11699	0.000152289	0.472369	0h down vs 24h	XM_545592 /// XM_853196 /// XM_853236
CfaAffx.13932.1.S1_at	TMEM110	transmembrane protein 110	-2.11593	1.08272e-06	0.472605	0h down vs 24h	XM_845021
CfaAffx.15564.1.S1_at	VSIG10	similar to neural cell adhesion molecule 1	-2.1149	0.000670594	0.472835	0h down vs 24h	XM_543418
Cfa.4306.1.S1_s_at	S100A6	S100 calcium binding protein A6	-2.11461	5.78358e-08	0.4729	0h down vs 24h	XM_537268
Cfa.15673.1.S1_at	SMPDL3A	sphingomyelin phosphodiesterase, acid-like 3A	-2.11211	0.000223448	0.473461	0h down vs 24h	XM_533485
CfaAffx.26877.1.S1_at	RBBP6	retinoblastoma binding protein 6	-2.11069	2.27826e-06	0.473779	0h down vs 24h	XM_536929 /// XM_845141 /// XM_855825 /// XM_855857 /// XM_855884 /// XM_855941
Cfa.1404.1.A1_at	MAP7	microtubule-associated protein 7	-2.1056	0.000299334	0.474923	0h down vs 24h	XM_533419
Cfa.14647.1.A1_s_at	UCKL1	uridine-cytidine kinase 1-like 1	-2.10514	2.17468e-06	0.475027	0h down vs 24h	XM_850293
CfaAffx.9521.1.S1_s_at	OSBPL8	oxysterol binding protein-like 8	-2.10387	4.85279e-07	0.475314	0h down vs 24h	XM_532631 /// XM_859699
Cfa.3324.1.S1_at	C9orf72	similar to Protein C9orf72 homolog	-2.1033	0.000151425	0.475444	0h down vs 24h	XM_538691 /// XM_847094 /// XM_860122 /// XM_860140
Cfa.2682.1.S1_s_at	MITF	microphthalmia-associated transcription factor	-2.10249	2.19827e-07	0.475627	0h down vs 24h	NM_001003337 /// XM_850501
Cfa.8283.1.A1_s_at	C1orf21	similar to chromosome 1 open reading frame 21	-2.10126	1.04487e-07	0.475905	0h down vs 24h	XM_848200
CfaAffx.1697.1.S1_s_at	DLA-12	MHC class I DLA-12 /// MHC class I DLA-88	-2.10124	1.10322e-05	0.475909	0h down vs 24h	NM_001014379 /// NM_001014767
Cfa.10276.1.S1_at	PRKAG2	similar to 5-AMP-activated protein kinase, gamma-2 subunit (AMPK gamma-2 chain)	-2.09912	6.70419e-07	0.47639	0h down vs 24h	XM_532769
Cfa.11409.1.S1_s_at	MZT2B	hypothetical LOC477569	-2.09852	2.94867e-06	0.476527	0h down vs 24h	XM_534764
CfaAffx.5291.1.S1_s_at	IGJ	similar to immunoglobulin J chain	-2.09844	6.97956e-05	0.476544	0h down vs 24h	XM_532398 /// XM_857256
CfaAffx.19295.1.S1_s_at	CMA1	chymase 1, mast cell	-2.09767	3.46801e-09	0.476719	0h down vs 24h	NM_001013424 /// XM_850517
Cfa.17214.1.S1_at	NCKAP1L	NCK-associated protein 1-like	-2.09752	1.58721e-06	0.476753	0h down vs 24h	XM_543618 /// XM_850579
CfaAffx.15494.1.S1_s_at	BBX	bobby sox homolog (Drosophila)	-2.0946	0.000128172	0.477418	0h down vs 24h	XM_535728 /// XM_850554 /// XM_850583 /// XM_850650
Cfa.21534.1.S1_s_at	PLD3	phospholipase D family, member 3	-2.09189	8.56379e-05	0.478037	0h down vs 24h	XM_541616 /// XM_848017 /// XM_861828 /// XM_861840 /// XM_861850 /// XM_861863
CfaAffx.29914.1.S1_at	LCN8	lipocalin 8	-2.09161	3.12891e-07	0.478101	0h down vs 24h	XM_843843
CfaAffx.24220.1.S1_at	AKT3	v-akt murine thymoma viral oncogene homolog 3 (protein kinase B, gamma)	-2.09126	0.0004186	0.478181	0h down vs 24h	XM_547496 /// XM_858162
Cfa.19616.1.S1_at	FOXO1	forkhead box O1	-2.09085	0.000609125	0.478275	0h down vs 24h	XM_534487
CfaAffx.2635.1.S1_at	NME5	non-metastatic cells 5, protein expressed in (nucleoside-diphosphate kinase)	-2.08723	2.38227e-06	0.479105	0h down vs 24h	XM_847927
Cfa.14609.1.A1_at	RHBDF1	rhomboid 5 homolog 1 (Drosophila)	-2.08721	1.5733e-06	0.479109	0h down vs 24h	XM_547222 /// XM_860473
CfaAffx.1174.1.S1_at	RBMS2	RNA binding motif, single stranded interacting protein 2	-2.08574	0.000100485	0.479446	0h down vs 24h	XM_538236 /// XM_852402 /// XM_852441 /// XM_852519 /// XM_852560
CfaAffx.6899.1.S1_s_at	JHDM1D	similar to PHD finger protein 8	-2.08538	2.11827e-05	0.479529	0h down vs 24h	XM_539885
CfaAffx.30724.1.S1_s_at	GABARAPL2	GABA(A) receptor-associated protein-like 2	-2.08407	3.40644e-08	0.47983	0h down vs 24h	XM_536778
Cfa.3914.1.S2_at	EPB41	erythrocyte membrane protein band 4.1 (elliptocytosis 1, RH-linked)	-2.08322	5.23931e-05	0.480025	0h down vs 24h	NM_001003362
Cfa.13274.1.S1_at	CAPN1	calpain 1, (mu/I) large subunit	-2.08177	9.66579e-06	0.48036	0h down vs 24h	XM_540866 /// XM_861542
Cfa.18489.1.S1_at	HMGN3	high mobility group nucleosomal binding domain 3	-2.08108	1.05157e-05	0.480519	0h down vs 24h	XM_848958
CfaAffx.26216.1.S1_at	APOB48R	similar to apolipoprotein B48 receptor	-2.08056	3.5509e-05	0.48064	0h down vs 24h	XM_547070
CfaAffx.708.1.S1_s_at	C11orf1	hypothetical LOC479442	-2.08017	4.4318e-05	0.480729	0h down vs 24h	XM_536577
CfaAffx.5871.1.S1_s_at	MEAF6	similar to CG12756-PA	-2.08007	8.8885e-05	0.480754	0h down vs 24h	XM_532558
CfaAffx.13861.1.S1_s_at	ATP6V0D2	ATPase, H+ transporting, lysosomal 38kDa, V0 subunit d2	-2.07852	0.000249969	0.481111	0h down vs 24h	XM_535118
CfaAffx.15966.1.S1_at	CTSE	cathepsin E	-2.07826	2.98108e-05	0.481172	0h down vs 24h	XM_545694
Cfa.1314.1.S1_a_at	VPS28	vacuolar protein sorting 28 homolog (S. cerevisiae)	-2.07502	2.86921e-07	0.481924	0h down vs 24h	XM_844152 /// XM_853091 /// XM_853130
Cfa.4397.1.A1_s_at	ABAT	4-aminobutyrate aminotransferase	-2.07405	2.09262e-05	0.482149	0h down vs 24h	XM_536981 /// XM_846331
Cfa.15078.1.S1_s_at	PCOLCE	procollagen C-endopeptidase enhancer	-2.07344	0.000229324	0.482289	0h down vs 24h	XM_546953 /// XM_854308
CfaAffx.24040.1.S1_at	STK11IP	serine/threonine kinase 11 interacting protein	-2.07319	5.36437e-05	0.482348	0h down vs 24h	XM_545661
Cfa.32.1.S1_s_at	RABAC1	Rab acceptor 1 (prenylated)	-2.0724	3.69576e-07	0.482532	0h down vs 24h	NM_001003014
Cfa.11535.1.A1_at	MZF1	myeloid zinc finger 1	-2.07165	7.24085e-07	0.482708	0h down vs 24h	XM_541336
Cfa.130.1.S1_s_at	CDKN1B	cyclin-dependent kinase inhibitor 1B (p27, Kip1)	-2.07088	0.000153924	0.482885	0h down vs 24h	NM_001002957
CfaAffx.1339.1.S1_s_at	CLK4	CDC-like kinase 4	-2.07074	1.74813e-06	0.48292	0h down vs 24h	XM_531875 /// XM_852561 /// XM_852601 /// XM_852684 /// XM_852725
Cfa.14354.1.S1_at	CMTM6	CKLF-like MARVEL transmembrane domain containing 6	-2.07036	5.78358e-08	0.483009	0h down vs 24h	XM_847039
CfaAffx.9458.1.S1_s_at	ZMYND11	zinc finger, MYND domain containing 11	-2.06958	3.05983e-06	0.483189	0h down vs 24h	XM_535205 /// XM_844337 /// XM_853691 /// XM_853756 /// XM_853803 /// XM_853835
Cfa.12087.1.A1_at	KLHDC9	kelch domain containing 9	-2.06921	8.69769e-07	0.483275	0h down vs 24h	XM_536133
Cfa.15786.1.A1_at	ADAL	adenosine deaminase-like	-2.06765	3.2548e-05	0.483641	0h down vs 24h	XM_544649
CfaAffx.25370.1.S1_s_at	FBXO6	F-box protein 6	-2.06752	4.42124e-05	0.483672	0h down vs 24h	XM_544569
CfaAffx.5923.1.S1_s_at	NR1H2	nuclear receptor subfamily 1, group H, member 2	-2.0675	1.00366e-05	0.483676	0h down vs 24h	XM_846223 /// XM_858384
Cfa.4274.1.A1_at	ABHD14B	abhydrolase domain containing 14B	-2.06702	5.68993e-06	0.483789	0h down vs 24h	XM_541860
CfaAffx.27095.1.S1_s_at	ARMCX3	armadillo repeat containing, X-linked 3	-2.06429	0.000134976	0.484427	0h down vs 24h	XM_549142
CfaAffx.22355.1.S1_at	BCHE	butyrylcholinesterase	-2.06286	1.78973e-05	0.484763	0h down vs 24h	XM_545267
Cfa.14915.1.A1_x_at	CHD3	chromodomain helicase DNA binding protein 3	-2.06149	1.00836e-06	0.485087	0h down vs 24h	XM_536627
Cfa.18173.1.S1_s_at	APOA1BP	apolipoprotein A-I binding protein	-2.05981	7.19746e-07	0.485482	0h down vs 24h	XM_849841
CfaAffx.14173.1.S1_s_at	CTSC	cathepsin C	-2.05968	7.91596e-08	0.485512	0h down vs 24h	XM_533981
CfaAffx.26999.1.S1_at	GALNT10	UDP-N-acetyl-alpha-D-galactosamine:polypeptide N-acetylgalactosaminyltransferase	-2.05845	6.79797e-05	0.485803	0h down vs 24h	XM_546283
CfaAffx.21699.1.S1_at	EXOSC7	exosome component 7	-2.05795	3.32096e-06	0.485921	0h down vs 24h	XM_533858 /// XM_859588
CfaAffx.14172.1.S1_at	H3F3B	H3 histone, family 3B (H3.3B) /// similar to H3 histone, family 3B	-2.0567	7.49386e-06	0.486215	0h down vs 24h	XM_537232 /// XM_844135 /// XM_858792 /// XM_858836
CfaAffx.12337.1.S1_s_at	ACSS2	acyl-CoA synthetase short-chain family member 2	-2.05277	1.43775e-05	0.487147	0h down vs 24h	XM_534395
CfaAffx.29805.1.S1_at	SPSB3	splA/ryanodine receptor domain and SOCS box containing 3	-2.05111	3.93006e-05	0.487541	0h down vs 24h	XM_547191
Cfa.9136.1.A1_s_at	HTRA3	similar to protease, serine, 25 isoform 2	-2.04978	5.38108e-07	0.487857	0h down vs 24h	XM_532992 /// XM_847461 /// XM_860854
Cfa.12138.1.A1_at	SELL	selectin L	-2.0491	5.47502e-06	0.48802	0h down vs 24h	XM_537201 /// XM_857304
CfaAffx.26647.1.S1_at	EPOR	erythropoietin receptor	-2.04902	8.53764e-07	0.488038	0h down vs 24h	NM_001048111 /// XM_542059
CfaAffx.19145.1.S1_at	FAM63A	similar to Y55F3AM.9	-2.04857	7.91888e-06	0.488144	0h down vs 24h	XM_540306
CfaAffx.3961.1.S1_s_at	CYP39A1	similar to Cytochrome P450 39A1 (Oxysterol 7-alpha-hydroxylase) (hCYP39A1)	-2.04679	5.89334e-05	0.48857	0h down vs 24h	XM_538946
Cfa.14899.1.S1_at	R3HDM2	similar to R3H domain protein KIAA1002	-2.04628	0.000164612	0.488693	0h down vs 24h	XM_531644 /// XM_853400 /// XM_853435 /// XM_853473 /// XM_853562 /// XM_853600
CfaAffx.18084.1.S1_at	POLD4	polymerase (DNA-directed), delta 4	-2.04555	0.000461314	0.488867	0h down vs 24h	XM_849568
Cfa.10597.1.A1_at	PHACTR2	phosphatase and actin regulator 2	-2.04356	1.62208e-05	0.489342	0h down vs 24h	XM_533434
Cfa.10969.1.S2_at	ATP6V1G2	ATPase, H+ transporting, lysosomal 13kDa, V1 subunit G2	-2.03987	3.77659e-07	0.490227	0h down vs 24h	NM_001014376
Cfa.8889.1.S1_s_at	FIG4	FIG4 homolog (S. cerevisiae)	-2.0395	7.00872e-08	0.490317	0h down vs 24h	NM_001114625 /// XM_532259 /// XM_863356
Cfa.20131.1.S1_s_at	FAM71E1	hypothetical LOC476403	-2.0384	8.36405e-05	0.490581	0h down vs 24h	XM_533607
CfaAffx.18882.1.S1_s_at	GNAS	GNAS complex locus	-2.03793	2.72725e-07	0.490694	0h down vs 24h	NM_001003263
CfaAffx.1177.1.S1_s_at	BAZ2A	bromodomain adjacent to zinc finger domain, 2A	-2.03733	3.35361e-05	0.490838	0h down vs 24h	XM_538237 /// XM_843950
CfaAffx.3987.1.S1_s_at	GNG11	guanine nucleotide binding protein (G protein), gamma 11	-2.03627	2.7741e-05	0.491094	0h down vs 24h	XM_847378
Cfa.2977.2.A1_at	EDEM2	ER degradation enhancer, mannosidase alpha-like 2	-2.03509	1.09965e-05	0.49138	0h down vs 24h	XM_534400 /// XM_859088 /// XM_859113 /// XM_859164 /// XM_859187 /// XM_859209
Cfa.771.1.A1_at	ARG1	arginase, liver	-2.03454	1.5269e-05	0.491511	0h down vs 24h	XM_532053
Cfa.10965.1.A1_at	CDS1	CDP-diacylglycerol synthase (phosphatidate cytidylyltransferase) 1	-2.03383	8.75676e-06	0.491683	0h down vs 24h	XM_544962
CfaAffx.12960.1.S1_at	ARRDC3	arrestin domain containing 3	-2.03174	0.000138394	0.49219	0h down vs 24h	XM_546029 /// XM_852383 /// XM_852426 /// XM_852466 /// XM_852543
CfaAffx.455.1.S1_s_at	GSTT2	similar to Glutathione S-transferase theta 2 (GST class-theta 2)	-2.03127	3.31228e-06	0.492302	0h down vs 24h	XM_534753 /// XM_851878 /// XM_851921 /// XM_851963 /// XM_852004
Cfa.11864.1.A1_s_at	PAIP2	poly(A) binding protein interacting protein 2	-2.03041	4.44866e-09	0.49251	0h down vs 24h	XM_535206 /// XM_850573 /// XM_850602
CfaAffx.13170.1.S1_at	ZNF395	zinc finger protein 395	-2.03015	3.8634e-05	0.492575	0h down vs 24h	XM_543220
CfaAffx.24475.1.S1_s_at	C4orf34	similar to C34C12.4	-2.02782	7.46556e-07	0.493141	0h down vs 24h	XM_536252 /// XM_858282
Cfa.3089.1.A1_at	GSS	glutathione synthetase	-2.02581	5.49998e-06	0.493631	0h down vs 24h	XM_534396 /// XM_846522 /// XM_859006
CfaAffx.6506.1.S1_at	CD37	CD37 molecule	-2.02575	1.15167e-07	0.493645	0h down vs 24h	XM_541497 /// XM_859485
Cfa.17040.1.S1_s_at	GRINA	glutamate receptor, ionotropic, N-methyl D-aspartate-associated protein 1 (gluta	-2.02546	0.000194453	0.493714	0h down vs 24h	XM_532348
CfaAffx.19957.1.S1_s_at	TMEM50A	transmembrane protein 50A	-2.02543	7.81285e-08	0.493722	0h down vs 24h	XM_535354
Cfa.19686.1.S1_at	NEK7	NIMA (never in mitosis gene a)-related kinase 7	-2.02413	1.80024e-05	0.49404	0h down vs 24h	XM_537129 /// XM_851895 /// XM_851936
CfaAffx.29517.1.S1_at	TNFRSF18	tumor necrosis factor receptor superfamily, member 18	-2.02353	3.09203e-07	0.494185	0h down vs 24h	XM_843467
Cfa.15382.1.A1_s_at	FLYWCH2	FLYWCH family member 2	-2.02338	0.000812643	0.494222	0h down vs 24h	XM_536997
Cfa.2854.1.S1_at	AGXT2L2	alanine-glyoxylate aminotransferase 2-like 2	-2.02273	1.25151e-05	0.494381	0h down vs 24h	XM_538569
CfaAffx.1717.1.S1_s_at	SYNE1	spectrin repeat containing, nuclear envelope 1	-2.02255	0.000933082	0.494425	0h down vs 24h	XM_541154
CfaAffx.21358.1.S1_s_at	OSBPL6	oxysterol binding protein-like 6	-2.02167	0.000105678	0.49464	0h down vs 24h	XM_535978 /// XM_845696 /// XM_857136 /// XM_857163
Cfa.15193.1.S1_s_at	SNX1	sorting nexin 1	-2.02029	1.65011e-06	0.494979	0h down vs 24h	XM_535509 /// XM_860455 /// XM_860471 /// XM_860488
Cfa.11446.1.S1_s_at	PIP5K1B	phosphatidylinositol-4-phosphate 5-kinase, type I, beta	-2.02028	7.39377e-05	0.49498	0h down vs 24h	XM_533533
CfaAffx.1629.1.S1_s_at	FLOT1	flotillin 1	-2.01881	7.32073e-06	0.495342	0h down vs 24h	XM_532061 /// XM_843685 /// XM_851988 /// XM_852030 /// XM_852072 /// XM_852118
Cfa.12515.1.A1_s_at	FOXO3	similar to forkhead box O3A	-2.0188	4.44949e-07	0.495344	0h down vs 24h	XM_539075 /// XM_863288 /// XM_863291 /// XM_863298
CfaAffx.26605.1.S1_at	CREB3L4	cAMP responsive element binding protein 3-like 4	-2.01817	0.000121589	0.495499	0h down vs 24h	XM_850046
Cfa.1601.1.A1_at	RAB24	RAB24, member RAS oncogene family	-2.01657	1.50288e-06	0.495893	0h down vs 24h	XM_536420
Cfa.11907.3.A1_a_at	KBTBD3	kelch repeat and BTB (POZ) domain containing 3	-2.01456	0.000353632	0.496386	0h down vs 24h	XM_536591 /// XM_857790
Cfa.12060.1.A1_at	ZNF836	Zinc finger protein 836	-2.01409	2.31527e-07	0.496503	0h down vs 24h	XM_543555
CfaAffx.14414.1.S1_s_at	BBS2	Bardet-Biedl syndrome 2	-2.01354	2.2688e-06	0.496638	0h down vs 24h	XM_535296
Cfa.3047.1.S1_at	AUH	AU RNA binding protein/enoyl-Coenzyme A hydratase	-2.01281	3.36071e-06	0.496818	0h down vs 24h	XM_533549
CfaAffx.1318.1.S1_s_at	AHI1	Abelson helper integration site 1	-2.01274	0.00096014	0.496836	0h down vs 24h	XM_533417
CfaAffx.30565.1.S1_s_at	FNBP1	formin binding protein 1	-2.01253	0.000394162	0.496887	0h down vs 24h	XM_537815 /// XM_844886 /// XM_855133 /// XM_855172 /// XM_855211 /// XM_855272
CfaAffx.28308.1.S1_s_at	LAMP2	lysosomal-associated membrane protein 2	-2.01014	4.35757e-06	0.497477	0h down vs 24h	XM_538159 /// XM_846792 /// XM_859449 /// XM_859497
CfaAffx.20741.1.S1_s_at	RHOC	ras homolog gene family, member C	-2.00733	4.84936e-06	0.498173	0h down vs 24h	XM_540336
Cfa.12337.1.A1_at	NUB1	negative regulator of ubiquitin-like proteins 1	-2.00703	4.91936e-07	0.498248	0h down vs 24h	XM_532765
CfaAffx.11303.1.S1_s_at	CAT	catalase	-2.00493	3.43934e-05	0.49877	0h down vs 24h	NM_001002984
CfaAffx.8762.1.S1_s_at	CTNNB1	catenin (cadherin-associated protein), beta 1, 88kDa	-2.00443	1.44336e-06	0.498895	0h down vs 24h	NM_001137652 /// XM_534231 /// XM_845101 /// XM_855779 /// XM_855843 /// XM_8558
Cfa.3813.1.S1_at	RAB4B	RAB4B, member RAS oncogene family	-1.99973	2.26768e-07	0.500068	0h down vs 24h	NM_001003275 /// XM_850495
CfaAffx.4859.1.S1_at	KCNK12	potassium channel, subfamily K, member 12	-1.99813	0.000263086	0.500467	0h down vs 24h	XM_538483
Cfa.12149.1.S1_at	ANXA5	annexin A5	-1.99689	8.68509e-07	0.500778	0h down vs 24h	XM_533303
CfaAffx.9311.1.S1_s_at	GMFG	glia maturation factor, gamma	-1.99654	2.71767e-08	0.500866	0h down vs 24h	XM_848255 /// XM_862117
Cfa.13202.1.S1_s_at	ASL	argininosuccinate lyase	-1.99541	1.1177e-07	0.50115	0h down vs 24h	XM_536832
CfaAffx.5718.1.S1_s_at	AFTPH	aftiphilin	-1.9954	0.000110873	0.501152	0h down vs 24h	XM_531848 /// XM_847586 /// XM_860960 /// XM_860981 /// XM_860997 /// XM_861027
CfaAffx.3127.1.S1_at	BTBD9	BTB (POZ) domain containing 9	-1.99371	7.48938e-05	0.501577	0h down vs 24h	XM_538898
Cfa.4570.1.A1_at	MED13L	mediator complex subunit 13-like	-1.9904	2.65384e-08	0.50241	0h down vs 24h	XM_534693
CfaAffx.28387.1.S1_at	MGC42105	similar to F49C5.4	-1.99039	0.000504563	0.502413	0h down vs 24h	XM_546336
Cfa.19311.1.S1_at	PRMT2	protein arginine methyltransferase 2	-1.9884	6.13405e-07	0.502918	0h down vs 24h	XM_537926
Cfa.19842.1.S1_s_at	WDR82P1	WD repeat domain 82 pseudogene 1	-1.98725	5.94039e-06	0.503207	0h down vs 24h	XM_541856 /// XM_844652 /// XM_854531 /// XM_854592
Cfa.20856.1.S1_at	DAP	death-associated protein	-1.98527	7.36628e-05	0.503709	0h down vs 24h	XM_843925
Cfa.10183.1.S1_s_at	LMO4	LIM domain only 4	-1.98332	7.40465e-08	0.504205	0h down vs 24h	XM_537086 /// XM_862186 /// XM_862195 /// XM_862202 /// XM_862212 /// XM_862220
CfaAffx.20576.1.S1_at	PBX1	pre-B-cell leukemia homeobox 1	-1.98315	0.00019169	0.504247	0h down vs 24h	XM_545786 /// XM_854605 /// XM_854637
CfaAffx.29046.1.S1_s_at	ACAA2	similar to acetyl-coenzyme A acyltransferase 2	-1.98252	3.98995e-08	0.504409	0h down vs 24h	XM_547690
CfaAffx.30665.1.S1_at	ENDOG	endonuclease G	-1.98075	1.07229e-06	0.504858	0h down vs 24h	XM_846067
Cfa.16792.1.A1_at	RMND5A	required for meiotic nuclear division 5 homolog A (S. cerevisiae)	-1.98073	1.79896e-06	0.504864	0h down vs 24h	XM_532970 /// XM_847036 /// XM_860008
Cfa.11134.1.A1_at	SERPINB1	serpin peptidase inhibitor, clade B (ovalbumin), member 1	-1.98022	4.56643e-08	0.504995	0h down vs 24h	XM_545313
CfaAffx.22364.1.S1_s_at	TXNRD2	thioredoxin reductase 2	-1.97805	0.00014297	0.505549	0h down vs 24h	XM_845088
Cfa.1697.1.A1_at	KIAA0240	hypothetical LOC474904	-1.97771	2.56785e-06	0.505635	0h down vs 24h	XM_532139
CfaAffx.2266.1.S1_s_at	KIF3A	kinesin family member 3A	-1.97632	3.90611e-06	0.50599	0h down vs 24h	XM_531902 /// XM_855681 /// XM_855710 /// XM_855743 /// XM_855769 /// XM_855803
Cfa.15728.1.A1_at	KOX25	similar to Zinc finger protein 38 (Zinc finger protein KOX25) (Zinc finger prote	-1.97609	7.79602e-07	0.50605	0h down vs 24h	XM_546997
Cfa.16192.1.S1_at	TMEM157	transmembrane protein 157	-1.97562	1.30851e-05	0.506171	0h down vs 24h	XM_845934
Cfa.12195.12.S1_at	ATP2A1	ATPase, Ca++ transporting, cardiac muscle, fast twitch 1	-1.97498	2.18476e-05	0.506334	0h down vs 24h	XM_536925 /// XM_844684 /// XM_854672 /// XM_854707 /// XM_854739 /// XM_854774
Cfa.20542.1.S1_at	IFFO1	intermediate filament family orphan 1	-1.9737	1.25813e-05	0.506664	0h down vs 24h	XM_543852 /// XM_862834 /// XM_862842 /// XM_862853
Cfa.15647.1.A1_s_at	C9orf150	similar to Protein C9orf150 homolog	-1.97357	0.000259996	0.506695	0h down vs 24h	XM_848542
Cfa.2101.1.A1_at	IGFBP7	insulin-like growth factor binding protein 7	-1.97332	3.07991e-06	0.50676	0h down vs 24h	XM_845177 /// XM_856005 /// XM_856035
CfaAffx.24779.1.S1_at	KLHL5	kelch-like 5 (Drosophila)	-1.97119	5.98252e-06	0.507309	0h down vs 24h	XM_846264 /// XM_858477
Cfa.1280.1.A1_at	NDRG2	NDRG family member 2	-1.97046	0.000282167	0.507496	0h down vs 24h	XM_846092 /// XM_858150 /// XM_858194 /// XM_858218 /// XM_858233 /// XM_858249
Cfa.13537.1.A1_s_at	KLC4	kinesin light chain 4	-1.96872	1.80146e-07	0.507944	0h down vs 24h	XM_532144
Cfa.15392.1.A1_at	GTDC1	glycosyltransferase-like domain containing 1	-1.96859	1.96991e-06	0.507977	0h down vs 24h	XM_541028 /// XM_852038 /// XM_852129
Cfa.3569.1.S1_at	SGSH	N-sulfoglucosamine sulfohydrolase	-1.96682	7.20194e-05	0.508434	0h down vs 24h	NM_001003114
Cfa.3699.1.S1_s_at	AGTR1	angiotensin II receptor, type 1	-1.9632	3.60568e-05	0.509372	0h down vs 24h	XM_542827
CfaAffx.27328.1.S1_s_at	SPARC	secreted protein, acidic, cysteine-rich (osteonectin)	-1.96222	0.000131971	0.509627	0h down vs 24h	XM_849889
Cfa.15635.1.A1_s_at	NBEA	neurobeachin	-1.96201	2.71637e-06	0.509681	0h down vs 24h	XM_534497 /// XM_844120 /// XM_853146 /// XM_853225
CfaAffx.15255.1.S1_s_at	IRAK4	interleukin-1 receptor-associated kinase 4	-1.9608	0.000147006	0.509997	0h down vs 24h	XM_543727 /// XM_859294
CfaAffx.128.1.S1_at	ZNF238	zinc finger protein 238	-1.95925	8.99846e-05	0.510398	0h down vs 24h	XM_547497
Cfa.4235.1.A1_at	ATP6V0A1	ATPase, H+ transporting, lysosomal V0 subunit a1	-1.95806	1.24074e-06	0.51071	0h down vs 24h	XM_844529 /// XM_853673 /// XM_853712 /// XM_853746 /// XM_853785 /// XM_853823
CfaAffx.10587.1.S1_at	TMEM108	transmembrane protein 108	-1.95773	2.11671e-06	0.510797	0h down vs 24h	XM_848363
Cfa.7187.1.A1_a_at	NTAN1	N-terminal asparagine amidase	-1.95621	3.94169e-07	0.511192	0h down vs 24h	XM_846745
CfaAffx.27762.1.S1_at	KCTD1	potassium channel tetramerisation domain containing 1	-1.95472	3.85038e-05	0.511582	0h down vs 24h	XM_537294
CfaAffx.13350.1.S1_s_at	RASA1	RAS p21 protein activator (GTPase activating protein) 1	-1.95213	1.9101e-05	0.51226	0h down vs 24h	XM_536302
Cfa.19545.1.S1_at	PHF21A	PHD finger protein 21A	-1.95189	9.19359e-07	0.512324	0h down vs 24h	XM_540757 /// XM_856746 /// XM_856779 /// XM_856804 /// XM_856853 /// XM_856880
Cfa.12313.1.A1_at	TSHZ1	teashirt zinc finger homeobox 1	-1.95144	0.000110311	0.512443	0h down vs 24h	XM_533368
CfaAffx.12926.1.S1_s_at	ERGIC3	ERGIC and golgi 3	-1.95119	6.70967e-07	0.512507	0h down vs 24h	XM_534403 /// XM_846786 /// XM_859489 /// XM_859507
CfaAffx.12636.1.S1_s_at	MYH7B	myosin, heavy chain 7B, cardiac muscle, beta	-1.94981	0.000158494	0.51287	0h down vs 24h	XM_534397
CfaAffx.7037.1.S1_s_at	GLTSCR2	glioma tumor suppressor candidate region gene 2	-1.94972	9.75505e-08	0.512894	0h down vs 24h	XM_533631
CfaAffx.694.1.S1_at	GTF2IRD2	GTF2I repeat domain containing 2	-1.94689	4.93085e-06	0.513641	0h down vs 24h	XM_844465
Cfa.17605.1.S1_s_at	HEXA	hexosaminidase A (alpha polypeptide)	-1.94601	7.32286e-08	0.513871	0h down vs 24h	XM_544758
Cfa.14923.1.A1_s_at	SNTB2	syntrophin, beta 2 (dystrophin-associated protein A1, 59kDa, basic component 2)	-1.94586	3.43696e-07	0.513912	0h down vs 24h	XM_536806
CfaAffx.30300.1.S1_s_at	GAS8	growth arrest-specific 8	-1.94437	0.000231817	0.514305	0h down vs 24h	XM_845755
CfaAffx.7077.1.S1_at	PLXDC2	plexin domain containing 2	-1.94268	4.25416e-05	0.514754	0h down vs 24h	XM_845716
CfaAffx.21480.1.S1_at	C3AR1	complement component 3a receptor 1	-1.94078	0.00016216	0.515256	0h down vs 24h	XM_543831
Cfa.9184.1.A1_at	HBB	Similar to beta globin	-1.94061	2.50469e-08	0.515301	0h down vs 24h	XM_537902
Cfa.20188.1.S1_s_at	ZMYM2	zinc finger, MYM-type 2	-1.93945	1.69654e-06	0.515609	0h down vs 24h	XM_844927 /// XM_855397 /// XM_855426 /// XM_855456 /// XM_855493 /// XM_855526
Cfa.13682.1.S1_s_at	GLB1L	galactosidase, beta 1-like	-1.93881	6.54262e-05	0.515779	0h down vs 24h	XM_536076 /// XM_846318 /// XM_858609
Cfa.6134.1.S1_at	FBXW4	F-box and WD repeat domain containing 4	-1.93869	7.62094e-06	0.515813	0h down vs 24h	XM_543981
Cfa.7466.2.A1_a_at	NMS	neuromedin S	-1.93801	0.000156249	0.515992	0h down vs 24h	XM_549401 /// XM_858247
CfaAffx.10370.1.S1_at	MAB21L1	mab-21-like 1 (C. elegans)	-1.93787	0.000534817	0.51603	0h down vs 24h	XM_543137 /// XM_853303
CfaAffx.20050.1.S1_at	C17orf101	hypothetical protein LOC608209	-1.93677	2.28257e-05	0.516322	0h down vs 24h	XM_845157
CfaAffx.17396.1.S1_s_at	RAB3GAP2	RAB3 GTPase activating protein subunit 2 (non-catalytic)	-1.93515	2.92997e-06	0.516756	0h down vs 24h	XM_536122
Cfa.13879.1.S1_at	WWP2	WW domain containing E3 ubiquitin protein ligase 2	-1.93211	0.000219404	0.517569	0h down vs 24h	XM_536803 /// XM_846047
CfaAffx.19260.1.S1_s_at	CCS	copper chaperone for superoxide dismutase	-1.93206	2.43561e-05	0.517583	0h down vs 24h	XM_533218
CfaAffx.3199.1.S1_at	MAF1	MAF1 homolog (S. cerevisiae)	-1.93199	0.000202373	0.5176	0h down vs 24h	XM_539208 /// XM_852645
Cfa.11041.1.A1_at	MARCH2	similar to membrane-associated ring finger (C3HC4) 2 isoform 1	-1.93192	5.36878e-07	0.517619	0h down vs 24h	XM_849311
Cfa.19892.1.S1_at	KIAA0430	similar to limkain b1 isoform 1	-1.93023	5.12543e-07	0.518073	0h down vs 24h	XM_536964 /// XM_857910
Cfa.11473.1.A1_at	B3GNT4	UDP-GlcNAc:betaGal beta-1,3-N-acetylglucosaminyltransferase 4	-1.9273	0.000248262	0.518859	0h down vs 24h	XM_543380
Cfa.2471.1.A1_s_at	RAPGEF2	Rap guanine nucleotide exchange factor (GEF) 2	-1.92622	8.69769e-07	0.519152	0h down vs 24h	XM_539787 /// XM_848711 /// XM_862840 /// XM_862846 /// XM_862851
Cfa.20370.1.S1_s_at	AUH	AU RNA binding protein/enoyl-Coenzyme A hydratase	-1.9249	3.21458e-06	0.519508	0h down vs 24h	XM_533549
Cfa.2521.1.S1_at	CTSH	cathepsin H	-1.92447	3.16736e-06	0.519623	0h down vs 24h	XM_536212
CfaAffx.15170.1.S1_at	DOPEY2	dopey family member 2	-1.92396	3.77727e-05	0.519761	0h down vs 24h	XM_544874
CfaAffx.7216.1.S1_s_at	PIP4K2A	phosphatidylinositol-5-phosphate 4-kinase, type II, alpha	-1.92306	0.00066438	0.520005	0h down vs 24h	XM_845439
CfaAffx.20393.1.S1_at	CTSW	cathepsin W	-1.9218	0.000563406	0.520347	0h down vs 24h	XM_540846
Cfa.20272.1.S1_at	SNIP1	Smad nuclear interacting protein 1	-1.92136	9.10682e-06	0.520464	0h down vs 24h	XM_532557
Cfa.581.1.A1_at	AGGF1	angiogenic factor with G patch and FHA domains 1	-1.92088	4.4807e-07	0.520594	0h down vs 24h	XM_536317
Cfa.9358.1.A1_at	RGS14	regulator of G-protein signaling 14	-1.92024	7.59746e-08	0.520768	0h down vs 24h	XM_546208 /// XM_860438 /// XM_860472
CfaAffx.238.1.S1_at	PAQR7	progestin and adipoQ receptor family member VII	-1.9202	3.96646e-05	0.520779	0h down vs 24h	XM_544490
CfaAffx.27435.1.S1_s_at	UBL7	ubiquitin-like 7 (bone marrow stromal cell-derived)	-1.9194	7.27361e-07	0.520996	0h down vs 24h	XM_535540 /// XM_848076 /// XM_861908
CfaAffx.29882.1.S1_s_at	FT140	similar to abnormal CHEmotaxis family member (che-11)	-1.91908	1.0473e-05	0.521083	0h down vs 24h	XM_547195
CfaAffx.20168.1.S1_s_at	FN3K	fructosamine 3 kinase	-1.91837	3.48996e-06	0.521275	0h down vs 24h	XM_845329
CfaAffx.23942.1.S1_at	SIN3B	SIN3 homolog B, transcription regulator (yeast)	-1.91677	0.000249149	0.521711	0h down vs 24h	XM_847635
Cfa.15089.1.A1_at	THRA	Thyroid hormone receptor, alpha (erythroblastic leukemia viral (v-erb-a) oncogen	-1.91673	3.75133e-06	0.521723	0h down vs 24h	XM_548137 /// XM_846074 /// XM_858163 /// XM_858185 /// XM_858208
CfaAffx.8768.1.S1_at	IL15RA	interleukin 15 receptor, alpha	-1.91646	0.000328777	0.521795	0h down vs 24h	XM_544269
CfaAffx.2468.1.S1_at	ZNF572	zinc finger protein 572	-1.91525	0.000451639	0.522124	0h down vs 24h	XM_539159
Cfa.9478.2.S1_s_at	CHPT1	choline phosphotransferase 1	-1.9137	5.52579e-08	0.522547	0h down vs 24h	XM_847984 /// XM_861743 /// XM_861752 /// XM_861775 /// XM_861787 /// XM_861797
Cfa.3232.1.A1_at	NP	nucleoside phosphorylase	-1.91285	4.045e-07	0.522781	0h down vs 24h	XM_532617 /// XM_858084
CfaAffx.30666.1.S1_at	TBC1D13	TBC1 domain family, member 13	-1.91252	9.61246e-06	0.522869	0h down vs 24h	XM_537821
CfaAffx.11585.1.S1_at	TOX	thymocyte selection-associated high mobility group box	-1.91234	6.03006e-05	0.522919	0h down vs 24h	XM_544093
Cfa.18734.1.S1_at	ENOSF1	enolase superfamily member 1	-1.91121	1.02609e-05	0.523229	0h down vs 24h	XM_537308 /// XM_843532 /// XM_851572
Cfa.2622.1.S1_at	SYF2	SYF2 homolog, RNA splicing factor (S. cerevisiae)	-1.91013	2.76811e-06	0.523524	0h down vs 24h	XM_535357
Cfa.12244.1.A1_s_at	C12orf57	similar to C10 protein	-1.90958	1.21574e-06	0.523674	0h down vs 24h	XM_848288 /// XM_862193
Cfa.7290.1.A1_at	SLC12A8	solute carrier family 12 (potassium/chloride transporters), member 8	-1.9089	0.000135235	0.523863	0h down vs 24h	XM_545139
Cfa.6227.1.A1_at	SOAT2	sterol O-acyltransferase 2	-1.90669	4.37553e-06	0.524469	0h down vs 24h	XM_543637
Cfa.9004.1.S1_at	LAPTM5	lysosomal multispanning membrane protein 5	-1.90565	7.79713e-08	0.524754	0h down vs 24h	XM_544450
CfaAffx.24902.1.S1_at	SERPINE2	serpin peptidase inhibitor, clade E (nexin, plasminogen activator inhibitor type	-1.90437	0.000193688	0.525108	0h down vs 24h	XM_846564 /// XM_859070
CfaAffx.2623.1.S1_s_at	FAM13B	similar to Protein C5orf5 (GAP-like protein N61)	-1.90357	2.28159e-06	0.52533	0h down vs 24h	XM_531916 /// XM_845894 /// XM_857757 /// XM_857778 /// XM_857797
Cfa.6411.1.A1_s_at	GDPD3	glycerophosphodiester phosphodiesterase domain containing 3	-1.90266	1.00204e-05	0.52558	0h down vs 24h	XM_536916
Cfa.16748.1.S1_at	CRIPT	cysteine-rich PDZ-binding protein	-1.90194	7.37441e-07	0.525778	0h down vs 24h	XM_846811 /// XM_859520
CfaAffx.7998.1.S1_at	ARMETL1	arginine-rich, mutated in early stage tumors-like 1	-1.90122	0.000428295	0.525978	0h down vs 24h	XM_843861
CfaAffx.15898.1.S1_at	SUMF2	sulfatase modifying factor 2	-1.90018	8.69073e-06	0.526266	0h down vs 24h	XM_536829
Cfa.280.1.S1_at	dla88	MHC class I DLA-88	-1.90017	0.0001196	0.526268	0h down vs 24h	NM_001014767
CfaAffx.5396.1.S1_s_at	PAPOLG	poly(A) polymerase gamma	-1.89961	0.000164615	0.526424	0h down vs 24h	XM_847294 /// XM_860533 /// XM_860547 /// XM_860566 /// XM_860579 /// XM_860596
Cfa.11998.1.A1_at	RGL2	ral guanine nucleotide dissociation stimulator-like 2	-1.89747	4.6862e-08	0.527016	0h down vs 24h	XM_538860 /// XM_858067
CfaAffx.8297.1.S1_at	ZNF513	zinc finger protein 513	-1.89736	5.89334e-05	0.527049	0h down vs 24h	XM_540127 /// XM_855926 /// XM_855953 /// XM_856008 /// XM_856038 /// XM_856068
CfaAffx.2847.1.S1_at	ZNF76	zinc finger protein 76 (expressed in testis)	-1.8965	0.000653212	0.527286	0h down vs 24h	XM_538875 /// XM_858753
CfaAffx.1420.1.S1_at	SLC16A7	solute carrier family 16, member 7 (monocarboxylic acid transporter 2)	-1.89423	1.4736e-05	0.52792	0h down vs 24h	XM_538259
CfaAffx.20312.1.S1_at	ATF7IP	activating transcription factor 7 interacting protein	-1.89248	3.72662e-05	0.528407	0h down vs 24h	XM_543801 /// XM_861700
CfaAffx.12315.1.S1_at	SLC25A36	solute carrier family 25, member 36	-1.89173	7.84306e-05	0.528615	0h down vs 24h	XM_534289
Cfa.12391.1.A1_s_at	RBPMS	RNA binding protein with multiple splicing	-1.89099	1.62742e-05	0.528824	0h down vs 24h	XM_532815
Cfa.6937.1.A1_at	SPSB2	splA/ryanodine receptor domain and SOCS box containing 2	-1.89006	1.06589e-06	0.529085	0h down vs 24h	XM_534903
Cfa.10866.1.S1_at	EFCAB2	EF-hand calcium binding domain 2	-1.88788	0.00082448	0.529695	0h down vs 24h	XM_849494
Cfa.10953.1.S1_s_at	HEXB	hexosaminidase B (beta polypeptide)	-1.88704	4.37606e-07	0.529929	0h down vs 24h	XM_535275
CfaAffx.8173.1.S1_s_at	ELF1	E74-like factor 1 (ets domain transcription factor)	-1.88684	3.23254e-05	0.529987	0h down vs 24h	XM_534137 /// XM_851917 /// XM_851959 /// XM_851999 /// XM_852043
CfaAffx.7513.1.S1_at	RAB38	RAB38, member RAS oncogene family	-1.88595	9.06179e-05	0.530236	0h down vs 24h	XM_845119
Cfa.910.1.A1_at	LEPROT	leptin receptor overlapping transcript	-1.88481	4.86746e-07	0.530556	0h down vs 24h	XM_847005 /// XM_859926
CfaAffx.3657.1.S1_at	CUL9	cullin 9	-1.8842	4.16012e-06	0.530729	0h down vs 24h	XM_538930 /// XM_860426
Cfa.11341.1.A1_at	COMT	catechol-O-methyltransferase	-1.88288	1.50487e-06	0.531102	0h down vs 24h	NM_001004074
CfaAffx.7430.1.S1_at	GP9	glycoprotein IX (platelet)	-1.87862	1.83241e-05	0.532306	0h down vs 24h	XM_846924
Cfa.7175.1.A1_at	TMEM8	transmembrane protein 8 (five membrane-spanning domains)	-1.877	2.75521e-08	0.532766	0h down vs 24h	XM_537022
CfaAffx.16881.1.S1_at	TMEM39B	similar to transmembrane protein 39b	-1.87602	2.73351e-06	0.533044	0h down vs 24h	XM_544441
CfaAffx.7919.1.S1_at	TMEM176A	transmembrane protein 176A	-1.87597	2.15053e-05	0.533058	0h down vs 24h	XM_532758
CfaAffx.9115.1.S1_at	OVOL2	ovo-like 2 (Drosophila)	-1.87514	3.76578e-05	0.533294	0h down vs 24h	XM_542876
Cfa.20229.1.S1_at	C7orf61	hypothetical protein LOC608502	-1.8741	4.97903e-07	0.533588	0h down vs 24h	XM_845544
Cfa.2111.1.S1_at	SLA	Src-like-adaptor	-1.87346	2.45773e-07	0.533771	0h down vs 24h	XM_845825 /// XM_857587
Cfa.17635.1.S1_at	SHC2	SHC (Src homology 2 domain containing) transforming protein 2	-1.87158	1.50656e-05	0.534307	0h down vs 24h	XM_849614 /// XM_863550
Cfa.2974.1.S1_at	LZTS2	leucine zipper, putative tumor suppressor 2	-1.87099	0.000255023	0.534477	0h down vs 24h	XM_543975
CfaAffx.4493.1.S1_s_at	TDRD7	tudor domain containing 7	-1.87051	3.65505e-06	0.534613	0h down vs 24h	XM_532001 /// XM_861919 /// XM_861929 /// XM_861939
Cfa.1712.1.A1_at	WHSC1L1	Wolf-Hirschhorn syndrome candidate 1-like 1	-1.87047	1.12075e-05	0.534626	0h down vs 24h	XM_532803 /// XM_851992 /// XM_852036 /// XM_852077 /// XM_852124 /// XM_852205
CfaAffx.9027.1.S1_at	CMTM7	CKLF-like MARVEL transmembrane domain containing 7	-1.86958	4.99553e-06	0.53488	0h down vs 24h	XM_847044
Cfa.14417.1.A1_s_at	LCN15	lipocalin 15	-1.86934	0.00024259	0.534948	0h down vs 24h	XM_843825
Cfa.14740.1.A1_s_at	PCGF1	polycomb group ring finger 1	-1.86915	6.04835e-05	0.535002	0h down vs 24h	XM_532995
CfaAffx.4803.1.S1_at	RHOQ	ras homolog gene family, member Q	-1.86841	0.000120866	0.535214	0h down vs 24h	XM_531808
Cfa.11669.1.A1_s_at	MYBPC2	myosin binding protein C, fast type	-1.86807	5.01831e-05	0.535311	0h down vs 24h	XM_533608 /// XM_858270 /// XM_858294
CfaAffx.9527.1.S1_at	ZDHHC17	zinc finger, DHHC-type containing 17	-1.86544	2.85205e-05	0.536066	0h down vs 24h	XM_539691
CfaAffx.6222.1.S1_at	ADPRHL2	ADP-ribosylhydrolase like 2	-1.86464	9.19407e-06	0.536296	0h down vs 24h	XM_845673
CfaAffx.3486.1.S1_at	TBCC	tubulin folding cofactor C	-1.86464	7.90239e-08	0.536296	0h down vs 24h	XM_538923
Cfa.7679.1.A1_at	LRRC41	Leucine rich repeat containing 41	-1.86457	1.57424e-07	0.536316	0h down vs 24h	XM_845204 /// XM_856006 /// XM_856066
CfaAffx.8785.1.S1_s_at	KIAA0467	similar to KIAA0467 protein	-1.86397	5.29296e-05	0.53649	0h down vs 24h	XM_539649
Cfa.3800.2.S1_at	CD44	CD44 molecule (Indian blood group)	-1.85929	0.000218811	0.537839	0h down vs 24h	XM_533152 /// XM_851912
Cfa.9355.1.A1_at	ECSCR	endothelial cell-specific chemotaxis regulator	-1.85927	0.000359319	0.537846	0h down vs 24h	XM_549577
Cfa.15195.1.S1_at	SPPL2A	similar to signal peptide peptidase-like 2A	-1.85806	6.1546e-07	0.538195	0h down vs 24h	XM_535476
Cfa.2047.1.A1_at	CETN2	centrin, EF-hand protein, 2	-1.85799	2.86921e-07	0.538216	0h down vs 24h	XM_538198
Cfa.2400.1.A1_at	C2orf77	similar to Secreted frizzled-related protein 3 precursor (sFRP-3) (Frizzled-rela	-1.85627	3.51431e-06	0.538716	0h down vs 24h	XM_535989
Cfa.7309.1.A1_at	SP1	Sp1 transcription factor	-1.85593	0.000494315	0.538813	0h down vs 24h	XM_543633 /// XM_852986
CfaAffx.27605.1.S1_s_at	PIGL	phosphatidylinositol glycan anchor biosynthesis, class L	-1.85543	6.36808e-06	0.538958	0h down vs 24h	XM_536652
CfaAffx.21367.1.S1_at	C2orf67	hypothetical LOC478894	-1.85506	1.31013e-05	0.539068	0h down vs 24h	XM_536052
CfaAffx.14194.1.S1_s_at	NBN	nibrin	-1.85069	1.42067e-07	0.540339	0h down vs 24h	XM_848973
CfaAffx.9592.1.S1_at	NR1D2	nuclear receptor subfamily 1, group D, member 2	-1.85063	0.000541066	0.540357	0h down vs 24h	XM_542763 /// XM_857644 /// XM_857667 /// XM_857692
Cfa.2921.1.S1_at	MTMR11	myotubularin related protein 11	-1.85019	0.00017423	0.540486	0h down vs 24h	XM_845801
Cfa.168.1.S1_at	BHLHE41	basic helix-loop-helix family, member e41	-1.8494	5.00707e-05	0.540717	0h down vs 24h	NM_001002973
Cfa.5530.1.A1_at	MSH5	mutS homolog 5 (E. coli)	-1.84928	1.00822e-05	0.540752	0h down vs 24h	XM_532080 /// XM_854784 /// XM_854821 /// XM_854852 /// XM_854890
Cfa.3557.1.S2_s_at	CTLA4	cytotoxic T-lymphocyte-associated protein 4	-1.84719	0.000239789	0.541363	0h down vs 24h	NM_001003106
Cfa.15237.1.S1_at	GOLIM4	golgi integral membrane protein 4	-1.84626	0.000325278	0.541636	0h down vs 24h	XM_535854 /// XM_856731
CfaAffx.10929.1.S1_s_at	TNKS	tankyrase, TRF1-interacting ankyrin-related ADP-ribose polymerase	-1.84598	0.000167217	0.541719	0h down vs 24h	XM_532818 /// XM_844295
CfaAffx.3383.1.S1_at	GCNT1	glucosaminyl (N-acetyl) transferase 1, core 2 (beta-1,6-N-acetylglucosaminyltran	-1.84574	4.47431e-06	0.541787	0h down vs 24h	XM_541274
Cfa.61.2.S1_s_at	PTGS1	prostaglandin-endoperoxide synthase 1 (prostaglandin G/H synthase and cyclooxyge	-1.84246	9.73462e-08	0.542754	0h down vs 24h	NM_001003023
Cfa.16263.1.S1_at	PSAP	prosaposin	-1.84195	3.18411e-05	0.542904	0h down vs 24h	XM_536382 /// XM_845373 /// XM_856348 /// XM_856376 /// XM_856438 /// XM_856497
CfaAffx.31044.1.S1_at	TMED6	transmembrane emp24 protein transport domain containing 6	-1.84189	3.81379e-05	0.542919	0h down vs 24h	XM_848544
Cfa.3680.1.S1_s_at	TIMP1	TIMP metallopeptidase inhibitor 1	-1.84099	5.98484e-07	0.543185	0h down vs 24h	NM_001003182
CfaAffx.16191.1.S1_s_at	MTMR15	myotubularin related protein 15	-1.84092	8.44099e-07	0.543206	0h down vs 24h	XM_536169 /// XM_851557 /// XM_851595 /// XM_851634
Cfa.14762.2.A1_at	CPPED1	calcineurin-like phosphoesterase domain containing 1	-1.8383	9.7022e-05	0.543982	0h down vs 24h	XM_536969
CfaAffx.2457.1.S1_s_at	NCOA7	nuclear receptor coactivator 7	-1.83711	6.52473e-05	0.544334	0h down vs 24h	XM_533488
CfaAffx.23551.1.S1_at	BST1	bone marrow stromal cell antigen 1	-1.83635	3.27444e-05	0.544558	0h down vs 24h	XM_545938
Cfa.15711.1.A1_at	CREB3L3	cAMP responsive element binding protein 3-like 3	-1.83477	7.215e-05	0.545028	0h down vs 24h	XM_542164
Cfa.16290.2.S1_a_at	WBP2	WW domain binding protein 2	-1.83147	5.11354e-06	0.546008	0h down vs 24h	XM_844270 /// XM_853511 /// XM_853555 /// XM_853594
CfaAffx.6062.1.S1_s_at	MED25	mediator complex subunit 25	-1.83107	5.7532e-06	0.546128	0h down vs 24h	XM_541489 /// XM_858578 /// XM_858616
CfaAffx.6589.1.S1_s_at	SLC41A3	solute carrier family 41, member 3	-1.83099	5.89813e-05	0.546153	0h down vs 24h	XM_843526 /// XM_851548
CfaAffx.26535.1.S1_s_at	ZNF653	zinc finger protein 653	-1.83062	0.000697143	0.546263	0h down vs 24h	XM_542055 /// XM_848511
CfaAffx.29080.1.S1_s_at	C16orf68	similar to CG10584-PA	-1.83048	1.22422e-05	0.546304	0h down vs 24h	XM_847674
CfaAffx.11209.1.S1_s_at	TMEM149	transmembrane protein 149	-1.82981	5.3064e-07	0.546505	0h down vs 24h	XM_541690
Cfa.11642.3.A1_s_at	ACTG2	actin, gamma 2, smooth muscle, enteric	-1.8294	0.000352893	0.546629	0h down vs 24h	XM_533002
Cfa.8026.1.A1_at	PPP1R13B	protein phosphatase 1, regulatory (inhibitor) subunit 13B	-1.82825	4.48157e-07	0.546972	0h down vs 24h	XM_547996
CfaAffx.8384.1.S1_at	DACH1	similar to dachshund homolog 1 isoform a	-1.82783	2.24159e-06	0.547097	0h down vs 24h	XM_542608
Cfa.6730.1.A1_at	YPEL1	yippee-like 1 (Drosophila)	-1.82521	1.13962e-05	0.547882	0h down vs 24h	XM_845743
Cfa.9322.1.A1_at	EPS15	epidermal growth factor receptor pathway substrate 15	-1.8244	1.42973e-07	0.548124	0h down vs 24h	XM_532580
CfaAffx.15377.1.S1_at	HERC5	hect domain and RLD 5	-1.82292	1.9909e-06	0.548569	0h down vs 24h	XM_535652
Cfa.11421.1.A1_s_at	TLN1	talin 1	-1.82171	8.03471e-06	0.548935	0h down vs 24h	XM_531990 /// XM_861539 /// XM_861549 /// XM_861561 /// XM_861571 /// XM_861584
CfaAffx.6670.1.S1_at	MICAL1	microtubule associated monoxygenase, calponin and LIM domain containing 1	-1.82029	1.0267e-06	0.549363	0h down vs 24h	XM_539079
Cfa.17181.1.S1_s_at	MGAT4B	mannosyl (alpha-1,3-)-glycoprotein beta-1,4-N-acetylglucosaminyltransferase, iso	-1.81896	0.000110568	0.549764	0h down vs 24h	XM_538579
Cfa.3886.1.A1_at	USP11	ubiquitin specific peptidase 11	-1.81875	4.28348e-06	0.549828	0h down vs 24h	XM_538016 /// XM_845783
CfaAffx.5777.1.S1_at	EEPD1	endonuclease/exonuclease/phosphatase family domain containing 1	-1.81868	0.000691334	0.54985	0h down vs 24h	XM_539516 /// XM_860534
Cfa.633.1.S1_at	RFX5	regulatory factor X, 5 (influences HLA class II expression)	-1.81799	9.86153e-09	0.550058	0h down vs 24h	XM_540315 /// XM_845520 /// XM_856803
CfaAffx.3212.1.S1_s_at	TTC39B	tetratricopeptide repeat domain 39B	-1.81745	8.28252e-06	0.550222	0h down vs 24h	XM_531937
Cfa.11454.1.A1_a_at	LOC100288525	hypothetical protein LOC609239	-1.81687	8.47204e-07	0.550398	0h down vs 24h	XM_846458
Cfa.17416.1.S1_s_at	HPCAL1	hippocalcin-like 1	-1.81681	0.00027628	0.550415	0h down vs 24h	XM_847124
CfaAffx.10530.1.S1_at	N4BP2L2	NEDD4 binding protein 2-like 2	-1.8163	5.97414e-06	0.55057	0h down vs 24h	XM_534508
Cfa.16568.1.S1_at	FBXL20	F-box and leucine-rich repeat protein 20	-1.81314	4.57506e-06	0.551531	0h down vs 24h	XM_845470
CfaAffx.23588.1.S1_s_at	CC2D2A	coiled-coil and C2 domain containing 2A	-1.81116	0.000275987	0.552131	0h down vs 24h	XM_536233
Cfa.3777.1.S1_s_at	GALC	galactosylceramidase	-1.80899	2.13214e-05	0.552796	0h down vs 24h	NM_001003238
Cfa.8566.2.S1_at	SLC25A26	solute carrier family 25, member 26	-1.80895	0.000512816	0.552807	0h down vs 24h	XM_848677
CfaAffx.24998.1.S1_at	DOK3	docking protein 3	-1.80786	1.83884e-05	0.55314	0h down vs 24h	XM_546203
Cfa.5403.1.A1_at	MAPKAPK5	Mitogen-activated protein kinase-activated protein kinase 5	-1.80776	2.06376e-07	0.553171	0h down vs 24h	XM_534678
Cfa.16255.1.S1_at	DNAJB4	DnaJ (Hsp40) homolog, subfamily B, member 4	-1.80666	2.49469e-07	0.553509	0h down vs 24h	XM_537106 /// XM_862576 /// XM_862584
Cfa.2865.1.S1_s_at	C14orf101	similar to Protein C14orf101	-1.80396	6.29604e-05	0.554336	0h down vs 24h	XM_547829
Cfa.12841.1.S1_at	SNTA1	syntrophin, alpha 1 (dystrophin-associated protein A1, 59kDa, acidic component)	-1.8032	5.46823e-05	0.554568	0h down vs 24h	XM_542961 /// XM_857979
Cfa.3663.1.A1_s_at	FCER1A	Fc fragment of IgE, high affinity I, receptor for; alpha polypeptide	-1.80286	1.98963e-08	0.554675	0h down vs 24h	NM_001110766 /// XM_536128 /// XM_855663
CfaAffx.18464.1.S1_at	EPRS	glutamyl-prolyl-tRNA synthetase	-1.80267	6.71949e-05	0.554731	0h down vs 24h	XM_533833 /// XM_857322 /// XM_857348 /// XM_857375 /// XM_857401 /// XM_857427
Cfa.2585.1.A1_at	C11orf70	hypothetical protein LOC611894	-1.80121	0.000221486	0.555181	0h down vs 24h	XM_849618
Cfa.4733.1.S1_at	SLC16A13	solute carrier family 16, member 13 (monocarboxylic acid transporter 13)	-1.80017	4.70434e-07	0.555505	0h down vs 24h	XM_844349
Cfa.15608.1.A1_at	YIPF1	Yip1 domain family, member 1	-1.79893	1.08251e-06	0.555885	0h down vs 24h	XM_546701 /// XM_847505 /// XM_860929
Cfa.17186.1.S1_at	BCKDHA	branched chain keto acid dehydrogenase E1, alpha polypeptide	-1.79886	3.94684e-06	0.555906	0h down vs 24h	XM_541602 /// XM_861299
CfaAffx.7832.1.S1_s_at	RSU1	Ras suppressor protein 1	-1.7986	9.69472e-07	0.555987	0h down vs 24h	XM_535177
CfaAffx.1323.1.S1_at	PDE7B	phosphodiesterase 7B	-1.79702	0.000136858	0.556478	0h down vs 24h	XM_541113
CfaAffx.27975.1.S1_at	PNPLA6	patatin-like phospholipase domain containing 6	-1.7961	0.000150768	0.556763	0h down vs 24h	XM_542111
Cfa.365.2.A1_at	FECH	ferrochelatase (protoporphyria)	-1.79599	1.62343e-07	0.556796	0h down vs 24h	XM_847843
Cfa.6010.1.A1_s_at	LDB1	LIM domain binding 1	-1.79551	3.59585e-05	0.556945	0h down vs 24h	XM_534997 /// XM_845833 /// XM_857505 /// XM_857546 /// XM_857571
Cfa.19073.1.S1_s_at	AMN1	antagonist of mitotic exit network 1 homolog (S. cerevisiae)	-1.79542	6.28098e-07	0.556972	0h down vs 24h	XM_847468
Cfa.12358.1.A1_at	ERICH1	glutamate-rich 1	-1.7936	6.6231e-06	0.557537	0h down vs 24h	XM_545672
Cfa.18289.1.S1_at	CD7	CD7 molecule	-1.79227	1.66216e-05	0.557952	0h down vs 24h	XM_844435
Cfa.4127.1.A1_at	SYBU	hypothetical LOC475076	-1.79217	2.24891e-06	0.557983	0h down vs 24h	XM_532310
Cfa.874.2.S1_s_at	OGT	O-linked N-acetylglucosamine (GlcNAc) transferase (UDP-N-acetylglucosamine:polyp	-1.79113	0.000699211	0.558307	0h down vs 24h	XM_538075 /// XM_844299 /// XM_853469 /// XM_853514 /// XM_853596 /// XM_853638
Cfa.6403.1.A1_at	ITGB4	integrin, beta 4	-1.79048	4.48874e-06	0.558509	0h down vs 24h	XM_540437
Cfa.11751.1.A1_s_at	COPG2	coatomer protein complex, subunit gamma 2	-1.79047	2.38443e-05	0.558514	0h down vs 24h	XM_532421
CfaAffx.8291.1.S1_s_at	SNX17	sorting nexin 17	-1.78976	1.0156e-05	0.558734	0h down vs 24h	XM_540126 /// XM_855647 /// XM_855687 /// XM_855749 /// XM_855776 /// XM_855809
CfaAffx.20463.1.S1_s_at	TCEB3	transcription elongation factor B (SIII), polypeptide 3 (110kDa, elongin A)	-1.78958	2.72247e-05	0.558791	0h down vs 24h	XM_535361
CfaAffx.16221.1.S1_s_at	CD96	CD96 molecule	-1.78934	4.32888e-06	0.558866	0h down vs 24h	XM_545094
Cfa.16942.1.S1_at	TGOLN2	trans-golgi network protein 2	-1.78874	1.22826e-06	0.559053	0h down vs 24h	XM_532982
Cfa.11363.1.A1_at	DGKZ	similar to diacylglycerol kinase zeta	-1.78838	2.34265e-06	0.559165	0h down vs 24h	XM_848978
CfaAffx.8720.1.S1_at	MRPL33	similar to mitochondrial ribosomal protein L33	-1.7883	0.000608083	0.55919	0h down vs 24h	XM_848822
CfaAffx.21460.1.S1_at	GGT1	gamma-glutamyltransferase 1	-1.78803	5.9638e-06	0.559275	0h down vs 24h	XM_543526
CfaAffx.2569.1.S1_s_at	SLA	Src-like-adaptor	-1.78773	1.49341e-06	0.559369	0h down vs 24h	XM_845825 /// XM_857587
Cfa.10739.1.A1_s_at	CADM1	cell adhesion molecule 1	-1.78751	0.000342763	0.559439	0h down vs 24h	XM_536568
CfaAffx.11559.1.S1_s_at	EIF4B	eukaryotic translation initiation factor 4B	-1.78717	2.75965e-06	0.559544	0h down vs 24h	XM_534793 /// XM_844373 /// XM_853449 /// XM_853495 /// XM_853535 /// XM_853577
Cfa.2358.1.S1_at	SH3BGRL	SH3 domain binding glutamic acid-rich protein like	-1.78511	7.81285e-08	0.56019	0h down vs 24h	XM_549106
Cfa.20624.1.S1_at	FES	feline sarcoma oncogene	-1.78503	1.55991e-06	0.560214	0h down vs 24h	XM_846743
Cfa.13648.1.A1_s_at	RTN3	reticulon 3	-1.78486	3.9449e-07	0.560269	0h down vs 24h	XM_533251 /// XM_862192 /// XM_862200 /// XM_862208 /// XM_862226
CfaAffx.24727.1.S1_s_at	WDR19	WD repeat domain 19	-1.78344	0.000135531	0.560715	0h down vs 24h	XM_536260
Cfa.4093.1.S1_at	GPBP1L1	GC-rich promoter binding protein 1-like 1	-1.7808	6.13803e-06	0.561546	0h down vs 24h	XM_532596 /// XM_856363 /// XM_856393
Cfa.11889.1.A1_at	SPINK2	serine peptidase inhibitor, Kazal type 2 (acrosin-trypsin inhibitor)	-1.78024	3.16551e-06	0.561721	0h down vs 24h	XM_849107
CfaAffx.24663.1.S1_s_at	WIPI2	WD repeat domain, phosphoinositide interacting 2	-1.77924	0.000113602	0.562037	0h down vs 24h	XM_845537 /// XM_856840 /// XM_856866
CfaAffx.16915.1.S1_s_at	TMTC1	transmembrane and tetratricopeptide repeat containing 1	-1.77913	0.000224532	0.562072	0h down vs 24h	XM_543747
Cfa.3798.1.A1_at	INPP5A	inositol polyphosphate-5-phosphatase, 40kDa	-1.77833	3.9752e-05	0.562326	0h down vs 24h	NM_001003257
Cfa.11382.1.A1_at	ACSF2	acyl-CoA synthetase family member 2	-1.777	7.66128e-06	0.562746	0h down vs 24h	XM_537673
CfaAffx.12278.1.S1_s_at	NMNAT3	nicotinamide nucleotide adenylyltransferase 3	-1.77698	0.000144085	0.562753	0h down vs 24h	XM_534286
CfaAffx.15924.1.S1_at	FBXL15	F-box and leucine-rich repeat protein 15	-1.77323	7.83146e-06	0.563944	0h down vs 24h	XM_543990
CfaAffx.4252.1.S1_s_at	GSTA4	glutathione S-transferase A4	-1.77303	9.16441e-07	0.564008	0h down vs 24h	XM_532174 /// XM_861219
CfaAffx.306.1.S1_s_at	GLRX5	glutaredoxin 5	-1.7726	4.0113e-07	0.564143	0h down vs 24h	XM_863646
Cfa.11988.1.A1_at	RHBDL1	rhomboid, veinlet-like 1 (Drosophila)	-1.77252	1.23792e-05	0.564169	0h down vs 24h	XM_547213
CfaAffx.11810.1.S1_at	TCP11L1	t-complex 11 (mouse)-like 1	-1.77169	0.000663916	0.564434	0h down vs 24h	XM_846362
Cfa.12047.1.A1_at	RHOT2	ras homolog gene family, member T2	-1.77052	1.22712e-06	0.564806	0h down vs 24h	XM_537019
CfaAffx.14183.1.S1_s_at	HERPUD1	homocysteine-inducible, endoplasmic reticulum stress-inducible, ubiquitin-like d	-1.77041	1.24883e-06	0.564842	0h down vs 24h	XM_535290 /// XM_845948 /// XM_857875
CfaAffx.22733.1.S1_s_at	FKBP8	FK506 binding protein 8, 38kDa	-1.77032	0.000329722	0.564869	0h down vs 24h	XM_541935
Cfa.5843.1.A2_at	VEZF1	vascular endothelial zinc finger 1	-1.77011	2.71308e-06	0.564936	0h down vs 24h	XM_548226 /// XM_861609
Cfa.18456.1.S1_s_at	BCKDHB	branched chain keto acid dehydrogenase E1, beta polypeptide	-1.76831	1.23988e-05	0.565511	0h down vs 24h	XM_532213
Cfa.20819.1.S1_at	TAF7	TAF7 RNA polymerase II, TATA box binding protein (TBP)-associated factor, 55kDa	-1.76711	9.56103e-08	0.565895	0h down vs 24h	XM_544308
CfaAffx.20888.1.S1_s_at	CREB1	cAMP responsive element binding protein 1	-1.76596	6.8079e-07	0.566265	0h down vs 24h	XM_844881 /// XM_855063 /// XM_855100 /// XM_855126 /// XM_855160 /// XM_855202
Cfa.12314.1.A1_at	ZNFX1	zinc finger, NFX1-type containing 1	-1.76463	7.32727e-05	0.566692	0h down vs 24h	XM_534452
CfaAffx.20896.1.S1_at	BROX	similar to B0507.2	-1.76391	0.000578591	0.566924	0h down vs 24h	XM_536151
CfaAffx.26421.1.S1_at	SLU7	SLU7 splicing factor homolog (S. cerevisiae)	-1.76352	7.93585e-05	0.567047	0h down vs 24h	XM_536446
CfaAffx.17286.1.S1_at	DHRSX	dehydrogenase/reductase (SDR family) X-linked	-1.76217	3.44225e-05	0.567482	0h down vs 24h	XM_847129
CfaAffx.5736.1.S1_at	SLC31A2	solute carrier family 31 (copper transporters), member 2	-1.76199	0.000216655	0.567539	0h down vs 24h	XM_850255
CfaAffx.10789.1.S1_s_at	TMEM66	transmembrane protein 66	-1.75952	0.000534352	0.568338	0h down vs 24h	XM_539993
Cfa.7323.1.A1_at	C20orf12	similar to Protein C20orf12	-1.75949	2.86386e-05	0.568347	0h down vs 24h	XM_844660
CfaAffx.23990.1.S1_at	SLC38A6	solute carrier family 38, member 6	-1.75658	6.62129e-05	0.569287	0h down vs 24h	XM_847133 /// XM_860167
CfaAffx.7575.1.S1_at	C3orf23	similar to CG13295-PA	-1.75561	0.000616134	0.569602	0h down vs 24h	XM_542686 /// XM_851711
CfaAffx.23335.1.S1_s_at	SELL	selectin L	-1.75542	0.00032708	0.569663	0h down vs 24h	XM_537201 /// XM_857304
Cfa.21103.1.S1_at	PTK2	PTK2 protein tyrosine kinase 2	-1.75508	0.000124891	0.569773	0h down vs 24h	XM_532339 /// XM_851038 /// XM_851079 /// XM_851166 /// XM_851208
Cfa.15285.2.A1_a_at	CSRP1	cysteine and glycine-rich protein 1	-1.75388	3.87783e-05	0.570166	0h down vs 24h	XM_843516 /// XM_851449
CfaAffx.16809.1.S1_at	ZMYND8	zinc finger, MYND-type containing 8	-1.7523	0.000511392	0.570678	0h down vs 24h	XM_534445 /// XM_848031 /// XM_861756 /// XM_861769 /// XM_861778 /// XM_861790
Cfa.21596.1.S1_at	IP6K2	inositol hexakisphosphate kinase 2	-1.75159	1.62126e-06	0.57091	0h down vs 24h	XM_846093 /// XM_858197
Cfa.2214.1.A1_at	FAM125A	hypothetical LOC476674	-1.75103	1.97212e-05	0.571092	0h down vs 24h	XM_533879
Cfa.11587.1.A1_at	KIF9	kinesin family member 9	-1.74869	0.000930005	0.571855	0h down vs 24h	XM_533847 /// XM_858848
CfaAffx.27698.1.S1_s_at	RCN2	reticulocalbin 2, EF-hand calcium binding domain	-1.74857	5.23603e-07	0.571895	0h down vs 24h	XM_544790
Cfa.8999.1.A1_at	CREBBP	CREB binding protein	-1.74839	2.08346e-06	0.571956	0h down vs 24h	XM_536991 /// XM_846684 /// XM_859340
CfaAffx.1685.1.S1_s_at	CAPS2	calcyphosine 2	-1.7483	0.0001635	0.571984	0h down vs 24h	XM_538290
Cfa.2513.1.A1_s_at	USP9X	similar to ubiquitin specific protease 9, X-linked isoform 2	-1.74822	0.000411943	0.57201	0h down vs 24h	XM_850126
CfaAffx.17388.1.S1_at	ABHD4	abhydrolase domain containing 4	-1.74806	0.000677987	0.572062	0h down vs 24h	XM_843608 /// XM_851608 /// XM_851649 /// XM_851691
Cfa.11080.1.S1_at	APC	adenomatous polyposis coli	-1.74769	0.000711127	0.572185	0h down vs 24h	XM_536285 /// XM_850609
Cfa.11038.1.A1_at	RPH3AL	rabphilin 3A-like (without C2 domains)	-1.74741	0.000236569	0.572277	0h down vs 24h	XM_848866
CfaAffx.11155.1.S1_s_at	RB1CC1	RB1-inducible coiled-coil 1	-1.74696	3.59452e-06	0.572423	0h down vs 24h	XM_535068 /// XM_851678 /// XM_851715
Cfa.19524.1.S1_at	MAP3K1	mitogen-activated protein kinase kinase kinase 1	-1.74501	0.000783879	0.573061	0h down vs 24h	XM_535240
CfaAffx.30649.1.S1_s_at	DYNLRB2	similar to dynein, cytoplasmic, light chain 2B	-1.74452	8.68759e-06	0.573225	0h down vs 24h	XM_536771
Cfa.1347.1.A1_at	VPS41	vacuolar protein sorting 41 homolog (S. cerevisiae)	-1.74395	3.47457e-06	0.57341	0h down vs 24h	XM_533084
CfaAffx.30955.1.S1_s_at	ZNF821	zinc finger protein 821	-1.74389	5.71718e-05	0.573431	0h down vs 24h	XM_546846 /// XM_857577
Cfa.14138.1.A1_s_at	HELZ	helicase with zinc finger	-1.74385	0.00082786	0.573445	0h down vs 24h	XM_548029 /// XM_845649 /// XM_857144 /// XM_857170 /// XM_857228 /// XM_857250
CfaAffx.5855.1.S1_at	GPR141	G protein-coupled receptor 141	-1.74352	5.51145e-06	0.573553	0h down vs 24h	XM_539520
CfaAffx.1462.1.S1_s_at	RAB32	RAB32, member RAS oncogene family	-1.74331	8.73102e-06	0.573622	0h down vs 24h	XM_533439
CfaAffx.24704.1.S1_s_at	GABARAP	GABA(A) receptor-associated protein	-1.74321	9.56416e-08	0.573655	0h down vs 24h	XM_536616 /// XM_852390
CfaAffx.5869.1.S1_s_at	SNIP1	Smad nuclear interacting protein 1	-1.74121	0.000267231	0.574315	0h down vs 24h	XM_532557
CfaAffx.5060.1.S1_at	SLC44A1	solute carrier family 44, member 1	-1.74119	0.000855825	0.574318	0h down vs 24h	XM_532022 /// XM_848381 /// XM_862352 /// XM_862361
Cfa.177.2.S1_s_at	COL4A5	collagen, type IV, alpha 5	-1.74085	0.000562913	0.574432	0h down vs 24h	NM_001002979
Cfa.11613.1.A1_a_at	FAM192A	similar to CG14480-PA	-1.73974	2.63034e-07	0.574798	0h down vs 24h	XM_535288 /// XM_857715 /// XM_857740
CfaAffx.14723.1.S1_at	DPY19L4	dpy-19-like 4 (C. elegans)	-1.73819	0.000149729	0.575312	0h down vs 24h	XM_849368
CfaAffx.22928.1.S1_at	PGPEP1	pyroglutamyl-peptidase I	-1.73761	1.10034e-05	0.575503	0h down vs 24h	XM_541939
Cfa.10603.3.S1_s_at	ZFAND6	zinc finger, AN1-type domain 6	-1.73568	0.000138927	0.576143	0h down vs 24h	XM_536211 /// XM_845193 /// XM_855848 /// XM_855878 /// XM_855909 /// XM_855963
CfaAffx.3566.1.S1_s_at	CUL7	cullin 7	-1.73555	3.02881e-05	0.576186	0h down vs 24h	XM_538928
CfaAffx.1769.1.S1_at	SHANK3	similar to SH3 and multiple ankyrin repeat domains 3 (Shank3) (Proline-rich syna	-1.7348	2.86109e-05	0.576434	0h down vs 24h	XM_843178
Cfa.2467.1.S1_at	GPC3	glypican 3	-1.73472	0.000196477	0.576462	0h down vs 24h	XM_538178
Cfa.537.1.S1_at	GSTA4	glutathione S-transferase A4	-1.73401	7.31007e-08	0.576698	0h down vs 24h	XM_532174 /// XM_861219
Cfa.17806.2.S1_s_at	FCGRT	Fc fragment of IgG, receptor, transporter, alpha	-1.73336	1.89575e-05	0.576914	0h down vs 24h	XM_533618
CfaAffx.25549.1.S1_s_at	PCNX	pecanex homolog (Drosophila)	-1.7325	0.000324858	0.577199	0h down vs 24h	XM_537501
CfaAffx.27145.1.S1_s_at	PIK3C3	phosphoinositide-3-kinase, class 3	-1.73156	2.47509e-06	0.577513	0h down vs 24h	XM_547599
Cfa.12362.1.A1_at	HPS1	Hermansky-Pudlak syndrome 1	-1.7313	5.52243e-07	0.5776	0h down vs 24h	XM_534985 /// XM_855935 /// XM_855962 /// XM_855989 /// XM_856016
CfaAffx.24400.1.S1_at	RHOH	ras homolog gene family, member H	-1.73122	3.55591e-06	0.577627	0h down vs 24h	XM_545951
Cfa.13656.1.A1_at	CNST	hypothetical protein LOC611848	-1.73097	5.54015e-06	0.577711	0h down vs 24h	XM_849569
Cfa.3348.1.A1_at	UBA7	ubiquitin-like modifier activating enzyme 7	-1.72922	5.95618e-06	0.578294	0h down vs 24h	XM_845452 /// XM_856548 /// XM_856575
Cfa.1186.1.A1_a_at	MYO18A	similar to myosin 18A isoform b	-1.72878	1.4145e-06	0.578443	0h down vs 24h	XM_532538
CfaAffx.4022.1.S1_s_at	CCDC107	coiled-coil domain containing 107	-1.72854	1.88321e-06	0.578523	0h down vs 24h	XM_849648
CfaAffx.1085.1.S1_s_at	DNAJC14	DnaJ (Hsp40) homolog, subfamily C, member 14	-1.72823	3.84363e-05	0.578626	0h down vs 24h	XM_531625
Cfa.14976.1.A1_s_at	THRB	thyroid hormone receptor, beta (erythroblastic leukemia viral (v-erb-a) oncogene	-1.72791	8.49868e-05	0.578734	0h down vs 24h	XM_542762 /// XM_857377 /// XM_857402 /// XM_857429 /// XM_857452 /// XM_857479
CfaAffx.17419.1.S1_s_at	PDZK1	PDZ domain containing 1	-1.72747	0.000473722	0.578881	0h down vs 24h	XM_533031
CfaAffx.6186.1.S1_at	PTOV1	similar to prostate tumor overexpressed gene 1	-1.72585	0.000471649	0.579426	0h down vs 24h	XM_846350 /// XM_858664 /// XM_858689 /// XM_858710
Cfa.20603.1.S1_s_at	CPT1B	carnitine palmitoyltransferase 1B (muscle)	-1.72547	2.43944e-05	0.579553	0h down vs 24h	XM_538305 /// XM_850756 /// XM_850793 /// XM_850837 /// XM_850877
CfaAffx.24317.1.S1_s_at	NT5C3L	5'-nucleotidase, cytosolic III-like	-1.72469	7.1086e-07	0.579815	0h down vs 24h	XM_548097 /// XM_856311 /// XM_856325
Cfa.17279.1.S1_at	CLASP2	cytoplasmic linker associated protein 2	-1.72378	7.57532e-06	0.580119	0h down vs 24h	XM_534211 /// XM_852174 /// XM_852211 /// XM_852252 /// XM_852294 /// XM_852334
Cfa.10612.2.A1_s_at	CHMP5	similar to chromatin modifying protein 5	-1.7233	1.611e-07	0.580282	0h down vs 24h	XM_531972 /// XM_860407 /// XM_860425
CfaAffx.3894.1.S1_s_at	FRYL	FRY-like	-1.72263	0.000286978	0.580508	0h down vs 24h	XM_532369
CfaAffx.7230.1.S1_at	KIAA0494	similar to Protein KIAA0494	-1.72241	4.12565e-06	0.580583	0h down vs 24h	XM_539624
CfaAffx.7849.1.S1_at	TESK2	testis-specific kinase 2	-1.72138	0.000195543	0.580928	0h down vs 24h	XM_845459 /// XM_856602
Cfa.11976.1.A1_at	CTNS	cystinosis, nephropathic	-1.7212	5.98252e-06	0.580992	0h down vs 24h	XM_548340 /// XM_849427
CfaAffx.29053.1.S1_s_at	GOSR1	golgi SNAP receptor complex member 1	-1.721	0.000338211	0.581058	0h down vs 24h	XM_548305
Cfa.7319.1.A1_at	TPK1	thiamin pyrophosphokinase 1	-1.72015	2.86921e-07	0.581346	0h down vs 24h	XM_532737
Cfa.12530.1.A1_at	MBD6	methyl-CpG binding domain protein 6	-1.71921	3.93803e-06	0.581662	0h down vs 24h	XM_538248 /// XM_844633 /// XM_854583 /// XM_854614 /// XM_854650
CfaAffx.14620.1.S1_s_at	KIAA1429	similar to CG3496-PA	-1.7191	2.22926e-06	0.581701	0h down vs 24h	XM_535130
Cfa.12259.2.A1_a_at	GCKR	similar to glucokinase regulatory protein /// similar to glucokinase regulatory	-1.71889	8.13363e-08	0.581772	0h down vs 24h	XM_845847 /// XM_846091
Cfa.3561.1.S1_at	SLC3A1	solute carrier family 3 (cystine, dibasic and neutral amino acid transporters, a	-1.71792	0.000435399	0.582098	0h down vs 24h	NM_001003109 /// XM_850471
Cfa.8094.1.A1_at	KIFC2	similar to Kinesin-like protein KIFC2	-1.71729	0.000102837	0.582313	0h down vs 24h	XM_847229
Cfa.2120.2.S1_at	AIG1	androgen-induced 1	-1.71658	2.77218e-05	0.582553	0h down vs 24h	XM_849376
Cfa.12573.1.A1_at	FKBP15	FK506 binding protein 15, 133kDa	-1.71628	1.22245e-05	0.582655	0h down vs 24h	XM_538799
Cfa.7564.2.S1_at	NBR1	neighbor of BRCA1 gene 1	-1.71579	0.000223448	0.582822	0h down vs 24h	XM_537628
Cfa.268.2.S1_at	LGALS2	similar to Galectin-1 (Beta-galactoside-binding lectin L-14-I) (Lactose-binding	-1.71563	6.91461e-07	0.582875	0h down vs 24h	XM_549042
Cfa.3737.1.S1_s_at	GLB1	galactosidase, beta 1	-1.71552	1.43692e-06	0.582915	0h down vs 24h	NM_001037641 /// XM_534213
Cfa.16093.1.S1_a_at	CAPNS1	calpain, small subunit 1	-1.71434	1.19475e-06	0.583314	0h down vs 24h	XM_848541 /// XM_862616
Cfa.15751.1.A1_at	GLT8D1	glycosyltransferase 8 domain containing 1	-1.71414	1.51218e-07	0.583383	0h down vs 24h	XM_541847
Cfa.4578.1.A1_x_at	VAMP8	vesicle-associated membrane protein 8 (endobrevin)	-1.71398	3.46607e-06	0.583436	0h down vs 24h	XM_847219 /// XM_860375
Cfa.18658.1.S1_at	MSRA	methionine sulfoxide reductase A	-1.71384	3.03628e-05	0.583486	0h down vs 24h	XM_845008
Cfa.13670.1.A1_at	KIAA1432	similar to CG9063-PA	-1.7131	3.64828e-05	0.583738	0h down vs 24h	XM_541303
CfaAffx.17686.1.S1_s_at	DENND1B	DENN/MADD domain containing 1B	-1.71187	0.000388818	0.584155	0h down vs 24h	XM_547378
CfaAffx.30141.1.S1_at	KLK10	kallikrein-related peptidase 10	-1.71176	6.77587e-05	0.584195	0h down vs 24h	XM_542217
CfaAffx.27378.1.S1_s_at	EVL	Enah/Vasp-like	-1.71137	1.35032e-05	0.584327	0h down vs 24h	XM_537553
Cfa.16440.1.S1_at	IFI35	interferon-induced protein 35	-1.7104	5.99307e-07	0.58466	0h down vs 24h	XM_548077
Cfa.12083.1.A1_at	C17orf81	similar to S-phase 2 protein	-1.71029	7.07674e-07	0.584696	0h down vs 24h	XM_536617
CfaAffx.1312.1.S1_at	B4GALT7	xylosylprotein beta 1,4-galactosyltransferase, polypeptide 7 (galactosyltransfer	-1.70945	0.000354561	0.584984	0h down vs 24h	XM_538566
Cfa.4930.1.A1_at	MED24	mediator complex subunit 24	-1.70833	5.8758e-06	0.585366	0h down vs 24h	XM_537650 /// XM_846137 /// XM_858265 /// XM_858291 /// XM_858332 /// XM_858355
CfaAffx.8527.1.S1_x_at	LMO7	similar to LIM domain only protein 7 (LOMP) (F-box only protein 20)	-1.70752	6.8268e-05	0.585644	0h down vs 24h	XM_534148
Cfa.11986.1.A1_s_at	DLGAP4	discs, large (Drosophila) homolog-associated protein 4	-1.70736	0.000311924	0.585699	0h down vs 24h	XM_534410 /// XM_860362 /// XM_860381 /// XM_860394 /// XM_860414 /// XM_860435
CfaAffx.25168.1.S1_at	VTI1B	vesicle transport through interaction with t-SNAREs homolog 1B (yeast)	-1.70699	5.88941e-05	0.585827	0h down vs 24h	XM_537489
CfaAffx.4983.1.S1_s_at	ERLEC1	similar to chromosome 2 open reading frame 30	-1.70673	6.85061e-07	0.585917	0h down vs 24h	XM_531822 /// XM_859951 /// XM_859968 /// XM_859988 /// XM_860004
Cfa.19744.1.S1_at	SUSD1	sushi domain containing 1	-1.70599	3.93006e-07	0.586168	0h down vs 24h	XM_538789
CfaAffx.23612.1.S1_s_at	MYST4	similar to MYST histone acetyltransferase monocytic leukemia 4	-1.70478	0.000137529	0.586587	0h down vs 24h	XM_536397 /// XM_858953 /// XM_858971 /// XM_858988 /// XM_859012 /// XM_859031
Cfa.1081.2.S1_at	ATP6V1D	ATPase, H+ transporting, lysosomal 34kDa, V1 subunit D	-1.70311	9.70733e-08	0.587162	0h down vs 24h	XM_537484 /// XM_861621 /// XM_861635 /// XM_861649
Cfa.13158.1.A1_s_at	WBP1	WW domain binding protein 1	-1.70198	1.07104e-05	0.58755	0h down vs 24h	XM_532997 /// XM_847547 /// XM_860965 /// XM_861014 /// XM_861032 /// XM_861047
CfaAffx.13245.1.S1_at	DOK1	docking protein 1, 62kDa (downstream of tyrosine kinase 1)	-1.70121	4.1258e-06	0.587818	0h down vs 24h	XM_540216
CfaAffx.2129.1.S1_s_at	FBLN1	fibulin 1	-1.70055	0.000740193	0.588045	0h down vs 24h	XM_531698
CfaAffx.6603.1.S1_at	LACE1	lactation elevated 1	-1.69957	0.000621045	0.588385	0h down vs 24h	XM_539073
CfaAffx.27121.1.S1_at	BBS4	Bardet-Biedl syndrome 4	-1.69931	0.000213589	0.588474	0h down vs 24h	XM_544759
CfaAffx.17337.1.S1_at	GPR137B	G protein-coupled receptor 137B	-1.69914	2.74918e-06	0.588532	0h down vs 24h	XM_536336
Cfa.17009.1.S1_at	LRP1	low density lipoprotein-related protein 1 (alpha-2-macroglobulin receptor)	-1.69903	1.93506e-07	0.588572	0h down vs 24h	XM_538245
Cfa.5800.1.A1_at	SMOX	spermine oxidase	-1.69901	1.06741e-05	0.588579	0h down vs 24h	XM_542910 /// XM_855324 /// XM_855361 /// XM_855396 /// XM_855455
Cfa.1805.1.S1_at	SEMA4F	sema domain, immunoglobulin domain (Ig), transmembrane domain (TM) and short cyt	-1.69874	1.69238e-06	0.58867	0h down vs 24h	XM_540214
Cfa.12441.1.S1_s_at	NFKBIA	nuclear factor of kappa light polypeptide gene enhancer in B-cells inhibitor, al	-1.69873	1.39767e-06	0.588676	0h down vs 24h	XM_537413
Cfa.7473.1.A1_at	DDR1	discoidin domain receptor tyrosine kinase 1	-1.69749	0.000973126	0.589107	0h down vs 24h	XM_532062 /// XM_852240
Cfa.6379.1.A1_at	PNPLA7	patatin-like phospholipase domain containing 7	-1.69689	3.04061e-06	0.589312	0h down vs 24h	XM_537782 /// XM_850621 /// XM_850664
CfaAffx.25284.1.S1_at	NTRK1	neurotrophic tyrosine kinase, receptor, type 1	-1.69679	8.32879e-05	0.58935	0h down vs 24h	XM_547525 /// XM_846526
CfaAffx.19116.1.S1_at	ANXA9	annexin A9	-1.69578	4.45395e-06	0.5897	0h down vs 24h	XM_533049 /// XM_845304
Cfa.20632.1.A1_at	RPRD1A	Regulation of nuclear pre-mRNA domain containing 1A	-1.69563	5.57154e-08	0.589752	0h down vs 24h	XM_547605 /// XM_847860 /// XM_861475 /// XM_861489 /// XM_861500 /// XM_861522
CfaAffx.5517.1.S1_at	ZNF292	zinc finger protein 292	-1.6955	6.49607e-05	0.589795	0h down vs 24h	XM_539029
Cfa.15291.1.A1_at	FAM164C	similar to CG10999-PC, isoform C	-1.69545	0.000409483	0.589813	0h down vs 24h	XM_537513
CfaAffx.23832.1.S1_at	RPAIN	RPA interacting protein	-1.69491	7.75435e-06	0.590002	0h down vs 24h	XM_843865
CfaAffx.11685.1.S1_s_at	C3orf67	hypothetical LOC476572	-1.6948	3.51678e-05	0.590039	0h down vs 24h	XM_533776
CfaAffx.21005.1.S1_s_at	PDE11A	phosphodiesterase 11A	-1.69422	0.000232508	0.590242	0h down vs 24h	XM_545544
CfaAffx.9525.1.S1_at	AZI1	5-azacytidine induced 1	-1.69315	0.000433211	0.590615	0h down vs 24h	XM_540478
CfaAffx.3826.1.S1_s_at	AKAP9	A kinase (PRKA) anchor protein (yotiao) 9	-1.69254	8.23923e-05	0.590829	0h down vs 24h	XM_532456
Cfa.16388.1.S1_at	LRP10	low density lipoprotein receptor-related protein 10	-1.69209	3.68023e-06	0.590983	0h down vs 24h	XM_537364
CfaAffx.12285.1.S1_s_at	FLNB	filamin B, beta (actin binding protein 278)	-1.69101	0.000919916	0.591363	0h down vs 24h	XM_541829 /// XM_851591 /// XM_851624 /// XM_851671 /// XM_851710 /// XM_851750
Cfa.20793.1.S1_at	LRRC28	leucine rich repeat containing 28	-1.69002	3.20692e-05	0.59171	0h down vs 24h	XM_536176 /// XM_844106 /// XM_853152
CfaAffx.14033.1.S1_at	PIK3AP1	phosphoinositide-3-kinase adaptor protein 1	-1.68988	0.000390753	0.591759	0h down vs 24h	XM_845744
Cfa.3322.1.A1_s_at	DGKA	diacylglycerol kinase, alpha 80kDa	-1.68976	4.52798e-06	0.591798	0h down vs 24h	XM_531626 /// XM_850627
Cfa.10938.1.A1_at	CHGB	chromogranin B (secretogranin 1)	-1.68894	0.000220194	0.592087	0h down vs 24h	XM_534354
Cfa.19872.1.A1_at	TULP4	tubby like protein 4	-1.68868	0.00010986	0.592179	0h down vs 24h	XM_541170
Cfa.15279.1.S1_at	WSB2	WD repeat and SOCS box-containing 2	-1.68813	7.88149e-07	0.592372	0h down vs 24h	XM_534697 /// XM_857324 /// XM_857351
CfaAffx.30008.1.S1_s_at	MPP1	membrane protein, palmitoylated 1, 55kDa	-1.68596	0.000215599	0.593136	0h down vs 24h	XM_850361
Cfa.2488.1.A1_at	EIF2B4	eukaryotic translation initiation factor 2B, subunit 4 delta, 67kDa	-1.68522	0.000924504	0.593394	0h down vs 24h	XM_532909 /// XM_855549 /// XM_855580
Cfa.9205.1.A1_at	RXRB	retinoid X receptor, beta	-1.68495	3.32234e-06	0.59349	0h down vs 24h	XM_538856 /// XM_857367 /// XM_857394 /// XM_857442 /// XM_857467 /// XM_857496
Cfa.13752.1.A1_at	DYRK1A	dual-specificity tyrosine-(Y)-phosphorylation regulated kinase 1A	-1.68491	0.000219756	0.593505	0h down vs 24h	XM_544880 /// XM_844487 /// XM_854074 /// XM_854113 /// XM_854154 /// XM_854194
CfaAffx.23200.1.S1_at	HDC	histidine decarboxylase	-1.68374	9.36279e-07	0.593915	0h down vs 24h	XM_544676
CfaAffx.11611.1.S1_s_at	ZC3H6	zinc finger CCCH-type containing 6	-1.68304	0.000438945	0.594163	0h down vs 24h	XM_532959
CfaAffx.7393.1.S1_at	RSBN1L	round spermatid basic protein 1-like	-1.68277	4.37273e-07	0.59426	0h down vs 24h	XM_540397
CfaAffx.992.1.S1_s_at	ATP9B	ATPase, class II, type 9B	-1.68184	1.29534e-05	0.594587	0h down vs 24h	XM_541046 /// XM_843306 /// XM_850670 /// XM_850753 /// XM_850792 /// XM_850834
CfaAffx.18558.1.S1_at	DTX3L	deltex 3-like (Drosophila)	-1.68115	0.000204821	0.594829	0h down vs 24h	XM_535762
Cfa.2583.1.A2_at	RNF10	ring finger protein 10	-1.68071	2.00319e-06	0.594987	0h down vs 24h	XM_534709 /// XM_846239 /// XM_858345 /// XM_858372 /// XM_858395 /// XM_858411
CfaAffx.29801.1.S1_at	HAGH	hydroxyacylglutathione hydrolase	-1.68049	3.1827e-05	0.595064	0h down vs 24h	XM_537013
Cfa.16041.1.S1_at	ANKRD1	ankyrin repeat domain 1 (cardiac muscle)	-1.6803	0.00011925	0.595131	0h down vs 24h	XM_534960 /// XM_852580
Cfa.13787.1.A1_at	NFKBID	nuclear factor of kappa light polypeptide gene enhancer in B-cells inhibitor, de	-1.67979	0.00014371	0.595313	0h down vs 24h	XM_541683
Cfa.17091.1.S1_s_at	NUDT12	nudix (nucleoside diphosphate linked moiety X)-type motif 12	-1.67896	6.15434e-05	0.595606	0h down vs 24h	XM_545998
Cfa.10629.1.A1_at	NDRG3	NDRG family member 3	-1.67838	0.000188142	0.595813	0h down vs 24h	XM_534411 /// XM_860539 /// XM_860572
Cfa.10738.1.A1_a_at	RIBC1	RIB43A domain with coiled-coils 1	-1.67786	3.14497e-05	0.595998	0h down vs 24h	XM_538050 /// XM_859280
CfaAffx.6377.1.S1_s_at	INPP4B	inositol polyphosphate-4-phosphatase, type II, 105kDa	-1.67785	9.5643e-05	0.596002	0h down vs 24h	XM_533280
Cfa.10566.3.A1_at	NCOR1	nuclear receptor co-repressor 1	-1.67686	0.000397737	0.596351	0h down vs 24h	XM_536653 /// XM_846392 /// XM_858611 /// XM_858633 /// XM_858680 /// XM_858702
CfaAffx.6855.1.S1_at	REV3L	REV3-like, catalytic subunit of DNA polymerase zeta (yeast)	-1.67648	0.000447956	0.596488	0h down vs 24h	XM_539084 /// XM_863401 /// XM_863408
Cfa.9768.1.S1_a_at	TMEM9B	TMEM9 domain family, member B	-1.67634	3.89265e-08	0.596539	0h down vs 24h	XM_534047 /// XM_858343
Cfa.10766.1.S1_at	NFKB1	nuclear factor of kappa light polypeptide gene enhancer in B-cells 1	-1.67487	6.13408e-05	0.597062	0h down vs 24h	NM_001003344
CfaAffx.3007.1.S1_at	RAB44	RAB44, member RAS oncogene family	-1.67482	6.72383e-05	0.597079	0h down vs 24h	XM_538888
Cfa.2909.1.A1_at	SEC22C	SEC22 vesicle trafficking protein homolog C (S. cerevisiae)	-1.67379	0.00020155	0.597448	0h down vs 24h	XM_542734 /// XM_845320 /// XM_856242
Cfa.17962.1.S1_s_at	WDR13	WD repeat domain 13	-1.67365	1.99754e-05	0.597495	0h down vs 24h	XM_538024 /// XM_857868 /// XM_857914 /// XM_857938 /// XM_857965 /// XM_857991
CfaAffx.12177.1.S1_s_at	ERBB2IP	erbb2 interacting protein	-1.67335	7.69452e-06	0.597604	0h down vs 24h	XM_535260
CfaAffx.12608.1.S1_at	SLC43A1	solute carrier family 43, member 1	-1.67309	0.000720506	0.597697	0h down vs 24h	XM_540611
CfaAffx.26036.1.S1_at	TMEM219	transmembrane protein 219	-1.67283	1.77258e-06	0.597789	0h down vs 24h	XM_536912
Cfa.9202.1.A1_s_at	RNF181	ring finger protein 181	-1.67228	7.74317e-07	0.597987	0h down vs 24h	XM_532978 /// XM_860340
CfaAffx.27818.1.S1_at	SMG1	SMG1 homolog, phosphatidylinositol 3-kinase-related kinase (C. elegans)	-1.67164	0.000277452	0.598213	0h down vs 24h	XM_846459
CfaAffx.3850.1.S1_at	IL11RA	interleukin 11 receptor, alpha	-1.67006	9.21447e-05	0.598782	0h down vs 24h	XM_538710
Cfa.18728.1.S1_at	NHEJ1	nonhomologous end-joining factor 1	-1.66939	6.86274e-05	0.599021	0h down vs 24h	XM_848099
Cfa.2279.1.S1_at	UBE2B	ubiquitin-conjugating enzyme E2B (RAD6 homolog)	-1.66906	4.73738e-08	0.59914	0h down vs 24h	XM_531909 /// XM_845564 /// XM_856798 /// XM_856849
Cfa.11733.1.A1_at	ATXN7L3	ataxin 7-like 3	-1.66793	2.25836e-06	0.599546	0h down vs 24h	XM_843534 /// XM_851406 /// XM_851451 /// XM_851489 /// XM_851575
CfaAffx.6160.1.S1_s_at	BLVRA	biliverdin reductase A	-1.66773	3.02828e-06	0.599619	0h down vs 24h	XM_533075
CfaAffx.8070.1.S1_at	ETHE1	ethylmalonic encephalopathy 1	-1.66764	4.61988e-06	0.599649	0h down vs 24h	XM_850148
CfaAffx.11061.1.S1_at	LONRF1	LON peptidase N-terminal domain and ring finger 1	-1.66706	0.00012882	0.599857	0h down vs 24h	XM_540001
Cfa.20467.1.S1_s_at	SUPT4H1	suppressor of Ty 4 homolog 1 (S. cerevisiae)	-1.66558	1.07958e-05	0.60039	0h down vs 24h	XM_848063 /// XM_861870 /// XM_861891
Cfa.13595.1.A1_at	CTTNBP2NL	CTTNBP2 N-terminal like	-1.66551	0.000154159	0.600417	0h down vs 24h	XM_540340
CfaAffx.28160.1.S1_at	NUDT14	nudix (nucleoside diphosphate linked moiety X)-type motif 14	-1.66435	0.000168652	0.600834	0h down vs 24h	XM_850433
Cfa.15168.1.S1_at	VPS13B	vacuolar protein sorting 13 homolog B (yeast)	-1.66405	2.50848e-05	0.600945	0h down vs 24h	XM_539102 /// XM_850758 /// XM_850840 /// XM_850878 /// XM_850919
CfaAffx.22827.1.S1_at	SECISBP2L	SECIS binding protein 2-like	-1.66357	9.27303e-05	0.601116	0h down vs 24h	XM_544672 /// XM_856813
CfaAffx.11967.1.S1_at	CYP4V2	similar to cytochrome P450, family 4, subfamily v, polypeptide 2	-1.6633	0.000227481	0.601216	0h down vs 24h	XM_844271
Cfa.13839.1.A1_s_at	SHISA5	shisa homolog 5 (Xenopus laevis)	-1.66291	5.09435e-07	0.601356	0h down vs 24h	XM_846245
CfaAffx.12389.1.S1_s_at	VTI1B	similar to vesicle transport through interaction with t-SNAREs 1B /// vesicle tr	-1.66215	7.7317e-07	0.601632	0h down vs 24h	XM_537489 /// XM_544116
CfaAffx.3314.1.S1_at	ADFP	adipose differentiation-related protein	-1.66169	5.01725e-07	0.601798	0h down vs 24h	XM_531946 /// XM_859657 /// XM_859677 /// XM_859697
CfaAffx.3948.1.S1_at	ENPP5	ectonucleotide pyrophosphatase/phosphodiesterase 5 (putative function)	-1.66158	4.92805e-05	0.601836	0h down vs 24h	XM_538945
CfaAffx.12506.1.S1_at	MED19	mediator complex subunit 19	-1.66137	6.32677e-05	0.601914	0h down vs 24h	XM_847563
Cfa.4159.1.A1_at	CTSB	cathepsin B	-1.66133	4.17947e-06	0.601929	0h down vs 24h	XM_543203
CfaAffx.17879.1.S1_s_at	ARID4B	AT rich interactive domain 4B (RBP1-like)	-1.66017	0.000100248	0.602348	0h down vs 24h	XM_546077 /// XM_843623 /// XM_851566 /// XM_851602 /// XM_851687 /// XM_851728
Cfa.13313.2.S1_at	INPP1	inositol polyphosphate-1-phosphatase	-1.65984	0.000819689	0.602468	0h down vs 24h	XM_536004
CfaAffx.8811.1.S1_at	MED8	mediator complex subunit 8	-1.65942	5.38643e-06	0.602622	0h down vs 24h	XM_848328
CfaAffx.18773.1.S1_s_at	MDP1	similar to magnesium-dependent phosphatase-1	-1.65904	1.5995e-05	0.602757	0h down vs 24h	XM_537388
CfaAffx.18819.1.S1_s_at	RCOR3	REST corepressor 3	-1.65881	0.000362243	0.602841	0h down vs 24h	XM_537141
CfaAffx.18947.1.S1_at	CCDC14	coiled-coil domain containing 14	-1.6588	4.47688e-05	0.602847	0h down vs 24h	XM_845971
Cfa.3997.1.A1_at	HTR7	5-hydroxytryptamine (serotonin) receptor 7 (adenylate cyclase-coupled)	-1.65756	0.000152451	0.603295	0h down vs 24h	XM_534958
Cfa.7711.2.S1_at	BMP2K	BMP2 inducible kinase	-1.65696	3.76086e-05	0.603514	0h down vs 24h	XM_843801 /// XM_852345
CfaAffx.21406.1.S1_at	PLEKHA3	pleckstrin homology domain containing, family A (phosphoinositide binding specif	-1.65639	1.35281e-06	0.603723	0h down vs 24h	XM_545547
CfaAffx.26000.1.S1_s_at	USP3	ubiquitin specific peptidase 3	-1.65636	5.81128e-06	0.603735	0h down vs 24h	XM_544715 /// XM_860233
Cfa.13081.1.A1_s_at	SQRDL	sulfide quinone reductase-like (yeast)	-1.65488	7.10104e-06	0.604275	0h down vs 24h	XM_535464 /// XM_845179 /// XM_855937 /// XM_855964 /// XM_856017 /// XM_856049
CfaAffx.23481.1.S1_s_at	PI4KA	similar to phosphatidylinositol 4-kinase, catalytic, alpha polypeptide isoform 2	-1.65478	0.000197355	0.604309	0h down vs 24h	XM_543569 /// XM_845636
CfaAffx.25317.1.S1_s_at	PCGF2	similar to Polycomb group RING finger protein 2 (DNA-binding protein Mel-18) (RI	-1.65417	0.000555354	0.604533	0h down vs 24h	XM_548155
Cfa.4101.1.S1_at	FIS1	fission 1 (mitochondrial outer membrane) homolog (S. cerevisiae)	-1.65368	3.92243e-06	0.604713	0h down vs 24h	XM_536854
Cfa.13201.1.S1_at	WNK4	similar to WNK lysine deficient protein kinase 4	-1.65245	3.37978e-05	0.605163	0h down vs 24h	XM_548082
Cfa.10929.1.A1_at	RBCK1	RanBP-type and C3HC4-type zinc finger containing 1	-1.65129	0.000238839	0.605589	0h down vs 24h	XM_542942
CfaAffx.12806.1.S1_at	C8orf84	similar to R17.3	-1.65115	0.000647808	0.60564	0h down vs 24h	XM_847934
[truncated: 2,076 more rows]

## Sheet: 0vs72 >1.50
Probeset ID	Gene Symbol	Gene Title	Fold-Change(0h vs. 72h)	RefSeq Transcript ID	qvalue(p-value(0h vs. 72h))	Ratio(0h vs. 72h)	Fold-Change(0h vs. 72h) (Description)
[truncated: 3,502 more rows]
