# Supplementary material for: Transcriptome and proteome analysis of tyrosine kinase inhibitor treated canine mast cell tumour cells identifies potentially kit signaling-dependent genes
Source: BMC Vet Res. 2012 Jun 29;8:96. doi: 10.1186/1746-6148-8-96 (PMC3489685; doi:10.1186/1746-6148-8-96)
Supplement: Additional file 2 — Genes with a time-dependent, continuous increase or decrease in mRNA expression level during masitinib treatment. [file 1746-6148-8-96-S2.xls]

## Sheet: ctr up >1.5
Probeset ID	Gene Symbol	Gene Title	RefSeq Transcript ID	p-value(timepoint integer)	PartialCorr(timepoint integer)	r (DDX39)	qvalue(p-value(control * 0h vs. Masitinib * 12h and Masitinib * 24h and Masitinib * 72h))	Ratio(control * 0h vs. Masitinib * 12h and Masitinib * 24h and Masitinib * 72h)	Fold-Change(control * 0h vs. Masitinib * 12h and Masitinib * 24h and Masitinib * 72h)	Fold-Change(control * 0h vs. Masitinib * 12h and Masitinib * 24h and Masitinib * 72h) (Description)
CfaAffx.2011.1.S1_s_at	ACAT2	acetyl-Coenzyme A acetyltransferase 2	XM_541180	8.39878e-07	-0.959116	0.960589	5.24099e-07	1.64277	1.64277	control * 0h up vs Masitinib * 12h and Masitinib * 24h and Masitinib * 72h
Cfa.2601.1.S1_at	ACPL2	acid phosphatase-like 2 /// similar to acid phosphatase-like 2	XM_847612 /// XM_848934	1.73844e-06	-0.952608	0.845103	6.44241e-05	1.61396	1.61396	control * 0h up vs Masitinib * 12h and Masitinib * 24h and Masitinib * 72h
CfaAffx.16240.1.S1_s_at	ALDH5A1	aldehyde dehydrogenase 5 family, member A1	XM_545368	2.68953e-07	-0.967535	0.942088	2.33448e-06	1.57851	1.57851	control * 0h up vs Masitinib * 12h and Masitinib * 24h and Masitinib * 72h
CfaAffx.19837.1.S1_at	AMICA1	adhesion molecule, interacts with CXADR antigen 1	XM_848338	3.50538e-07	-0.965748	0.908727	1.05302e-05	2.0537	2.0537	control * 0h up vs Masitinib * 12h and Masitinib * 24h and Masitinib * 72h
CfaAffx.18265.1.S1_at	ANP32E	acidic (leucine-rich) nuclear phosphoprotein 32 family, member E	XM_533043	9.11868e-08	-0.973906	0.857213	1.33661e-05	1.64821	1.64821	control * 0h up vs Masitinib * 12h and Masitinib * 24h and Masitinib * 72h
Cfa.2747.1.A1_at	ASCC1	activating signal cointegrator 1 complex subunit 1	XM_845446 /// XM_856618	5.19576e-10	-0.99077	0.873345	2.28332e-06	1.51835	1.51835	control * 0h up vs Masitinib * 12h and Masitinib * 24h and Masitinib * 72h
Cfa.15826.1.S1_s_at	BIRC5	baculoviral IAP repeat-containing 5	NM_001003348	3.11631e-07	-0.966554	0.851497	1.54224e-06	2.24063	2.24063	control * 0h up vs Masitinib * 12h and Masitinib * 24h and Masitinib * 72h
Cfa.14321.1.A1_at	BTBD3	BTB (POZ) domain containing 3	XM_534344 /// XM_853302	2.40192e-09	-0.987449	0.832274	2.10864e-05	2.12622	2.12622	control * 0h up vs Masitinib * 12h and Masitinib * 24h and Masitinib * 72h
Cfa.5919.1.A1_at	C1orf38	similar to basement membrane-induced gene	XM_849791	2.17015e-08	-0.980462	0.909836	1.56641e-05	1.58842	1.58842	control * 0h up vs Masitinib * 12h and Masitinib * 24h and Masitinib * 72h
CfaAffx.5161.1.S1_at	C9orf6	similar to CG9288-PA	XM_532026	1.47796e-07	-0.971235	0.927406	7.13574e-06	1.64809	1.64809	control * 0h up vs Masitinib * 12h and Masitinib * 24h and Masitinib * 72h
Cfa.2644.1.A1_at	CA2	carbonic anhydrase II	NM_001145170 /// XM_535117 /// XM_855990	5.90451e-07	-0.961934	0.959792	7.26128e-07	3.9156	3.9156	control * 0h up vs Masitinib * 12h and Masitinib * 24h and Masitinib * 72h
Cfa.840.3.S1_at	CIAPIN1	Cytokine induced apoptosis inhibitor 1	XM_535285	1.55762e-06	-0.953654	0.932389	6.70671e-05	2.16971	2.16971	control * 0h up vs Masitinib * 12h and Masitinib * 24h and Masitinib * 72h
CfaAffx.20955.1.S1_at	CLEC2B	C-type lectin domain family 2, member B	XM_849093	1.4039e-07	-0.971532	0.949768	2.01802e-07	4.28915	4.28915	control * 0h up vs Masitinib * 12h and Masitinib * 24h and Masitinib * 72h
Cfa.17888.1.S1_at	D4S234E	similar to neuron specific gene family member 1	XM_536243	4.60558e-07	-0.963802	0.858757	2.82685e-05	1.86041	1.86041	control * 0h up vs Masitinib * 12h and Masitinib * 24h and Masitinib * 72h
Cfa.1358.1.A1_at	DLGAP1	discs, large (Drosophila) homolog-associated protein 1	XM_537317 /// XM_843878 /// XM_852314 /// XM_852353 /// XM_852393 /// XM_852435	1.73994e-07	-0.970271	0.9325	7.73638e-06	2.82642	2.82642	control * 0h up vs Masitinib * 12h and Masitinib * 24h and Masitinib * 72h
CfaAffx.23135.1.S1_s_at	DLGAP5	discs, large (Drosophila) homolog-associated protein 5	XM_537454	4.91543e-07	-0.963322	0.818708	2.36608e-07	2.75274	2.75274	control * 0h up vs Masitinib * 12h and Masitinib * 24h and Masitinib * 72h
CfaAffx.15558.1.S1_s_at	DPCD	similar to DPCD protein	XM_534994 /// XM_856978	9.8063e-07	-0.95781	0.962277	8.65297e-07	1.57376	1.57376	control * 0h up vs Masitinib * 12h and Masitinib * 24h and Masitinib * 72h
CfaAffx.10871.1.S1_at	DPYSL3	dihydropyrimidinase-like 3	XM_544332	9.17965e-08	-0.973871	0.895562	9.55821e-09	2.51385	2.51385	control * 0h up vs Masitinib * 12h and Masitinib * 24h and Masitinib * 72h
Cfa.16380.2.A1_at	EIF2C2	eukaryotic translation initiation factor 2C, 2	XM_532338	3.55452e-09	-0.986421	0.863974	2.45625e-05	1.72245	1.72245	control * 0h up vs Masitinib * 12h and Masitinib * 24h and Masitinib * 72h
Cfa.2892.1.A1_at	EIF5A2	eukaryotic translation initiation factor 5A2	XM_545288 /// XM_856982	5.41896e-07	-0.96259	0.85341	7.1152e-05	1.5769	1.5769	control * 0h up vs Masitinib * 12h and Masitinib * 24h and Masitinib * 72h
CfaAffx.13728.1.S1_at	ETFDH	electron-transferring-flavoprotein dehydrogenase	XM_532703 /// XM_848688	2.81325e-07	-0.967238	0.893957	9.61886e-05	1.59725	1.59725	control * 0h up vs Masitinib * 12h and Masitinib * 24h and Masitinib * 72h
CfaAffx.15359.1.S1_at	GLT8D3	glycosyltransferase 8 domain containing 3	XM_543730	4.42757e-08	-0.977444	0.945752	2.18237e-08	3.82651	3.82651	control * 0h up vs Masitinib * 12h and Masitinib * 24h and Masitinib * 72h
CfaAffx.22957.1.S1_at	GMFB	similar to Glia maturation factor beta (GMF-beta)	XM_848510	2.84908e-07	-0.967155	0.92945	1.57229e-06	1.99407	1.99407	control * 0h up vs Masitinib * 12h and Masitinib * 24h and Masitinib * 72h
CfaAffx.8698.1.S1_at	GPN1	similar to XPA binding protein 1	XM_532914 /// XM_845504 /// XM_856720 /// XM_856778 /// XM_856802 /// XM_856830	1.28456e-06	-0.955434	0.96475	1.24188e-06	1.51654	1.51654	control * 0h up vs Masitinib * 12h and Masitinib * 24h and Masitinib * 72h
CfaAffx.1365.1.S1_at	HEBP2	heme binding protein 2	XM_541125	4.34353e-07	-0.964229	0.807653	2.92491e-06	1.55584	1.55584	control * 0h up vs Masitinib * 12h and Masitinib * 24h and Masitinib * 72h
Cfa.2219.1.A1_at	ITGA6	integrin, alpha 6	XM_535964 /// XM_855851	9.55516e-08	-0.973659	0.778537	6.52731e-05	2.52299	2.52299	control * 0h up vs Masitinib * 12h and Masitinib * 24h and Masitinib * 72h
CfaAffx.15960.1.S1_s_at	LIN7C	lin-7 homolog C (C. elegans)	XM_542543	1.87078e-06	-0.951896	0.91491	6.05308e-06	1.72866	1.72866	control * 0h up vs Masitinib * 12h and Masitinib * 24h and Masitinib * 72h
Cfa.10808.1.A1_at	LOC479292	similar to nucleophosmin 1	XM_536432 /// XM_861554 /// XM_861566 /// XM_861579 /// XM_861592 /// XM_861607	2.14838e-06	-0.950523	0.920255	3.45548e-07	1.8557	1.8557	control * 0h up vs Masitinib * 12h and Masitinib * 24h and Masitinib * 72h
CfaAffx.13197.1.S1_at	LOC487248	similar to CG14692-PA	XM_544374	2.18863e-10	-0.992239	0.872927	5.29495e-06	2.94209	2.94209	control * 0h up vs Masitinib * 12h and Masitinib * 24h and Masitinib * 72h
CfaAffx.29230.1.S1_at	LRP8	low density lipoprotein receptor-related protein 8, apolipoprotein e receptor	XM_546704	5.3197e-08	-0.976594	0.922757	1.21084e-05	2.26405	2.26405	control * 0h up vs Masitinib * 12h and Masitinib * 24h and Masitinib * 72h
CfaAffx.20429.1.S1_at	MAGEF1	melanoma antigen family F, 1	XM_545233	6.88957e-09	-0.984489	0.919128	1.89789e-06	1.53938	1.53938	control * 0h up vs Masitinib * 12h and Masitinib * 24h and Masitinib * 72h
CfaAffx.20895.1.S1_at	METTL21D	similar to C42C1.13	XM_845032 /// XM_855662	1.81618e-06	-0.952185	0.939506	4.1863e-05	2.01702	2.01702	control * 0h up vs Masitinib * 12h and Masitinib * 24h and Masitinib * 72h
CfaAffx.5310.1.S1_at	MOBKL1A	MOB1, Mps One Binder kinase activator-like 1A (yeast)	XM_539306	1.13586e-06	-0.956533	0.964126	1.00964e-06	2.19657	2.19657	control * 0h up vs Masitinib * 12h and Masitinib * 24h and Masitinib * 72h
CfaAffx.28628.1.S1_s_at	NAPG	N-ethylmaleimide-sensitive factor attachment protein, gamma	XM_845734	5.58712e-08	-0.976361	0.750841	2.20471e-07	1.77496	1.77496	control * 0h up vs Masitinib * 12h and Masitinib * 24h and Masitinib * 72h
Cfa.17764.1.S1_s_at	NDUFS1	NADH dehydrogenase (ubiquinone) Fe-S protein 1, 75kDa (NADH-coenzyme Q reductase	XM_536039 /// XM_854477 /// XM_854515 /// XM_854543 /// XM_854571 /// XM_854604	2.18946e-08	-0.980427	0.874806	3.16969e-05	1.54113	1.54113	control * 0h up vs Masitinib * 12h and Masitinib * 24h and Masitinib * 72h
Cfa.3736.1.S1_s_at	NRAS	neuroblastoma RAS viral (v-ras) oncogene homolog	XM_843536	6.7263e-08	-0.97546	0.879346	7.4623e-05	1.97753	1.97753	control * 0h up vs Masitinib * 12h and Masitinib * 24h and Masitinib * 72h
Cfa.4886.1.A1_at	OCA2	oculocutaneous albinism II	XM_545800	1.61388e-07	-0.970719	0.745833	3.60432e-05	2.61724	2.61724	control * 0h up vs Masitinib * 12h and Masitinib * 24h and Masitinib * 72h
Cfa.12568.1.A1_at	PCOLCE2	procollagen C-endopeptidase enhancer 2	XM_534296 /// XM_847403 /// XM_860709 /// XM_860722	8.1087e-08	-0.974517	0.935202	3.41942e-06	1.63076	1.63076	control * 0h up vs Masitinib * 12h and Masitinib * 24h and Masitinib * 72h
CfaAffx.20191.1.S1_s_at	PDHA1	pyruvate dehydrogenase (lipoamide) alpha 1	XM_537975 /// XM_853433 /// XM_853468	1.83613e-06	-0.952078	0.974782	1.09781e-07	1.98179	1.98179	control * 0h up vs Masitinib * 12h and Masitinib * 24h and Masitinib * 72h
Cfa.5668.1.A1_at	POMT1	protein-O-mannosyltransferase 1	XM_844761 /// XM_854814	4.82682e-07	-0.963457	0.908122	5.05612e-07	1.85325	1.85325	control * 0h up vs Masitinib * 12h and Masitinib * 24h and Masitinib * 72h
Cfa.6910.1.A1_at	PRPS2	phosphoribosyl pyrophosphate synthetase 2	XM_534058 /// XM_843564 /// XM_851530 /// XM_851577 /// XM_851653 /// XM_851694	2.90826e-07	-0.967018	0.867509	4.41623e-06	1.7692	1.7692	control * 0h up vs Masitinib * 12h and Masitinib * 24h and Masitinib * 72h
Cfa.8121.1.A1_s_at	PSMD9	proteasome (prosome, macropain) 26S subunit, non-ATPase, 9	XM_534665 /// XM_854982	1.67684e-10	-0.992643	0.909305	2.64885e-07	1.51142	1.51142	control * 0h up vs Masitinib * 12h and Masitinib * 24h and Masitinib * 72h
CfaAffx.16562.1.S1_at	RGS13	regulator of G-protein signaling 13	XM_844632	1.63582e-07	-0.970639	0.958163	6.76966e-08	1.99705	1.99705	control * 0h up vs Masitinib * 12h and Masitinib * 24h and Masitinib * 72h
CfaAffx.21662.1.S1_at	SAR1A	SAR1 homolog A (S. cerevisiae)	XM_536379 /// XM_856168 /// XM_856199	5.61553e-08	-0.976337	0.889558	1.17839e-06	1.94525	1.94525	control * 0h up vs Masitinib * 12h and Masitinib * 24h and Masitinib * 72h
CfaAffx.15184.1.S1_s_at	SCD	stearoyl-CoA desaturase (delta-9-desaturase)	XM_543968	1.55497e-07	-0.970938	0.945355	3.79854e-07	2.12188	2.12188	control * 0h up vs Masitinib * 12h and Masitinib * 24h and Masitinib * 72h
Cfa.13623.1.A1_at	SFT2D2	SFT2 domain containing 2	XM_547478	9.34421e-10	-0.989616	0.89141	5.23662e-06	1.70842	1.70842	control * 0h up vs Masitinib * 12h and Masitinib * 24h and Masitinib * 72h
Cfa.650.1.S1_at	SLC25A12	solute carrier family 25 (mitochondrial carrier, Aralar), member 12	XM_535962 /// XM_855159 /// XM_855201 /// XM_855235 /// XM_855264 /// XM_855299	3.04708e-08	-0.97908	0.875116	6.69937e-05	1.55857	1.55857	control * 0h up vs Masitinib * 12h and Masitinib * 24h and Masitinib * 72h
Cfa.16405.1.S1_s_at	SMC5	structural maintenance of chromosomes 5	XM_533529 /// XM_854053	8.21927e-08	-0.974447	0.911877	1.83707e-05	1.51494	1.51494	control * 0h up vs Masitinib * 12h and Masitinib * 24h and Masitinib * 72h
CfaAffx.22154.1.S1_at	TBC1D14	TBC1 domain family, member 14	XM_545899	1.42648e-06	-0.954475	0.94625	4.08583e-06	1.57273	1.57273	control * 0h up vs Masitinib * 12h and Masitinib * 24h and Masitinib * 72h
Cfa.762.1.S1_at	TNPO1	transportin 1	XM_535270	2.07182e-06	-0.950887	0.925233	1.32636e-05	1.6693	1.6693	control * 0h up vs Masitinib * 12h and Masitinib * 24h and Masitinib * 72h
Cfa.17379.1.S1_at	TNS1	tensin 1	XM_545639	8.73545e-08	-0.974132	0.87034	2.88856e-05	1.63585	1.63585	control * 0h up vs Masitinib * 12h and Masitinib * 24h and Masitinib * 72h
CfaAffx.2298.1.S1_at	TTLL1	tubulin tyrosine ligase-like family, member 1	XM_538342 /// XM_843705 /// XM_852028 /// XM_852116	3.68644e-07	-0.965397	0.892935	1.53813e-05	1.6937	1.6937	control * 0h up vs Masitinib * 12h and Masitinib * 24h and Masitinib * 72h
CfaAffx.12827.1.S1_s_at	UQCC	similar to basic FGF-repressed Zic binding protein isoform a	XM_846758 /// XM_859458	2.06089e-06	-0.95094	0.935928	2.84904e-05	1.64288	1.64288	control * 0h up vs Masitinib * 12h and Masitinib * 24h and Masitinib * 72h
CfaAffx.24488.1.S1_s_at	WAPAL	wings apart-like homolog (Drosophila)	XM_846909 /// XM_859725 /// XM_859741	8.83981e-09	-0.983692	0.855594	1.02597e-05	1.50507	1.50507	control * 0h up vs Masitinib * 12h and Masitinib * 24h and Masitinib * 72h

## Sheet: ctr down >1.5
Probeset ID	Gene Symbol	Gene Title	RefSeq Transcript ID	p-value(timepoint integer)	PartialCorr(timepoint integer)	r (DDX39)	qvalue(p-value(control * 0h vs. Masitinib * 12h and Masitinib * 24h and Masitinib * 72h))	Ratio(control * 0h vs. Masitinib * 12h and Masitinib * 24h and Masitinib * 72h)	Fold-Change(control * 0h vs. Masitinib * 12h and Masitinib * 24h and Masitinib * 72h)	Fold-Change(control * 0h vs. Masitinib * 12h and Masitinib * 24h and Masitinib * 72h) (Description)
Cfa.17117.1.S1_at	PEBP4	similar to phosphatidylethanolamine-binding protein 4	XM_846111	1.85313e-09	0.988086	-0.903417	4.6494e-08	0.26786	-3.73329	control * 0h down vs Masitinib * 12h and Masitinib * 24h and Masitinib * 72h
Cfa.10789.1.A1_s_at	ABCA5	ATP-binding cassette, sub-family A (ABC1), member 5	XM_537573 /// XM_857657 /// XM_857680 /// XM_857705 /// XM_857730 /// XM_857754	9.75301e-07	0.957857	-0.91068	9.31332e-08	0.373915	-2.67441	control * 0h down vs Masitinib * 12h and Masitinib * 24h and Masitinib * 72h
CfaAffx.15607.1.S1_s_at	ABHD14A	abhydrolase domain containing 14A	XM_541859	8.44386e-08	0.974308	-0.914675	2.93868e-05	0.647189	-1.54514	control * 0h down vs Masitinib * 12h and Masitinib * 24h and Masitinib * 72h
Cfa.10796.1.S1_at	ABLIM1	actin binding LIM protein 1	XM_535022 /// XM_859794 /// XM_859813 /// XM_859834	6.92338e-10	0.990222	-0.902559	3.46413e-07	0.321606	-3.1094	control * 0h down vs Masitinib * 12h and Masitinib * 24h and Masitinib * 72h
CfaAffx.27505.1.S1_s_at	ACSM3	acyl-CoA synthetase medium-chain family member 3	XM_846027	1.6448e-08	0.981522	-0.923638	1.35181e-06	0.349673	-2.85981	control * 0h down vs Masitinib * 12h and Masitinib * 24h and Masitinib * 72h
Cfa.7390.1.A1_at	ACTL7A	actin-like 7A	XM_532025	1.17717e-10	0.993147	-0.865932	3.34319e-07	0.540317	-1.85076	control * 0h down vs Masitinib * 12h and Masitinib * 24h and Masitinib * 72h
Cfa.19569.1.S1_at	ADPRH	ADP-ribosylarginine hydrolase	XM_545117	4.1272e-10	0.991186	-0.898047	2.21897e-06	0.628683	-1.59063	control * 0h down vs Masitinib * 12h and Masitinib * 24h and Masitinib * 72h
CfaAffx.13303.1.S1_s_at	AGA	aspartylglucosaminidase	XM_532851	2.40708e-08	0.98005	-0.946787	4.51043e-08	0.607493	-1.64611	control * 0h down vs Masitinib * 12h and Masitinib * 24h and Masitinib * 72h
CfaAffx.29554.1.S1_s_at	AGRN	agrin	XM_536713 /// XM_850557	2.03259e-06	0.951077	-0.938317	2.22763e-05	0.615985	-1.62342	control * 0h down vs Masitinib * 12h and Masitinib * 24h and Masitinib * 72h
Cfa.2120.2.S1_at	AIG1	androgen-induced 1	XM_849376	1.29754e-07	0.971981	-0.94294	3.31685e-06	0.544968	-1.83497	control * 0h down vs Masitinib * 12h and Masitinib * 24h and Masitinib * 72h
CfaAffx.22094.1.S1_at	ALAS2	aminolevulinate, delta-, synthase 2	XM_548619	1.00404e-07	0.973395	-0.901649	6.05196e-05	0.64547	-1.54926	control * 0h down vs Masitinib * 12h and Masitinib * 24h and Masitinib * 72h
Cfa.19073.1.S1_s_at	AMN1	antagonist of mitotic exit network 1 homolog (S. cerevisiae)	XM_847468	5.23208e-07	0.962855	-0.935474	5.20325e-08	0.480814	-2.07981	control * 0h down vs Masitinib * 12h and Masitinib * 24h and Masitinib * 72h
CfaAffx.16687.1.S1_s_at	ANKRD26	similar to ankyrin repeat domain 26	XM_537873	5.93586e-08	0.976071	-0.924991	8.6985e-06	0.630298	-1.58655	control * 0h down vs Masitinib * 12h and Masitinib * 24h and Masitinib * 72h
CfaAffx.1312.1.S1_s_at	B4GALT7	xylosylprotein beta 1,4-galactosyltransferase, polypeptide 7 (galactosyltransfer	XM_538566	1.94359e-06	0.951521	-0.932827	3.24141e-05	0.610499	-1.638	control * 0h down vs Masitinib * 12h and Masitinib * 24h and Masitinib * 72h
Cfa.2865.1.S1_s_at	C14orf101	similar to Protein C14orf101	XM_547829	5.42452e-08	0.976502	-0.929159	5.61542e-06	0.498918	-2.00434	control * 0h down vs Masitinib * 12h and Masitinib * 24h and Masitinib * 72h
Cfa.5277.1.A1_s_at	C6orf81	hypothetical LOC474886	XM_532120 /// XM_846676 /// XM_859266	8.27093e-09	0.983908	-0.911388	2.63987e-06	0.398529	-2.50923	control * 0h down vs Masitinib * 12h and Masitinib * 24h and Masitinib * 72h
CfaAffx.23341.1.S1_s_at	CAMK2G	calcium/calmodulin-dependent protein kinase II gamma	XM_546168 /// XM_846444 /// XM_857984 /// XM_858033 /// XM_858057 /// XM_858074	9.20682e-07	0.958347	-0.877794	4.09328e-05	0.616629	-1.62172	control * 0h down vs Masitinib * 12h and Masitinib * 24h and Masitinib * 72h
Cfa.5955.1.S1_at	CD5L	CD5 molecule-like	XM_846487 /// XM_858914 /// XM_858956	8.64814e-07	0.958872	-0.884361	8.52178e-06	0.250114	-3.99818	control * 0h down vs Masitinib * 12h and Masitinib * 24h and Masitinib * 72h
Cfa.18590.1.S1_at	CDADC1	cytidine and dCMP deaminase domain containing 1	XM_534116 /// XM_850604	1.56729e-07	0.970892	-0.892927	5.13396e-05	0.504347	-1.98276	control * 0h down vs Masitinib * 12h and Masitinib * 24h and Masitinib * 72h
Cfa.11563.1.A1_at	CDKN1A	Cyclin-dependent kinase inhibitor 1A (p21, Cip1)	XM_532125	7.1043e-08	0.975188	-0.88642	6.5591e-05	0.585155	-1.70895	control * 0h down vs Masitinib * 12h and Masitinib * 24h and Masitinib * 72h
Cfa.4292.2.A1_a_at	CIRBP	cold inducible RNA binding protein	XM_533961 /// XM_863507 /// XM_863508 /// XM_863509	3.51946e-09	0.986448	-0.886555	1.11574e-05	0.653804	-1.52951	control * 0h down vs Masitinib * 12h and Masitinib * 24h and Masitinib * 72h
CfaAffx.9027.1.S1_at	CMTM7	CKLF-like MARVEL transmembrane domain containing 7	XM_847044	8.83828e-07	0.95869	-0.96218	1.02331e-06	0.522457	-1.91403	control * 0h down vs Masitinib * 12h and Masitinib * 24h and Masitinib * 72h
Cfa.19709.3.S1_at	CPNE1	copine I	XM_534404 /// XM_846849 /// XM_859572 /// XM_859626 /// XM_859644 /// XM_859665	2.52168e-09	0.987326	-0.848957	1.01339e-05	0.604044	-1.65551	control * 0h down vs Masitinib * 12h and Masitinib * 24h and Masitinib * 72h
CfaAffx.18787.1.S1_at	CTSK	cathepsin K	NM_001033996 /// XM_845979	4.27311e-07	0.964347	-0.926493	2.12931e-05	0.571337	-1.75028	control * 0h down vs Masitinib * 12h and Masitinib * 24h and Masitinib * 72h
Cfa.411.1.A1_at	DHRS4	dehydrogenase/reductase (SDR family) member 4	NM_001048234 /// XM_537378 /// XM_854383	2.33331e-07	0.968454	-0.937772	1.10675e-05	0.642165	-1.55723	control * 0h down vs Masitinib * 12h and Masitinib * 24h and Masitinib * 72h
CfaAffx.1697.1.S1_s_at	DLA-12	MHC class I DLA-12 /// MHC class I DLA-88	NM_001014379 /// NM_001014767	1.60384e-06	0.953378	-0.945588	1.01755e-06	0.415808	-2.40496	control * 0h down vs Masitinib * 12h and Masitinib * 24h and Masitinib * 72h
CfaAffx.1704.1.S1_s_at	DLA-64	MHC class I DLA-64	NM_001014378	5.35602e-08	0.976562	-0.822467	1.67726e-05	0.596337	-1.6769	control * 0h down vs Masitinib * 12h and Masitinib * 24h and Masitinib * 72h
Cfa.11133.1.A1_at	EBPL	emopamil binding protein-like	XM_534113	3.4861e-07	0.965786	-0.923897	3.18788e-08	0.369933	-2.70319	control * 0h down vs Masitinib * 12h and Masitinib * 24h and Masitinib * 72h
Cfa.2977.2.A1_at	EDEM2	ER degradation enhancer, mannosidase alpha-like 2	XM_534400 /// XM_859088 /// XM_859113 /// XM_859164 /// XM_859187 /// XM_859209	8.30471e-07	0.959209	-0.95993	1.71148e-06	0.464141	-2.15452	control * 0h down vs Masitinib * 12h and Masitinib * 24h and Masitinib * 72h
Cfa.3495.1.S1_at	ELSPBP1	epididymal sperm binding protein 1	NM_001002931	1.85052e-07	0.969898	-0.95138	7.93245e-08	0.302196	-3.30911	control * 0h down vs Masitinib * 12h and Masitinib * 24h and Masitinib * 72h
CfaAffx.21462.1.S1_s_at	GGT1	gamma-glutamyltransferase 1	XM_543526	3.07897e-09	0.986807	-0.832359	2.25997e-05	0.33309	-3.00219	control * 0h down vs Masitinib * 12h and Masitinib * 24h and Masitinib * 72h
CfaAffx.5833.1.S1_at	GKN1	gastrokine 1	XM_850332	3.30765e-10	0.991569	-0.891353	1.19645e-06	0.178802	-5.59278	control * 0h down vs Masitinib * 12h and Masitinib * 24h and Masitinib * 72h
CfaAffx.4252.1.S1_s_at	GSTA4	glutathione S-transferase A4	XM_532174 /// XM_861219	7.9507e-08	0.974618	-0.952638	1.36852e-07	0.529368	-1.88904	control * 0h down vs Masitinib * 12h and Masitinib * 24h and Masitinib * 72h
CfaAffx.10243.1.S1_at	HBG1	hemoglobin, gamma A	XM_542373	1.9179e-09	0.988003	-0.884171	1.32795e-05	0.32017	-3.12334	control * 0h down vs Masitinib * 12h and Masitinib * 24h and Masitinib * 72h
CfaAffx.14183.1.S1_s_at	HERPUD1	homocysteine-inducible, endoplasmic reticulum stress-inducible, ubiquitin-like d	XM_535290 /// XM_845948 /// XM_857875	4.97925e-08	0.976904	-0.948804	1.59854e-07	0.52145	-1.91773	control * 0h down vs Masitinib * 12h and Masitinib * 24h and Masitinib * 72h
Cfa.8759.1.A1_at	HSPA1L	heat shock 70kDa protein 1-like	XM_532082 /// XM_855139	1.92617e-07	0.969654	-0.850932	8.51919e-06	0.658937	-1.5176	control * 0h down vs Masitinib * 12h and Masitinib * 24h and Masitinib * 72h
CfaAffx.17133.1.S1_at	HTR2B	5-hydroxytryptamine (serotonin) receptor 2B	NM_001024633	3.37138e-08	0.978649	-0.944624	1.62167e-08	0.292964	-3.41339	control * 0h down vs Masitinib * 12h and Masitinib * 24h and Masitinib * 72h
CfaAffx.16676.1.S1_at	HYAL3	hyaluronoglucosaminidase 3	XM_845700	2.32701e-09	0.987529	-0.851842	3.05673e-05	0.63908	-1.56475	control * 0h down vs Masitinib * 12h and Masitinib * 24h and Masitinib * 72h
Cfa.2101.1.A1_at	IGFBP7	insulin-like growth factor binding protein 7	XM_845177 /// XM_856005 /// XM_856035	1.06876e-06	0.957067	-0.955656	3.46059e-07	0.456659	-2.18982	control * 0h down vs Masitinib * 12h and Masitinib * 24h and Masitinib * 72h
CfaAffx.2229.1.S1_s_at	IL13	interleukin 13	NM_001003384	4.275e-07	0.964344	-0.890367	3.10925e-05	0.25138	-3.97804	control * 0h down vs Masitinib * 12h and Masitinib * 24h and Masitinib * 72h
Cfa.16286.1.S1_at	IMMP2L	IMP2 inner mitochondrial membrane peptidase-like (S. cerevisiae)	XM_849634	5.67373e-11	0.994079	-0.85491	2.23783e-06	0.578524	-1.72854	control * 0h down vs Masitinib * 12h and Masitinib * 24h and Masitinib * 72h
CfaAffx.28854.1.S1_s_at	JUN	jun oncogene	XM_847355 /// XM_860558 /// XM_860575 /// XM_860591 /// XM_860606 /// XM_860621	4.75476e-09	0.985603	-0.834976	4.70943e-05	0.472815	-2.11499	control * 0h down vs Masitinib * 12h and Masitinib * 24h and Masitinib * 72h
Cfa.11460.1.A1_s_at	KCTD19	potassium channel tetramerisation domain containing 19	XM_536820	8.66764e-07	0.958853	-0.941505	2.43111e-05	0.511952	-1.95331	control * 0h down vs Masitinib * 12h and Masitinib * 24h and Masitinib * 72h
CfaAffx.24779.1.S1_at	KLHL5	kelch-like 5 (Drosophila)	XM_846264 /// XM_858477	1.88606e-06	0.951816	-0.965978	9.83418e-07	0.482104	-2.07424	control * 0h down vs Masitinib * 12h and Masitinib * 24h and Masitinib * 72h
CfaAffx.13401.1.S1_at	LBX2	ladybird homeobox 2	XM_540219	1.39903e-06	0.954654	-0.963817	1.5155e-06	0.427226	-2.34068	control * 0h down vs Masitinib * 12h and Masitinib * 24h and Masitinib * 72h
Cfa.8269.1.A1_at	LOC476742	similar to CG1105-PA	XM_533947	6.17138e-09	0.984828	-0.853928	5.17658e-05	0.444395	-2.25025	control * 0h down vs Masitinib * 12h and Masitinib * 24h and Masitinib * 72h
CfaAffx.17923.1.S1_at	LOC483166	similar to germinal histone H4 gene	XM_540284	2.29988e-09	0.987558	-0.890515	5.63433e-07	0.351485	-2.84507	control * 0h down vs Masitinib * 12h and Masitinib * 24h and Masitinib * 72h
Cfa.2541.1.A1_at	LOC611318	similar to F55A4.8a	XM_848975	4.92782e-08	0.976952	-0.880295	7.48347e-05	0.605778	-1.65077	control * 0h down vs Masitinib * 12h and Masitinib * 24h and Masitinib * 72h
Cfa.7641.1.S1_s_at	LOC612202	hypothetical protein LOC612202	XM_849939	2.08458e-06	0.950826	-0.942941	4.48194e-05	0.568376	-1.7594	control * 0h down vs Masitinib * 12h and Masitinib * 24h and Masitinib * 72h
CfaAffx.11061.1.S1_at	LONRF1	LON peptidase N-terminal domain and ring finger 1	XM_540001	9.68694e-08	0.973586	-0.922921	8.60638e-06	0.531833	-1.88029	control * 0h down vs Masitinib * 12h and Masitinib * 24h and Masitinib * 72h
Cfa.17009.1.S1_at	LRP1	low density lipoprotein-related protein 1 (alpha-2-macroglobulin receptor)	XM_538245	4.57602e-08	0.977294	-0.951958	3.38542e-08	0.553843	-1.80556	control * 0h down vs Masitinib * 12h and Masitinib * 24h and Masitinib * 72h
Cfa.2819.1.A1_a_at	LYRM1	LYR motif containing 1	XM_547102	2.58782e-07	0.967787	-0.898749	2.63806e-05	0.532416	-1.87823	control * 0h down vs Masitinib * 12h and Masitinib * 24h and Masitinib * 72h
Cfa.1248.1.S1_at	MPDZ	multiple PDZ domain protein	XM_531935	1.17758e-08	0.982723	-0.932592	3.69573e-07	0.297253	-3.36414	control * 0h down vs Masitinib * 12h and Masitinib * 24h and Masitinib * 72h
Cfa.12977.1.S1_at	MYOZ1	myozenin 1	NM_001048095 /// XM_536392 /// XM_857652	3.82529e-08	0.978099	-0.877666	6.04239e-06	0.601356	-1.66291	control * 0h down vs Masitinib * 12h and Masitinib * 24h and Masitinib * 72h
Cfa.12441.1.S1_s_at	NFKBIA	nuclear factor of kappa light polypeptide gene enhancer in B-cells inhibitor, al	XM_537413	1.00709e-06	0.957582	-0.938852	3.85513e-07	0.591968	-1.68928	control * 0h down vs Masitinib * 12h and Masitinib * 24h and Masitinib * 72h
CfaAffx.25284.1.S1_at	NTRK1	neurotrophic tyrosine kinase, receptor, type 1	XM_547525 /// XM_846526	1.60503e-09	0.988425	-0.900983	4.42875e-06	0.507788	-1.96933	control * 0h down vs Masitinib * 12h and Masitinib * 24h and Masitinib * 72h
Cfa.874.2.S1_s_at	OGT	O-linked N-acetylglucosamine (GlcNAc) transferase (UDP-N-acetylglucosamine:polyp	XM_538075 /// XM_844299 /// XM_853469 /// XM_853514 /// XM_853596 /// XM_853638	1.95556e-07	0.969561	-0.901056	3.39075e-05	0.463714	-2.1565	control * 0h down vs Masitinib * 12h and Masitinib * 24h and Masitinib * 72h
CfaAffx.18599.1.S1_at	PARP14	poly (ADP-ribose) polymerase family, member 14	XM_845787	1.64399e-06	0.953143	-0.904062	4.04087e-05	0.572025	-1.74818	control * 0h down vs Masitinib * 12h and Masitinib * 24h and Masitinib * 72h
Cfa.20183.1.S1_at	PCM1	pericentriolar material 1	XM_532832 /// XM_843474 /// XM_851211 /// XM_851252 /// XM_851292 /// XM_851378	6.1093e-09	0.984859	-0.851134	7.69659e-06	0.661249	-1.51229	control * 0h down vs Masitinib * 12h and Masitinib * 24h and Masitinib * 72h
Cfa.6170.1.A1_at	PDE6H	phosphodiesterase 6H, cGMP-specific, cone, gamma	XM_848650	4.34435e-08	0.97753	-0.879779	3.7472e-05	0.594737	-1.68142	control * 0h down vs Masitinib * 12h and Masitinib * 24h and Masitinib * 72h
Cfa.5861.1.A1_at	PECAM1	platelet/endothelial cell adhesion molecule	XM_848326	2.39063e-08	0.980077	-0.880852	9.19909e-06	0.241483	-4.14108	control * 0h down vs Masitinib * 12h and Masitinib * 24h and Masitinib * 72h
Cfa.10525.1.A1_s_at	PHF10	PHD finger protein 10	XM_532272 /// XM_863440 /// XM_863444	6.70981e-10	0.990284	-0.926156	1.13283e-08	0.649604	-1.5394	control * 0h down vs Masitinib * 12h and Masitinib * 24h and Masitinib * 72h
Cfa.15689.1.A1_at	PHYH	phytanoyl-CoA 2-hydroxylase	XM_844220	2.06125e-06	0.950938	-0.940284	2.60841e-06	0.555194	-1.80117	control * 0h down vs Masitinib * 12h and Masitinib * 24h and Masitinib * 72h
Cfa.14678.1.S1_at	POR	similar to NADPH--cytochrome P450 reductase (CPR) (P450R)	XM_546934 /// XM_844050 /// XM_852956 /// XM_852999 /// XM_853041	1.49035e-08	0.981885	-0.905747	4.5245e-07	0.517616	-1.93194	control * 0h down vs Masitinib * 12h and Masitinib * 24h and Masitinib * 72h
Cfa.14371.1.S1_s_at	PSMB9	proteasome (prosome, macropain) subunit, beta type, 9 (large multifunctional pep	NM_001048086 /// XM_532102	2.61707e-10	0.991956	-0.834689	4.11928e-06	0.629697	-1.58806	control * 0h down vs Masitinib * 12h and Masitinib * 24h and Masitinib * 72h
CfaAffx.13008.1.S1_s_at	PTH	parathyroid hormone	NM_001003302	6.89607e-11	0.993843	-0.90775	2.36986e-08	0.258465	-3.869	control * 0h down vs Masitinib * 12h and Masitinib * 24h and Masitinib * 72h
Cfa.14899.1.S1_at	R3HDM2	similar to R3H domain protein KIAA1002	XM_531644 /// XM_853400 /// XM_853435 /// XM_853473 /// XM_853562 /// XM_853600	1.65247e-06	0.953094	-0.941792	3.09602e-05	0.472406	-2.11682	control * 0h down vs Masitinib * 12h and Masitinib * 24h and Masitinib * 72h
CfaAffx.3007.1.S1_at	RAB44	RAB44, member RAS oncogene family	XM_538888	1.82202e-06	0.952153	-0.953817	1.2746e-05	0.583699	-1.71321	control * 0h down vs Masitinib * 12h and Masitinib * 24h and Masitinib * 72h
CfaAffx.22099.1.S1_at	RASGRP2	RAS guanyl releasing protein 2 (calcium and DAG-regulated)	XM_849829	6.32701e-07	0.961397	-0.921756	4.00228e-05	0.379393	-2.63579	control * 0h down vs Masitinib * 12h and Masitinib * 24h and Masitinib * 72h
Cfa.20750.1.S1_at	RCAN1	regulator of calcineurin 1	XM_844202 /// XM_853033 /// XM_853072 /// XM_853108 /// XM_853154 /// XM_853192	6.8347e-10	0.990248	-0.908202	3.89945e-07	0.595101	-1.68039	control * 0h down vs Masitinib * 12h and Masitinib * 24h and Masitinib * 72h
CfaAffx.24902.1.S1_at	SERPINE2	serpin peptidase inhibitor, clade E (nexin, plasminogen activator inhibitor type	XM_846564 /// XM_859070	1.65392e-09	0.988355	-0.874093	3.83619e-06	0.378653	-2.64094	control * 0h down vs Masitinib * 12h and Masitinib * 24h and Masitinib * 72h
Cfa.2111.1.S1_at	SLA	Src-like-adaptor	XM_845825 /// XM_857587	4.94252e-07	0.963281	-0.967418	4.92977e-08	0.510093	-1.96043	control * 0h down vs Masitinib * 12h and Masitinib * 24h and Masitinib * 72h
CfaAffx.29406.1.S1_s_at	SRR	serine racemase	XM_548320 /// XM_863406	2.06034e-06	0.950942	-0.897924	3.21153e-05	0.573845	-1.74263	control * 0h down vs Masitinib * 12h and Masitinib * 24h and Masitinib * 72h
CfaAffx.21278.1.S1_at	STOX1	storkhead box 1	XM_546135	1.454e-06	0.954298	-0.915623	8.26348e-05	0.443091	-2.25687	control * 0h down vs Masitinib * 12h and Masitinib * 24h and Masitinib * 72h
Cfa.10962.1.A1_at	STX16	syntaxin 16	XM_534467 /// XM_848411 /// XM_862404 /// XM_862423 /// XM_862429 /// XM_862439	1.22599e-06	0.955854	-0.97251	6.76966e-08	0.429345	-2.32913	control * 0h down vs Masitinib * 12h and Masitinib * 24h and Masitinib * 72h
CfaAffx.20862.1.S1_s_at	STYXL1	serine/threonine/tyrosine interacting-like 1	XM_546935 /// XM_844156 /// XM_853119	1.63124e-06	0.953217	-0.949429	6.68455e-06	0.266366	-3.75423	control * 0h down vs Masitinib * 12h and Masitinib * 24h and Masitinib * 72h
Cfa.14285.1.A1_at	TCN2	transcobalamin II; macrocytic anemia	XM_543481	1.39028e-07	0.971588	-0.906997	6.70711e-05	0.621901	-1.60797	control * 0h down vs Masitinib * 12h and Masitinib * 24h and Masitinib * 72h
CfaAffx.23839.1.S1_s_at	TEAD4	TEA domain family member 4	XM_849541	1.35956e-08	0.982217	-0.819798	3.84494e-05	0.570206	-1.75375	control * 0h down vs Masitinib * 12h and Masitinib * 24h and Masitinib * 72h
Cfa.2002.1.S1_at	TM2D2	TM2 domain containing 2	XM_539965	1.85525e-06	0.951977	-0.931498	5.37053e-05	0.605332	-1.65199	control * 0h down vs Masitinib * 12h and Masitinib * 24h and Masitinib * 72h
CfaAffx.10587.1.S1_at	TMEM108	transmembrane protein 108	XM_848363	5.61839e-07	0.962315	-0.908003	4.69027e-07	0.500957	-1.99618	control * 0h down vs Masitinib * 12h and Masitinib * 24h and Masitinib * 72h
CfaAffx.11209.1.S1_s_at	TMEM149	transmembrane protein 149	XM_541690	2.04848e-07	0.969274	-0.958339	7.91577e-08	0.507564	-1.9702	control * 0h down vs Masitinib * 12h and Masitinib * 24h and Masitinib * 72h
CfaAffx.9512.1.S1_at	TMEM173	transmembrane protein 173	XM_843245	6.6071e-08	0.975548	-0.894579	4.06638e-05	0.661862	-1.51089	control * 0h down vs Masitinib * 12h and Masitinib * 24h and Masitinib * 72h
Cfa.20893.1.S1_at	TNFSF10	tumor necrosis factor (ligand) superfamily, member 10	NM_001130836	2.51677e-08	0.97987	-0.868418	2.8668e-07	0.522091	-1.91538	control * 0h down vs Masitinib * 12h and Masitinib * 24h and Masitinib * 72h
CfaAffx.11585.1.S1_at	TOX	thymocyte selection-associated high mobility group box	XM_544093	5.40347e-07	0.962612	-0.898231	1.01717e-05	0.501986	-1.99209	control * 0h down vs Masitinib * 12h and Masitinib * 24h and Masitinib * 72h
Cfa.3841.1.S1_at	TSHB	thyroid stimulating hormone, beta	NM_001003290	8.79526e-08	0.974096	-0.919411	2.36e-05	0.304867	-3.28012	control * 0h down vs Masitinib * 12h and Masitinib * 24h and Masitinib * 72h
CfaAffx.15271.1.S1_s_at	TSPAN2	tetraspanin 2	XM_843666	1.25499e-06	0.955644	-0.967798	1.274e-07	0.188552	-5.30359	control * 0h down vs Masitinib * 12h and Masitinib * 24h and Masitinib * 72h
CfaAffx.19917.1.S1_at	UROS	similar to Uroporphyrinogen-III synthase (UROS) (Uroporphyrinogen-III cosyntheta	XM_849053 /// XM_849099	1.12908e-06	0.956586	-0.875415	8.46921e-05	0.635464	-1.57365	control * 0h down vs Masitinib * 12h and Masitinib * 24h and Masitinib * 72h
Cfa.9046.1.A1_s_at	ZNF23	similar to zinc finger protein 32	XM_543912 /// XM_843513 /// XM_851015 /// XM_851052 /// XM_851096 /// XM_851142	1.97628e-09	0.987931	-0.879662	3.42951e-06	0.663908	-1.50623	control * 0h down vs Masitinib * 12h and Masitinib * 24h and Masitinib * 72h
